# Supplementary material for: Regulatory Network Analysis of Mutated Genes Based on Multi-Omics Data Reveals the Exclusive Features in Tumor Immune Microenvironment Between Left-Sided and Right-Sided Colon Cancer
Source: Front Oncol. 2021 Jun 15;11:685515. doi: 10.3389/fonc.2021.685515 (PMC8239301; doi:10.3389/fonc.2021.685515)
Supplement: Supplementary file 2 [file Table_2.xlsx]

## Sheet: Sheet1
The sample sizes for each kind of multi-omics data in the RCC and LCC cohorts used in this study
Data Kind	LCC			RCC
	cancer	normal		cancer	normal
Mutation	129			193
mRNA expression	172	17		256	22
miRNA	165	2		252	6
methylation	100	13		172	22
