# Supplementary material for: Regulatory Network Analysis of Mutated Genes Based on Multi-Omics Data Reveals the Exclusive Features in Tumor Immune Microenvironment Between Left-Sided and Right-Sided Colon Cancer
Source: Front Oncol. 2021 Jun 15;11:685515. doi: 10.3389/fonc.2021.685515 (PMC8239301; doi:10.3389/fonc.2021.685515)
Supplement: Supplementary file 3 [file Table_3.xlsx]

## Sheet: LCC_TMGs
The information of TMGs in LCC cohort
Hugo Symbol	Frame Shift Del	Frame Shift Ins	In Frame Del	In Frame Ins	Missense Mutation	Nonsense Mutation	Nonstop Mutation	Splice Site	Translation Start Site	total	Mutated Samples	Altered Samples	Mutation Rate
APC	37	12	0	0	7	101	0	8	0	165	110	110	0.839695
TP53	8	3	0	0	73	11	0	6	0	101	92	92	0.70229
TTN	4	0	1	0	81	8	0	3	0	97	55	55	0.419847
KRAS	0	0	0	0	43	0	0	0	0	43	42	42	0.320611
MUC16	1	0	0	0	36	3	0	0	0	40	25	25	0.19084
SYNE1	0	1	0	0	33	1	0	0	0	35	22	22	0.167939
PIK3CA	0	0	0	0	21	0	0	0	0	21	19	19	0.145038
DNAH5	0	0	0	0	24	2	0	1	0	27	18	18	0.137405
RYR2	0	0	0	0	24	3	0	0	0	27	18	18	0.137405
FLG	0	0	0	0	18	1	0	0	0	19	17	17	0.129771
FAT4	0	0	0	0	20	6	0	0	0	26	16	16	0.122137
USH2A	0	0	0	0	24	1	0	0	0	25	16	16	0.122137
RYR3	0	0	0	0	20	2	0	1	0	23	16	16	0.122137
ABCA13	0	0	0	0	19	4	0	0	0	23	15	15	0.114504
ZFHX4	0	1	0	0	18	2	0	0	0	21	15	15	0.114504
DNAH11	0	0	0	0	13	4	0	1	0	18	15	15	0.114504
ARID1A	3	3	0	0	5	6	0	0	0	17	15	15	0.114504
FBXW7	2	1	0	0	8	6	0	0	0	17	15	15	0.114504
SDK1	0	0	0	0	16	0	0	0	0	16	15	15	0.114504
CACNA1E	0	0	0	0	14	0	0	1	0	15	15	15	0.114504
NEB	2	0	0	0	20	1	0	1	0	24	14	14	0.10687
OBSCN	1	0	0	0	18	0	0	0	0	19	14	14	0.10687
SPAG17	0	1	1	0	14	0	0	0	0	16	14	14	0.10687
CSMD1	0	0	0	0	20	0	0	1	0	21	13	13	0.0992366
LRP1B	1	0	0	0	16	4	0	0	0	21	13	13	0.0992366
ATM	3	2	0	0	8	4	0	2	0	19	13	13	0.0992366
CSMD3	2	0	0	0	15	2	0	0	0	19	13	13	0.0992366
PCDH15	0	0	0	0	16	0	0	1	0	17	13	13	0.0992366
DMD	0	0	0	0	13	2	0	0	0	15	13	13	0.0992366
UNC13C	1	0	0	0	11	2	0	1	0	15	13	13	0.0992366

## Sheet: RCC_TMGs
The information of TMGs in RCC cohort
Hugo Symbol	Frame Shift Del	Frame Shift Ins	In Frame Del	In Frame Ins	Missense Mutation	Nonsense Mutation	Nonstop Mutation	Splice Site	Translation Start Site	total	Mutated Samples	Altered Samples	Mutation Rate
APC	55	35	0	0	34	110	0	1	0	235	138	138	0.707692
TTN	23	9	1	0	323	35	0	7	0	398	111	111	0.569231
KRAS	0	0	0	0	96	0	0	0	0	96	94	94	0.482051
TP53	8	2	3	0	61	12	0	1	0	87	84	84	0.430769
PIK3CA	0	0	3	0	82	1	0	0	0	86	70	70	0.358974
SYNE1	5	5	0	1	138	19	0	2	0	170	68	68	0.348718
MUC16	7	3	0	0	156	11	0	2	0	179	67	67	0.34359
FAT4	9	3	0	0	107	4	0	0	0	123	62	62	0.317949
ZFHX4	16	5	0	0	58	1	0	0	0	80	55	55	0.282051
OBSCN	4	1	0	0	86	2	0	0	0	93	52	52	0.266667
RYR2	8	2	0	0	90	10	0	0	0	110	50	50	0.25641
PCLO	14	3	1	1	54	5	0	1	0	79	50	50	0.25641
DNAH5	6	1	0	0	51	2	0	2	0	62	46	46	0.235897
BRAF	2	1	0	0	43	2	0	0	0	48	45	45	0.230769
DNAH11	8	3	0	0	61	8	0	1	0	81	44	44	0.225641
LRP1B	5	4	0	0	59	9	0	1	0	78	44	44	0.225641
ABCA13	6	2	0	0	42	9	0	2	0	61	44	44	0.225641
KMT2D	12	5	1	0	42	4	0	2	0	66	43	43	0.220513
CSMD1	0	2	0	0	60	10	0	0	0	72	41	41	0.210256
CSMD3	6	1	0	0	59	5	0	1	0	72	41	41	0.210256
ANK3	21	6	1	0	34	2	0	0	0	64	40	40	0.205128
FAT3	3	4	0	0	57	4	0	0	0	68	39	39	0.2
RYR3	2	1	0	0	59	4	0	0	0	66	39	39	0.2
ADGRV1	9	1	0	0	44	4	0	2	0	60	39	39	0.2
AMER1	6	3	0	0	8	25	0	0	0	42	39	39	0.2
LRP2	3	1	0	0	56	4	0	1	0	65	38	38	0.194872
ANK2	4	0	1	0	43	5	0	0	0	53	38	38	0.194872
MUC4	2	0	0	0	46	0	0	1	0	49	38	38	0.194872
DNAH10	7	2	0	0	50	2	0	0	0	61	37	37	0.189744
HMCN1	4	1	0	0	49	5	0	1	0	60	37	37	0.189744
