# Supplementary material for: Regulatory Network Analysis of Mutated Genes Based on Multi-Omics Data Reveals the Exclusive Features in Tumor Immune Microenvironment Between Left-Sided and Right-Sided Colon Cancer
Source: Front Oncol. 2021 Jun 15;11:685515. doi: 10.3389/fonc.2021.685515 (PMC8239301; doi:10.3389/fonc.2021.685515)
Supplement: Supplementary file 4 [file Table_4.xlsx]

## Sheet: 22 immune cells in LCC
Statistically significant median difference in the proportion of 22 immune cells between mutant and wild type of each TMG in LCC cohort (NA: no statistical significance)
TMGs	B.cells.naive	B.cells.memory	Plasma.cells	T.cells.CD8	T.cells.CD4.naive	T.cells.CD4.memory.resting	T.cells.CD4.memory.activated	T.cells.follicular.helper	T.cells.regulatory..Tregs.	T.cells.gamma.delta	NK.cells.resting	NK.cells.activated	Monocytes	Macrophages.M0	Macrophages.M1	Macrophages.M2	Dendritic.cells.resting	Dendritic.cells.activated	Mast.cells.resting	Mast.cells.activated	Eosinophils	Neutrophils
APC	NA	NA	NA	NA	NA	NA	NA	NA	NA	NA	NA	NA	NA	NA	NA	-0.0345868	NA	NA	NA	NA	NA	NA
TP53	NA	NA	NA	NA	NA	NA	NA	NA	NA	NA	NA	NA	NA	NA	0.031929	NA	NA	NA	NA	NA	NA	NA
TTN	NA	NA	NA	NA	NA	NA	NA	NA	NA	NA	NA	NA	NA	NA	NA	NA	NA	NA	NA	NA	NA	NA
KRAS	NA	NA	-0.009645	NA	0	-0.0221451	NA	NA	NA	NA	NA	NA	NA	NA	NA	NA	NA	NA	NA	NA	NA	NA
MUC16	NA	NA	NA	NA	NA	NA	NA	NA	NA	NA	NA	NA	NA	NA	NA	NA	NA	0.00378337	NA	NA	NA	NA
SYNE1	NA	NA	NA	NA	NA	0.0450502	NA	NA	NA	NA	-0.00970832	NA	NA	NA	NA	NA	NA	NA	NA	NA	NA	NA
PIK3CA	NA	NA	NA	NA	NA	NA	NA	NA	NA	NA	NA	NA	NA	NA	NA	NA	NA	NA	0	0.0342052	NA	NA
DNAH5	NA	NA	NA	NA	NA	NA	NA	NA	NA	NA	NA	NA	NA	NA	NA	NA	NA	NA	NA	NA	NA	NA
RYR2	NA	NA	NA	NA	0	NA	NA	NA	NA	NA	NA	NA	NA	NA	NA	0.0367445	NA	NA	NA	NA	NA	NA
FLG	NA	NA	-0.00834	NA	0	NA	NA	NA	NA	NA	NA	NA	NA	NA	NA	NA	NA	NA	NA	NA	NA	NA
FAT4	NA	NA	NA	NA	NA	NA	NA	NA	NA	NA	NA	NA	NA	NA	NA	NA	NA	NA	NA	NA	NA	NA
USH2A	NA	NA	NA	NA	NA	0.0845272	NA	NA	NA	NA	NA	0.041358	0.000431	NA	NA	NA	NA	NA	NA	NA	NA	NA
RYR3	NA	NA	NA	NA	NA	NA	NA	NA	NA	NA	NA	NA	NA	NA	NA	NA	NA	NA	NA	NA	NA	NA
ABCA13	0.0811141	NA	NA	NA	NA	NA	NA	NA	NA	NA	NA	NA	NA	NA	0.0569575	NA	NA	NA	NA	NA	NA	NA
ZFHX4	NA	NA	NA	NA	NA	NA	NA	NA	NA	NA	NA	NA	0.000431	NA	NA	NA	NA	NA	NA	NA	NA	NA
DNAH11	NA	NA	NA	NA	NA	NA	NA	NA	NA	NA	NA	NA	NA	NA	NA	NA	NA	NA	NA	NA	NA	NA
ARID1A	NA	NA	NA	NA	NA	0.0822728	NA	NA	NA	NA	NA	NA	NA	NA	NA	NA	NA	NA	NA	NA	NA	NA
FBXW7	NA	NA	NA	NA	NA	NA	NA	NA	NA	NA	0.0262493	NA	NA	NA	NA	NA	NA	NA	NA	NA	NA	NA
SDK1	NA	NA	NA	NA	NA	NA	NA	NA	NA	NA	NA	0.0244397	NA	NA	NA	NA	NA	NA	NA	NA	NA	NA
CACNA1E	NA	NA	NA	NA	NA	NA	NA	NA	NA	NA	NA	NA	NA	NA	NA	NA	NA	NA	NA	-0.0408371	NA	NA
NEB	NA	NA	-0.00834	NA	NA	NA	NA	NA	NA	NA	NA	NA	NA	NA	NA	NA	NA	NA	NA	NA	NA	NA
OBSCN	NA	NA	NA	NA	NA	NA	NA	NA	NA	NA	NA	NA	NA	NA	NA	NA	NA	NA	NA	NA	NA	NA
SPAG17	NA	NA	NA	NA	0	NA	NA	NA	NA	NA	NA	NA	NA	NA	NA	NA	NA	NA	NA	NA	NA	NA
CSMD1	NA	NA	NA	-0.0407142	NA	NA	NA	NA	NA	NA	NA	NA	NA	NA	NA	NA	NA	NA	NA	NA	NA	NA
LRP1B	NA	NA	NA	NA	NA	NA	NA	NA	NA	NA	NA	NA	NA	NA	NA	NA	NA	NA	NA	NA	NA	NA
ATM	NA	NA	NA	NA	NA	NA	NA	NA	NA	NA	NA	NA	NA	NA	NA	NA	NA	0.00378337	NA	NA	NA	NA
CSMD3	NA	NA	NA	NA	NA	NA	NA	NA	NA	NA	NA	NA	NA	NA	NA	NA	-0.003105	NA	NA	NA	NA	NA
PCDH15	NA	NA	NA	NA	NA	NA	NA	NA	NA	NA	NA	NA	NA	NA	NA	NA	NA	NA	NA	NA	NA	NA
DMD	NA	NA	NA	NA	NA	NA	NA	NA	NA	NA	NA	NA	NA	NA	NA	NA	NA	NA	0.0115521	NA	NA	NA
UNC13C	NA	NA	NA	NA	NA	NA	NA	NA	NA	0	NA	NA	NA	NA	NA	NA	NA	NA	NA	NA	NA	NA

## Sheet: 22 immune cells in RCC
Statistically significant median difference in the proportion of 22 immune cells between mutant and wild type of each TMG in RCC cohort (NA: no statistical significance)
TMGs	B.cells.naive	B.cells.memory	Plasma.cells	T.cells.CD8	T.cells.CD4.naive	T.cells.CD4.memory.resting	T.cells.CD4.memory.activated	T.cells.follicular.helper	T.cells.regulatory..Tregs.	T.cells.gamma.delta	NK.cells.resting	NK.cells.activated	Monocytes	Macrophages.M0	Macrophages.M1	Macrophages.M2	Dendritic.cells.resting	Dendritic.cells.activated	Mast.cells.resting	Mast.cells.activated	Eosinophils	Neutrophils
APC	NA	NA	NA	NA	NA	NA	NA	-0.0118941	NA	NA	NA	-0.008061	NA	NA	NA	NA	NA	0	NA	NA	NA	NA
TTN	-0.0231432	NA	NA	NA	NA	NA	0.0481108	NA	NA	NA	0.0152975	0.00545846	NA	NA	0.0201709	NA	NA	NA	NA	NA	NA	0.00452691
KRAS	NA	NA	NA	NA	NA	NA	NA	NA	NA	NA	NA	NA	NA	NA	NA	NA	NA	NA	NA	NA	NA	NA
TP53	NA	0	NA	NA	NA	-0.0342288	NA	NA	NA	NA	NA	NA	NA	NA	0.0225776	NA	0.00986803	NA	NA	NA	NA	NA
PIK3CA	NA	NA	NA	NA	NA	NA	NA	NA	NA	NA	NA	NA	NA	NA	NA	NA	NA	NA	NA	NA	NA	NA
SYNE1	NA	NA	NA	NA	NA	NA	NA	NA	NA	NA	NA	NA	NA	NA	0.0129326	NA	NA	NA	NA	NA	NA	0.0068175
MUC16	NA	NA	NA	0.0319202	NA	-0.041571	NA	NA	NA	NA	0.0189878	0.0100374	NA	NA	NA	NA	NA	NA	NA	NA	NA	0.00529297
FAT4	NA	NA	NA	NA	NA	NA	NA	NA	NA	NA	0.0183171	0.0162256	NA	NA	NA	NA	NA	0	NA	NA	NA	NA
ZFHX4	NA	NA	NA	NA	NA	NA	NA	NA	NA	NA	NA	0.0118632	NA	NA	NA	NA	NA	NA	NA	NA	NA	NA
OBSCN	-0.0256735	NA	NA	NA	NA	NA	NA	NA	NA	NA	NA	NA	NA	NA	NA	NA	NA	NA	NA	NA	NA	NA
RYR2	NA	NA	NA	NA	NA	-0.0434472	NA	NA	NA	NA	NA	0.0199201	NA	NA	NA	NA	NA	NA	NA	NA	NA	NA
PCLO	NA	NA	NA	0.0655659	NA	NA	NA	NA	NA	NA	NA	0.0156213	NA	NA	0.0103874	NA	NA	NA	NA	NA	NA	NA
DNAH5	NA	NA	NA	NA	NA	NA	NA	NA	NA	NA	NA	0.0100374	NA	NA	NA	NA	NA	NA	NA	NA	NA	NA
BRAF	NA	NA	NA	0.0504638	NA	NA	NA	NA	NA	NA	0.0220131	NA	NA	NA	NA	NA	NA	NA	NA	NA	NA	0.00614426
DNAH11	NA	NA	NA	0.0377199	NA	-0.0638753	NA	0.0116374	NA	NA	NA	0.022555	NA	NA	NA	NA	NA	NA	NA	NA	NA	0.00710573
LRP1B	NA	NA	NA	NA	NA	-0.0456129	NA	0.010944	NA	NA	NA	NA	NA	NA	NA	NA	NA	NA	NA	NA	NA	0.0112447
ABCA13	NA	NA	NA	0.053766	NA	-0.033149	0.039946	NA	NA	NA	0.0192657	0.0191069	NA	NA	0.0243409	NA	NA	NA	NA	NA	NA	NA
KMT2D	NA	NA	-0.00373097	NA	0	-0.0483709	NA	NA	NA	NA	NA	0.0219548	NA	NA	NA	NA	NA	NA	NA	NA	NA	NA
CSMD1	NA	NA	NA	NA	NA	-0.0436667	NA	NA	NA	0	NA	NA	0	NA	NA	NA	NA	NA	NA	NA	NA	NA
CSMD3	NA	NA	NA	0.0655278	NA	-0.066899	NA	NA	NA	NA	NA	0.0247054	NA	NA	NA	-0.0396139	NA	NA	NA	NA	NA	NA
ANK3	NA	NA	NA	0.0605688	NA	NA	NA	NA	NA	NA	0.0169921	NA	NA	NA	NA	NA	NA	NA	NA	NA	NA	0.00693473
FAT3	NA	NA	NA	NA	NA	-0.0362212	NA	NA	NA	NA	NA	0.0179945	NA	NA	NA	NA	NA	NA	NA	NA	NA	NA
RYR3	NA	NA	NA	NA	NA	NA	NA	NA	NA	NA	NA	0.0100374	NA	NA	NA	NA	NA	NA	-0.0108157	NA	NA	NA
ADGRV1	-0.0253285	NA	NA	0.0641482	NA	-0.0475233	NA	NA	NA	NA	NA	0.0244867	NA	NA	NA	NA	NA	NA	NA	NA	NA	NA
AMER1	NA	NA	NA	NA	NA	NA	NA	NA	NA	NA	NA	NA	NA	NA	NA	NA	NA	NA	NA	NA	NA	NA
LRP2	NA	NA	NA	0.0655278	NA	-0.0484213	NA	NA	NA	NA	NA	0.0241052	0	NA	NA	NA	NA	NA	NA	NA	NA	0.00710573
ANK2	NA	NA	NA	0.0464059	NA	NA	NA	NA	NA	NA	NA	NA	NA	NA	NA	NA	NA	NA	NA	NA	NA	NA
MUC4	-0.0269813	NA	NA	NA	NA	NA	NA	NA	NA	NA	NA	NA	NA	NA	NA	NA	NA	NA	NA	NA	NA	NA
DNAH10	NA	NA	NA	0.0623563	NA	NA	NA	NA	NA	NA	NA	0.0183386	NA	NA	NA	NA	NA	NA	NA	NA	NA	NA
HMCN1	NA	NA	NA	NA	NA	NA	NA	NA	NA	NA	NA	0.0238865	NA	NA	NA	NA	NA	NA	NA	NA	NA	NA

## Sheet: 18 T cells in LCC
Statistically significant median difference in the proportion of 18 T cells between mutant and wild type of each TMG in LCC cohort (NA: no statistical significance)
TMGs	CD4_naive	CD8_naive	Cytotoxic	Exhausted	Tr1	nTreg	iTreg	Th1	Th2	Th17	Tfh	Central_memory	Effector_memory	NKT	MAIT	Gamma_delta	CD4_T	CD8_T
APC	0.007	NA	NA	NA	NA	NA	NA	NA	-0.0565	NA	NA	0.0305	NA	NA	-0.064	NA	NA	NA
TP53	NA	NA	0.0335	0.0305	NA	-0.0275	NA	NA	0.0425	-0.065	NA	NA	0	NA	NA	0.042	NA	NA
TTN	NA	NA	NA	NA	NA	NA	NA	NA	NA	NA	NA	NA	NA	NA	NA	NA	NA	NA
KRAS	NA	-0.0215	NA	NA	-0.048	NA	NA	NA	NA	NA	NA	NA	NA	NA	NA	NA	NA	NA
MUC16	NA	NA	NA	NA	NA	0.019	NA	NA	NA	NA	NA	NA	NA	NA	NA	NA	NA	NA
SYNE1	NA	NA	0.062	NA	NA	NA	NA	NA	0.051	NA	NA	NA	NA	NA	NA	NA	NA	0.042
PIK3CA	NA	-0.0325	NA	NA	NA	NA	NA	NA	-0.0595	NA	NA	NA	NA	NA	NA	NA	NA	NA
DNAH5	NA	-0.028	NA	NA	NA	NA	NA	NA	NA	NA	NA	NA	0	NA	NA	NA	NA	NA
RYR2	NA	NA	NA	NA	NA	NA	NA	0.0535	NA	NA	NA	NA	0	NA	NA	NA	-0.0235	NA
FLG	NA	NA	NA	NA	NA	NA	NA	NA	NA	NA	NA	NA	0	NA	NA	NA	NA	NA
FAT4	NA	NA	NA	0.047	NA	0.0175	0.0535	0.0595	NA	NA	NA	NA	NA	NA	NA	NA	NA	NA
USH2A	-0.001	-0.0305	0.0815	0.065	NA	NA	NA	NA	NA	NA	NA	NA	NA	-0.0615	NA	NA	NA	NA
RYR3	NA	NA	0.046	NA	NA	NA	NA	NA	NA	NA	NA	NA	NA	-0.0745	NA	NA	NA	NA
ABCA13	NA	NA	NA	NA	NA	NA	NA	NA	NA	NA	NA	NA	NA	NA	NA	NA	NA	NA
ZFHX4	-0.0015	NA	NA	NA	NA	0.027	NA	NA	NA	NA	NA	NA	NA	NA	NA	NA	NA	NA
DNAH11	NA	-0.038	NA	NA	NA	NA	NA	NA	NA	NA	NA	NA	NA	NA	NA	NA	NA	NA
ARID1A	NA	NA	0.0675	NA	NA	0.032	NA	0.052	NA	NA	NA	NA	NA	NA	NA	NA	NA	NA
FBXW7	NA	NA	NA	NA	NA	NA	0.061	NA	NA	NA	NA	-0.0205	0	-0.0345	NA	NA	NA	NA
SDK1	NA	NA	NA	NA	NA	NA	NA	NA	NA	NA	NA	NA	NA	NA	NA	NA	-0.0365	NA
CACNA1E	NA	NA	NA	NA	NA	NA	NA	NA	NA	NA	NA	NA	NA	NA	NA	NA	-0.0375	NA
NEB	NA	NA	NA	NA	NA	NA	NA	NA	NA	NA	NA	NA	0	-0.1015	NA	NA	NA	NA
OBSCN	NA	NA	NA	NA	NA	0.032	NA	0.0585	0.062	NA	NA	NA	0	NA	NA	NA	NA	NA
SPAG17	NA	NA	NA	NA	NA	NA	NA	NA	NA	NA	NA	NA	0	NA	NA	NA	-0.045	NA
CSMD1	NA	NA	NA	NA	NA	NA	NA	NA	NA	NA	NA	NA	NA	NA	NA	NA	NA	NA
LRP1B	NA	NA	NA	NA	NA	NA	NA	0.0455	NA	NA	0.116	NA	0	NA	NA	NA	NA	NA
ATM	NA	NA	NA	NA	NA	0.0285	NA	NA	NA	NA	NA	NA	NA	NA	NA	NA	NA	NA
CSMD3	NA	NA	0.0535	NA	NA	NA	NA	NA	NA	NA	NA	NA	NA	-0.037	NA	NA	NA	NA
PCDH15	NA	NA	NA	NA	NA	NA	0.0665	NA	NA	NA	NA	NA	NA	NA	NA	NA	NA	NA
DMD	NA	NA	NA	NA	NA	NA	0.054	NA	NA	NA	NA	NA	NA	NA	NA	NA	NA	NA
UNC13C	-0.001	NA	0.0705	0.071	NA	NA	NA	NA	NA	NA	NA	NA	NA	-0.085	NA	NA	NA	NA

## Sheet: 18 T cells in RCC
Statistically significant median difference in the proportion of 18 T cells between mutant and wild type of each TMG in RCC cohort (NA: no statistical significance)
TMGs	CD4_naive	CD8_naive	Cytotoxic	Exhausted	Tr1	nTreg	iTreg	Th1	Th2	Th17	Tfh	Central_memory	Effector_memory	NKT	MAIT	Gamma_delta	CD4_T	CD8_T
APC	NA	0.0265	-0.062	-0.046	NA	-0.026	-0.0515	-0.0305	-0.033	NA	NA	0.038	NA	0.066	NA	-0.0305	NA	-0.026
TTN	-0.0225	-0.0245	0.064	0.0495	NA	0.025	0.0615	0.0435	NA	NA	NA	-0.0385	0.0175	-0.042	NA	0.04	-0.0305	NA
KRAS	NA	NA	-0.031	-0.036	NA	NA	-0.0365	NA	NA	NA	NA	NA	NA	0.0475	NA	NA	NA	NA
TP53	NA	0.035	NA	NA	NA	NA	NA	NA	-0.028	-0.0395	NA	NA	NA	NA	NA	NA	NA	NA
PIK3CA	NA	NA	NA	NA	NA	NA	NA	NA	NA	NA	NA	NA	NA	NA	NA	NA	NA	NA
SYNE1	NA	-0.024	NA	0.037	NA	NA	0.0455	NA	NA	NA	NA	-0.035	NA	-0.026	NA	NA	-0.0365	NA
MUC16	-0.0125	-0.026	0.0655	0.0605	NA	0.0215	0.051	0.0225	0.0335	NA	NA	-0.0295	NA	-0.0525	NA	0.0395	-0.028	NA
FAT4	-0.017	-0.029	0.0305	0.045	NA	0.028	0.0405	0.046	NA	NA	NA	-0.03	0.0235	-0.0385	NA	0.035	-0.026	NA
ZFHX4	-0.0175	-0.025	0.0265	0.06	NA	0.0175	NA	0.043	NA	NA	NA	-0.03	0.0195	-0.039	NA	0.0205	-0.023	NA
OBSCN	NA	NA	0.0435	0.047	NA	0.0195	0.0345	0.0295	NA	NA	NA	NA	NA	-0.0395	NA	0.0405	-0.027	NA
RYR2	-0.016	-0.025	0.072	0.0455	NA	0.0355	0.0505	NA	NA	NA	NA	-0.036	NA	-0.051	NA	0.0435	-0.023	NA
PCLO	-0.019	-0.0285	0.0805	0.066	NA	0.0335	0.068	0.0395	NA	NA	NA	-0.053	0.027	-0.0425	NA	0.0485	-0.031	NA
DNAH5	-0.0155	NA	0.02	0.0535	NA	NA	0.052	0.0365	0.0305	NA	NA	-0.026	0.024	-0.0445	NA	0.038	-0.024	NA
BRAF	NA	-0.032	0.106	0.068	NA	0.0345	0.0665	0.0275	NA	NA	NA	-0.0475	NA	-0.0945	NA	0.03	-0.0225	NA
DNAH11	-0.015	-0.0275	0.045	0.0645	NA	0.0235	0.0455	0.043	NA	NA	NA	-0.0275	NA	-0.0475	NA	0.037	-0.019	NA
LRP1B	NA	-0.0295	0.0465	0.0355	NA	0.0195	0.0295	NA	NA	NA	NA	NA	NA	-0.037	NA	0.0315	NA	NA
ABCA13	-0.016	-0.0255	0.054	0.0675	NA	0.023	NA	0.0345	NA	NA	NA	-0.03	0.0175	-0.05	NA	0.046	-0.021	NA
KMT2D	-0.016	-0.0325	0.087	0.074	NA	0.04	0.072	0.0335	0.022	NA	NA	-0.052	NA	-0.0855	NA	0.0555	-0.023	NA
CSMD1	-0.0165	-0.0255	0.0165	0.04	NA	NA	NA	0.0385	NA	NA	NA	-0.0295	0.021	-0.0375	0.0265	0.0255	-0.018	NA
CSMD3	NA	NA	0.067	0.0425	NA	0.041	NA	NA	NA	NA	-0.064	-0.0255	NA	-0.0495	NA	0.039	-0.0255	NA
ANK3	-0.015	-0.0285	0.0675	0.065	NA	0.0395	0.0665	0.045	NA	NA	NA	-0.045	NA	-0.073	NA	0.0275	-0.0225	NA
FAT3	NA	NA	NA	0.0405	NA	NA	NA	0.041	NA	NA	-0.064	NA	0.015	-0.0355	NA	NA	-0.0375	NA
RYR3	NA	-0.0245	NA	0.045	NA	NA	NA	NA	NA	NA	-0.055	-0.0435	NA	-0.033	NA	0.03	-0.023	NA
ADGRV1	-0.016	-0.022	0.054	0.072	NA	0.018	0.019	0.0205	NA	NA	NA	-0.0405	NA	-0.0575	NA	0.039	-0.045	NA
AMER1	NA	NA	NA	NA	NA	NA	NA	NA	NA	NA	NA	NA	NA	NA	NA	NA	NA	NA
LRP2	-0.016	-0.026	0.056	0.076	NA	0.0325	0.06	0.045	NA	NA	NA	-0.038	0.028	-0.0845	NA	0.052	-0.0285	NA
ANK2	-0.015	-0.0385	0.041	0.026	NA	0.0255	NA	0.029	NA	NA	NA	-0.04	NA	-0.04	NA	0.0325	NA	NA
MUC4	NA	NA	0.035	0.0555	NA	NA	NA	0.039	NA	NA	NA	NA	NA	-0.04	NA	0.029	-0.021	NA
DNAH10	-0.016	-0.0335	0.0625	0.077	NA	NA	0.0445	0.04	NA	NA	NA	-0.05	NA	-0.067	NA	0.0335	-0.0255	NA
HMCN1	-0.0155	NA	0.0675	0.058	NA	NA	0.047	NA	NA	NA	NA	-0.028	NA	-0.0575	NA	0.0395	-0.021	NA
