# Supplementary material for: Regulatory Network Analysis of Mutated Genes Based on Multi-Omics Data Reveals the Exclusive Features in Tumor Immune Microenvironment Between Left-Sided and Right-Sided Colon Cancer
Source: Front Oncol. 2021 Jun 15;11:685515. doi: 10.3389/fonc.2021.685515 (PMC8239301; doi:10.3389/fonc.2021.685515)
Supplement: Supplementary file 5 [file Table_5.xlsx]

## Sheet: LCC TMG-DEG
The TMG-DEG associations in LCC cohort
TMG	DEG	Mean Mutation	Mean Wildtype	Pvalue	AdjP	Log2FC
APC	LRRC37A3	1.19687	0.767769	0.000193041	0.0294861	0.640522
APC	RP11-706O15.3	0.599825	0.296912	0.000354567	0.0414918	1.0145
TP53	SNX10	4.6085	2.94461	5.73677e-05	0.0150799	0.646221
TP53	MAP7D2	5.49151	2.79037	0.000304911	0.0384689	0.976747
TP53	FBXO16	0.364493	0.586812	0.000426097	0.0459088	-0.687007
TP53	TM4SF19-AS1	0.175181	0.112579	0.000457697	0.0478016	0.637905
TP53	RP3-510D11.2	0.320491	0.494018	0.000303285	0.0383221	-0.624277
TP53	TBX21	0.217024	0.12823	0.000404072	0.0445392	0.759124
TP53	GZMH	1.63612	0.838553	0.00017343	0.0278348	0.964301
TP53	TNFSF13B	2.01504	1.07941	5.38485e-05	0.0145233	0.900561
TP53	CRTAM	0.201198	0.100945	0.00016753	0.0273	0.995045
TP53	CDKN1A	39.1842	60.3391	0.000223191	0.0317213	-0.622822
TP53	GNAZ	1.0925	0.695169	4.26599e-05	0.0124656	0.652193
TP53	FOXA1	3.95112	6.72424	0.000111837	0.022025	-0.767108
TP53	TSPAN2	3.98433	2.10129	0.000326603	0.0398705	0.923058
TP53	SSTR1	1.00568	1.70738	0.000154811	0.0262062	-0.763615
TP53	CD8A	1.77082	1.07179	0.000478584	0.0491166	0.724395
TP53	C3orf80	1.1154	0.653319	0.000237658	0.0327415	0.771704
TTN	CCDC78	0.575728	0.965526	0.000391677	0.0438024	-0.745929
TTN	KRT1	0.0457519	0.102849	0.000407265	0.0447523	-1.16862
TTN	DPP10	0.0926385	0.333609	0.000166463	0.0271973	-1.84847
KRAS	SPAG4	2.76091	4.20804	4.45304e-05	0.0128164	-0.608003
KRAS	RASL10A	0.162479	0.27295	0.00010396	0.0211899	-0.748379
KRAS	NINL	0.955628	2.21983	2.64133e-05	0.00925098	-1.21593
KRAS	TNNC2	16.153	30.5136	7.19937e-05	0.0170177	-0.917656
KRAS	AREG	57.4709	95.3085	0.000362007	0.0419753	-0.729774
KRAS	RBP2	4.58996	10.7744	0.000411081	0.044973	-1.23105
KRAS	KISS1R	0.0740992	0.209398	0.000360811	0.0419266	-1.49872
KRAS	ARID3A	6.02905	10.3868	2.57455e-05	0.00909393	-0.784747
KRAS	TMEM74B	2.43224	4.67962	0.000156408	0.0264226	-0.944103
KRAS	AGT	10.1238	19.8272	2.72323e-06	0.00219976	-0.969725
KRAS	GGH	42.1596	65.5132	0.00034966	0.0411695	-0.635926
KRAS	RELL2	1.33226	2.01792	0.000431506	0.0462113	-0.598991
KRAS	SLC22A11	0.449083	0.989938	8.6353e-05	0.0188529	-1.14036
KRAS	CNTD1	0.560117	0.854887	0.000387377	0.043647	-0.610005
KRAS	C8orf33	31.9854	48.3687	0.000460747	0.047979	-0.59666
KRAS	SMTNL2	0.463029	1.3446	6.04355e-06	0.0036477	-1.53801
KRAS	FAM217B	3.87867	5.9501	1.17348e-06	0.0013264	-0.617352
KRAS	FITM2	8.70609	13.3123	1.77998e-05	0.00729962	-0.612663
KRAS	ETV5	3.72163	2.02017	1.24634e-06	0.00136385	0.881461
KRAS	LINC00525	0.534035	0.889621	6.15092e-05	0.0155759	-0.736258
KRAS	ZNF337-AS1	0.283483	0.444982	7.79505e-05	0.0178984	-0.650486
KRAS	KCNC4-AS1	0.143746	0.24694	0.000132151	0.0243242	-0.780633
KRAS	RP5-881L22.5	10.2051	17.0957	0.000144386	0.0253026	-0.74434
KRAS	RP5-1184F4.5	0.580687	0.940024	0.000375161	0.0428295	-0.694938
KRAS	HOXA10-AS	1.11566	1.96684	0.000150033	0.0257925	-0.817977
KRAS	ZNF252P-AS1	0.180218	0.298296	0.000277459	0.0361992	-0.726998
KRAS	RP11-727F15.9	0.546737	0.844452	3.86405e-05	0.0117613	-0.627169
KRAS	RP11-387M24.5	0.34658	0.624814	0.000256122	0.0342936	-0.850239
KRAS	RP4-697K14.15	0.467933	0.842732	0.000341263	0.0405649	-0.848772
KRAS	SNHG17	10.9906	17.0103	1.6727e-05	0.00701434	-0.630139
KRAS	MIR503HG	0.607578	1.26802	0.000197368	0.0298719	-1.06143
KRAS	OSER1-AS1	4.23055	6.48668	6.79649e-05	0.0165333	-0.616634
KRAS	AL133493.2	0.0965145	0.398097	6.98085e-05	0.0167399	-2.0443
KRAS	LINC00239	4.52076	2.28708	0.000106396	0.0214577	0.983061
KRAS	RP11-560J1.2	0.330637	0.581226	1.57195e-05	0.00672801	-0.81385
KRAS	RP11-533E19.7	0.270924	0.468629	7.38823e-05	0.0172835	-0.790559
KRAS	RP4-563E14.1	1.10969	2.08156	6.97583e-05	0.0167399	-0.9075
KRAS	RP4-568C11.4	10.1523	15.5284	0.000110483	0.0218915	-0.613097
KRAS	RP11-2C24.7	0.124776	0.24306	4.66104e-05	0.0132011	-0.961974
KRAS	CTD-2270P14.5	0.284179	0.453315	3.27635e-06	0.00244664	-0.673714
KRAS	CEACAM7	35.4957	80.2263	5.3294e-05	0.014405	-1.17643
KRAS	TRPM6	0.611279	1.11155	0.000217073	0.0313835	-0.862673
KRAS	PIGZ	7.91084	11.8784	0.000177013	0.0281805	-0.586438
KRAS	HIF3A	0.183483	0.368482	0.000290449	0.0371609	-1.00595
KRAS	PDE6A	0.0866325	0.255184	1.6221e-05	0.00685998	-1.55856
KRAS	TIMD4	0.101801	0.272675	0.000147345	0.0256245	-1.42142
KRAS	PID1	4.73863	7.97114	1.12007e-05	0.00554442	-0.750315
KRAS	SLC26A2	6.33702	20.2419	1.97088e-07	0.00044273	-1.67547
KRAS	CAPN13	1.29008	2.3707	4.68291e-05	0.013248	-0.877857
KRAS	FABP1	100.127	225.06	0.000114309	0.022382	-1.16848
KRAS	HTR4	0.0634002	0.145983	0.000151075	0.0258432	-1.20324
KRAS	TMEM37	5.41712	8.48126	0.000172218	0.0277083	-0.646752
KRAS	SLC22A4	0.813449	1.2482	0.00014856	0.0257351	-0.617728
KRAS	PHGR1	155.527	295.764	0.000253234	0.0340756	-0.927286
KRAS	FXYD1	0.0993068	0.205992	6.57585e-05	0.0162546	-1.05262
KRAS	RP11-817O13.8	0.60857	0.917572	2.61509e-05	0.00919795	-0.592399
MUC16	CYP2W1	12.6946	38.3221	0.000108941	0.0217221	-1.59396
MUC16	WNT11	6.02541	17.7434	0.000265998	0.0352213	-1.55815
MUC16	FBXO2	2.49786	6.80395	3.19004e-05	0.0103967	-1.44568
MUC16	KCNK17	0.145041	0.469796	2.14304e-06	0.00191694	-1.69558
MUC16	EGR4	0.052516	0.163409	3.93156e-05	0.0118937	-1.63766
MUC16	SERPINA10	0.236769	0.67622	0.000147598	0.0256245	-1.51401
MUC16	DUSP15	0.548376	1.44328	9.19859e-06	0.00480402	-1.39611
MUC16	APCDD1	9.52047	30.3914	2.12311e-05	0.0081661	-1.67456
MUC16	ZNF66	0.262815	0.479253	1.31193e-05	0.00612077	-0.866738
MUC16	NOD2	1.14843	1.77559	0.000391621	0.0438024	-0.628639
MUC16	FGGY	3.03999	9.71484	8.26163e-08	0.000260694	-1.67612
MUC16	FAM3B	2.90354	9.84475	9.89925e-05	0.0205529	-1.76154
MUC16	L3MBTL1	0.62512	1.13157	0.000195434	0.0297099	-0.856125
MUC16	C6orf222	6.27182	9.47987	1.58488e-05	0.00676504	-0.595984
MUC16	RASL10B	0.567823	1.45793	1.71155e-05	0.00710727	-1.36041
MUC16	AC241377.1	0.126319	0.260066	0.000107681	0.021562	-1.0418
MUC16	RP11-505P4.6	0.259678	0.497638	0.000210388	0.0309386	-0.938375
MUC16	DLG5-AS1	0.478859	0.73413	0.00040932	0.0448856	-0.616436
MUC16	CTD-2540F13.2	0.424172	0.768952	0.000249555	0.0337816	-0.858245
MUC16	RP11-554J4.1	0.63995	1.10108	9.11988e-05	0.0195167	-0.782884
MUC16	MIR503HG	0.590094	1.19911	0.000102253	0.0209969	-1.02294
MUC16	AC093375.1	0.27857	0.508095	0.000323733	0.0396761	-0.867058
MUC16	AC016735.2	1.07256	5.84779	0.000146895	0.0256245	-2.44684
MUC16	LINC00942	0.0597794	0.180826	4.2503e-06	0.0029359	-1.59688
MUC16	AC006273.5	0.54435	0.916407	0.000363324	0.0420162	-0.751455
MUC16	RP11-533E19.7	0.262714	0.448507	0.00031098	0.0388108	-0.771637
MUC16	RP4-563E14.1	1.15731	1.96768	0.00035337	0.0414103	-0.765717
MUC16	EDN3	1.75485	3.26792	0.000393899	0.0439242	-0.897022
MUC16	TMEM82	0.871275	1.59961	0.000466252	0.04837	-0.876518
MUC16	PPP1R14A	2.89491	4.68504	0.000291275	0.0372015	-0.694546
MUC16	DPP10	0.0771176	0.287071	0.000282486	0.0366245	-1.89627
MUC16	NELL2	0.205876	0.439475	0.000362946	0.041998	-1.09401
MUC16	PBX1	1.3769	2.16347	0.000400826	0.0443158	-0.651921
MUC16	MT1M	1.37008	2.91456	0.000407583	0.0447588	-1.08902
MUC16	AQP1	13.5462	22.8186	0.000319411	0.0393208	-0.752315
MUC16	AC002451.3	0.0669348	0.163532	4.5917e-07	0.000762103	-1.28874
MUC16	RP11-799D4.4	0.166156	0.261495	0.000125119	0.0235839	-0.654244
MUC16	LINC00865	0.183132	0.32954	0.000149554	0.0257925	-0.84757
MUC16	AC073283.4	0.24068	0.367645	0.000299924	0.0379984	-0.611198
MUC16	KB-68A7.1	0.154571	0.338557	1.19987e-05	0.00577123	-1.13113
SYNE1	WNT11	5.90856	17.5262	9.64451e-05	0.0202269	-1.56863
SYNE1	CECR2	0.106751	0.360514	1.3571e-05	0.00621972	-1.75581
SYNE1	RBP1	3.78041	8.07247	0.000229358	0.0321374	-1.09447
SYNE1	FGFRL1	12.3323	27.4961	1.00967e-06	0.00118291	-1.15678
SYNE1	TMPRSS3	1.1785	2.45799	0.000285523	0.0367881	-1.06052
SYNE1	ABLIM2	3.37418	5.466	2.73087e-06	0.00219976	-0.695949
SYNE1	RHOD	10.0916	16.0348	0.000267271	0.0353523	-0.668053
SYNE1	FAM131C	0.179822	0.34141	0.000122651	0.0233362	-0.924932
SYNE1	RP11-23P13.6	0.337716	0.840727	0.000252044	0.034026	-1.31583
SYNE1	RP11-109J4.1	0.0636595	0.181929	0.000188003	0.0290558	-1.51493
SYNE1	EDN3	1.61248	3.25854	5.07564e-05	0.0139191	-1.01495
SYNE1	RP11-542M13.2	0.236424	0.493658	0.000125219	0.0235839	-1.06213
PIK3CA	TSPOAP1	0.844744	2.74643	4.1631e-05	0.012287	-1.70097
PIK3CA	CACNG4	0.559635	2.40943	3.95917e-06	0.00277331	-2.10613
PIK3CA	LPCAT2	4.34174	7.49629	1.2834e-05	0.00599891	-0.787905
PIK3CA	SEPT3	0.247602	0.558183	3.25622e-05	0.0105159	-1.17271
PIK3CA	ABHD12	26.5136	40.8841	0.000275314	0.0360708	-0.624806
PIK3CA	POFUT1	26.7634	40.9343	8.55314e-06	0.00454468	-0.613048
PIK3CA	CHN2	1.97348	4.27146	5.71552e-07	0.000830878	-1.11399
PIK3CA	MOSPD3	7.64998	12.5748	2.7053e-06	0.00219976	-0.71701
PIK3CA	REEP6	5.99259	12.1488	0.000316657	0.0391198	-1.01956
PIK3CA	TNFSF18	0.0955912	0.227115	0.000443808	0.0469541	-1.24847
PIK3CA	FAM210B	19.8609	32.9496	0.000348513	0.0411123	-0.730331
PIK3CA	FNDC11	0.188933	0.4815	1.43827e-06	0.00144853	-1.34966
PIK3CA	TMEM74B	2.13854	4.39294	0.00010551	0.0213484	-1.03856
PIK3CA	CKMT2	4.41486	11.1247	7.43629e-05	0.0173144	-1.33333
PIK3CA	NXT1	21.5896	33.6091	4.64332e-05	0.013181	-0.638515
PIK3CA	VSTM2L	0.687279	4.78851	0.000159847	0.0267548	-2.80061
PIK3CA	OSER1	30.8445	48.8493	1.52758e-05	0.00667414	-0.663322
PIK3CA	AGT	9.72436	18.4816	4.70932e-05	0.0132774	-0.926411
PIK3CA	LACTB2	12.0989	19.5016	0.000194147	0.0296187	-0.688711
PIK3CA	SLC30A2	0.652835	1.79221	0.000288716	0.0370853	-1.45695
PIK3CA	RIBC1	0.25774	0.390454	0.00019851	0.0299736	-0.599233
PIK3CA	HSF2BP	0.236181	0.388497	0.000102694	0.0210285	-0.718009
PIK3CA	FAM84A	24.947	41.351	4.7551e-05	0.0133531	-0.729055
PIK3CA	CAMKV	0.174342	0.521343	0.000212705	0.0310893	-1.58031
PIK3CA	F2RL2	1.33525	2.80615	8.40706e-05	0.0185932	-1.07148
PIK3CA	MPLKIP	4.0431	6.19925	1.19971e-06	0.00133184	-0.616631
PIK3CA	VPS37D	0.800952	1.49364	0.000279113	0.0363198	-0.899044
PIK3CA	TMEM151A	0.0975764	0.290442	8.37897e-06	0.00449052	-1.57365
PIK3CA	ATOH7	0.0951351	0.172886	9.26046e-05	0.0196908	-0.861768
PIK3CA	GPR157	4.16593	6.53103	7.74672e-07	0.00100332	-0.64867
PIK3CA	C8orf33	26.985	46.6339	9.36605e-06	0.0048522	-0.789217
PIK3CA	TTC32	2.1935	3.70362	7.85023e-06	0.00430702	-0.755704
PIK3CA	NRBP2	4.12457	6.54692	8.24444e-05	0.0184376	-0.666575
PIK3CA	KLRG2	0.266025	0.924649	0.000403446	0.0445027	-1.79735
PIK3CA	SP6	4.94248	9.40396	0.000274875	0.0360512	-0.928033
PIK3CA	FITM2	7.33168	12.8207	2.26919e-06	0.00196106	-0.806254
PIK3CA	MEIG1	0.0691913	0.160663	8.53275e-06	0.00454355	-1.21537
PIK3CA	C6orf25	0.224028	0.413464	0.000143163	0.0252306	-0.884083
PIK3CA	RNF39	1.44412	2.67371	0.000111954	0.022025	-0.888649
PIK3CA	LY6G6D	13.392	29.1115	0.000195064	0.029704	-1.12022
PIK3CA	LINC00525	0.421577	0.852457	5.81659e-05	0.0151821	-1.01583
PIK3CA	C10orf111	0.128558	0.20401	0.000111055	0.0219348	-0.666219
PIK3CA	C15orf56	0.0647708	0.153326	5.31555e-06	0.00339799	-1.24319
PIK3CA	ZNF337-AS1	0.240082	0.427149	3.44809e-05	0.0109367	-0.831213
PIK3CA	AC007255.8	1.43182	2.94708	7.11949e-07	0.000948917	-1.04143
PIK3CA	STK24-AS1	0.189119	0.31981	0.00028866	0.0370853	-0.757922
PIK3CA	RP5-881L22.5	7.79694	16.404	5.69939e-07	0.000830878	-1.07307
PIK3CA	AC091729.9	1.46066	2.49479	2.17576e-05	0.00826027	-0.7723
PIK3CA	HM13-AS1	0.138234	0.309161	2.18108e-05	0.00826294	-1.16124
PIK3CA	RP1-266L20.2	2.40857	3.91589	1.53133e-05	0.00667414	-0.701165
PIK3CA	RP11-135A1.2	0.710706	1.39434	0.000216615	0.0313354	-0.972258
PIK3CA	DLG5-AS1	0.461344	0.726295	7.47923e-05	0.0173819	-0.654712
PIK3CA	AC142528.1	0.181365	0.287981	0.000122842	0.0233363	-0.667081
PIK3CA	LINC01424	0.118748	0.232018	0.000113185	0.0222144	-0.966336
PIK3CA	RP11-46A10.5	0.178352	0.366998	3.2628e-06	0.00244386	-1.04105
PIK3CA	CTD-2574D22.2	0.246388	0.393015	0.000185376	0.028809	-0.673654
PIK3CA	SEC24B-AS1	0.178121	0.291993	8.94543e-05	0.0193096	-0.713073
PIK3CA	AZIN1-AS1	0.234656	0.480194	2.72809e-06	0.00219976	-1.03307
PIK3CA	ZNF252P-AS1	0.146806	0.285467	6.13915e-05	0.0155749	-0.959413
PIK3CA	RP11-219B4.5	0.0734442	0.146961	9.35787e-05	0.0197876	-1.00071
PIK3CA	RP1-239B22.5	3.38601	5.47548	0.000147377	0.0256245	-0.6934
PIK3CA	RP11-264B17.4	0.178918	0.285804	0.000255876	0.0342866	-0.675731
PIK3CA	STAM-AS1	0.113373	0.191777	0.000203869	0.0304471	-0.758352
PIK3CA	RP11-37C7.3	0.143669	0.249597	0.000159165	0.0267068	-0.796857
PIK3CA	CTA-445C9.14	0.925793	1.53545	3.79709e-05	0.0116284	-0.7299
PIK3CA	PAN3-AS1	0.66737	1.29936	7.86337e-06	0.00430702	-0.961243
PIK3CA	CTB-179K24.3	0.317489	0.496517	0.000142206	0.0251956	-0.645138
PIK3CA	CTD-2371O3.3	0.559507	1.14725	1.00786e-06	0.00118291	-1.03595
PIK3CA	RP11-285J16.1	0.165616	0.367817	0.000225061	0.0318806	-1.15115
PIK3CA	RP13-582O9.7	1.28329	2.34307	0.000327843	0.0399435	-0.868554
PIK3CA	RP11-127B20.3	0.215368	0.384281	4.86672e-05	0.0135219	-0.835358
PIK3CA	RP11-44N22.3	0.0630248	0.139074	6.14428e-05	0.0155749	-1.14186
PIK3CA	RP11-474G23.3	0.204339	0.335745	8.77356e-05	0.0190543	-0.716399
PIK3CA	RP11-449P15.2	0.949935	1.65477	0.000336438	0.0403385	-0.800728
PIK3CA	RP11-248G5.9	0.0940569	0.180528	0.000175953	0.0280835	-0.940617
PIK3CA	RP4-694B14.8	0.674836	1.41982	4.80535e-05	0.0134096	-1.0731
PIK3CA	MLLT4-AS1	0.573174	0.917483	0.000262985	0.0349259	-0.678709
PIK3CA	AC007249.3	0.288589	0.52542	1.0368e-05	0.00527243	-0.864454
PIK3CA	OSER1-AS1	3.17717	6.29308	4.58405e-06	0.00306429	-0.986025
PIK3CA	RP11-441O15.3	0.257334	0.475106	0.000200827	0.0302183	-0.884608
PIK3CA	STK4-AS1	0.11161	0.228034	8.98874e-05	0.0193694	-1.03078
PIK3CA	KLHL7-AS1	0.0902783	0.281331	6.67727e-09	4.76015e-05	-1.63982
PIK3CA	AC016700.5	0.54164	0.921482	0.000157957	0.0266141	-0.766622
PIK3CA	RNF139-AS1	0.211982	0.385355	2.10816e-05	0.00814796	-0.862251
PIK3CA	RP11-119D9.1	0.165248	0.310444	7.1475e-06	0.00410041	-0.909703
PIK3CA	RP11-150O12.3	7.50664	13.0423	7.13586e-07	0.000948917	-0.796962
PIK3CA	RP11-321F8.4	0.38001	0.662617	0.00020423	0.0304471	-0.80214
PIK3CA	LINC01146	0.0543162	0.18124	0.000119596	0.0230415	-1.73845
PIK3CA	RP13-516M14.1	1.82914	3.02313	0.000338904	0.0404171	-0.724875
PIK3CA	LINC01003	2.67561	4.96533	3.68981e-06	0.00262815	-0.892021
PIK3CA	CTB-31O20.2	1.37811	2.15582	0.000238563	0.0328298	-0.645543
PIK3CA	AC005330.2	0.105343	0.270084	0.000256233	0.0342936	-1.35832
PIK3CA	MIR4453	0.980225	1.50307	0.000158157	0.0266141	-0.616723
PIK3CA	CTD-3222D19.12	0.470187	0.730789	0.000140915	0.0250833	-0.636221
PIK3CA	RP11-394I13.2	0.260925	0.53447	0.000165788	0.0271942	-1.03447
PIK3CA	CTB-113I20.2	1.10071	2.59708	7.32186e-06	0.00411929	-1.23845
PIK3CA	RP11-560J1.2	0.272697	0.552389	3.15399e-06	0.0023839	-1.01838
PIK3CA	RP11-7F18.2	0.0877089	0.300417	4.05584e-10	8.88502e-06	-1.77617
PIK3CA	RP11-572O6.1	0.241881	0.511131	1.19766e-05	0.00577123	-1.07939
PIK3CA	RP11-428J1.5	0.561156	0.880528	8.62415e-05	0.0188529	-0.649966
PIK3CA	XXbac-BPG157A10.21	0.135099	0.27558	0.000237312	0.0327415	-1.02846
PIK3CA	RP11-190C22.8	0.117787	0.238756	5.4367e-05	0.0146156	-1.01936
PIK3CA	RP11-533E19.7	0.219866	0.446542	0.000179221	0.028335	-1.02217
PIK3CA	RP11-1275H24.2	0.511669	1.01372	2.82761e-05	0.00966238	-0.98638
PIK3CA	AC144652.1	0.647329	1.23943	0.000116015	0.0225738	-0.937104
PIK3CA	RP5-1068E13.7	0.337696	0.811381	3.58686e-08	0.000141579	-1.26465
PIK3CA	RP11-108L7.15	0.825181	1.34025	0.000219168	0.0314803	-0.699719
PIK3CA	PAXIP1-AS1	4.30289	6.88479	5.36727e-06	0.00341289	-0.678108
PIK3CA	RP4-597N16.4	0.169429	0.301794	0.000315695	0.0390777	-0.832884
PIK3CA	RP11-93H24.3	0.894813	1.70287	6.16746e-06	0.0037045	-0.928314
PIK3CA	RP5-963E22.6	0.309393	0.746323	8.59744e-07	0.001048	-1.27036
PIK3CA	RP4-568C11.4	8.91522	14.909	0.000114223	0.022382	-0.74184
PIK3CA	RP11-670E13.6	1.95228	3.57263	7.42399e-05	0.0173107	-0.87183
PIK3CA	RP11-88E10.5	0.419638	0.837536	2.08623e-05	0.00809873	-0.997006
PIK3CA	RP11-1143G9.5	0.162785	0.424783	0.000105402	0.0213438	-1.38375
PIK3CA	CTD-2270P14.5	0.224523	0.436403	1.83807e-06	0.00172841	-0.958797
PIK3CA	SLC15A1	0.774731	1.69113	0.000166259	0.0271973	-1.12622
PIK3CA	NRXN2	0.334489	0.735151	0.000229071	0.0321374	-1.13608
PIK3CA	NXPE4	9.36527	18.9343	0.000398192	0.0441849	-1.01561
PIK3CA	FCAMR	0.379581	0.677989	0.000162607	0.0268495	-0.836856
PIK3CA	HPGD	2.69336	6.20459	0.000100137	0.0206991	-1.20393
PIK3CA	HACD1	0.626528	1.15079	0.000254138	0.0341418	-0.877174
PIK3CA	CHP2	5.37267	13.0286	2.84471e-06	0.00224569	-1.27798
PIK3CA	NDNF	0.915885	1.88784	0.000365205	0.0421204	-1.0435
PIK3CA	FOXD2	2.42815	3.99933	0.000404728	0.044572	-0.719903
PIK3CA	SAXO2	0.0746859	0.143669	0.000353053	0.0413926	-0.943838
PIK3CA	SOWAHA	3.95362	7.46836	1.56064e-05	0.00669113	-0.917618
PIK3CA	FLJ22763	0.65123	1.51326	4.56102e-06	0.00305711	-1.21643
PIK3CA	LINC01389	0.84922	1.53042	0.000351364	0.0412335	-0.849716
PIK3CA	THAP7-AS1	0.278676	0.519014	5.41797e-07	0.000830878	-0.897186
PIK3CA	AC002451.3	0.0812409	0.157967	0.000135951	0.024676	-0.959348
PIK3CA	ID2-AS1	0.20827	0.438823	0.000138185	0.0248516	-1.07518
PIK3CA	KCNJ2-AS1	0.365116	0.589504	0.000179738	0.028342	-0.691145
PIK3CA	RP11-179B2.2	0.0862904	0.169196	1.26257e-07	0.00033424	-0.97142
PIK3CA	RP11-390E23.6	1.65248	2.91953	2.00598e-10	4.98828e-06	-0.821102
PIK3CA	LINC00570	0.0717148	0.177139	3.34604e-06	0.00247631	-1.30454
PIK3CA	SEPT7-AS1	0.102672	0.178257	0.000470184	0.0485733	-0.795913
PIK3CA	PSMG3-AS1	0.41469	0.710381	9.43354e-05	0.0199137	-0.776561
PIK3CA	RP11-757G1.6	0.0984417	0.192376	0.000356784	0.0416828	-0.966587
PIK3CA	RP11-440I14.3	0.220707	0.59127	0.000305534	0.0385279	-1.42168
PIK3CA	RP11-817O13.8	0.51392	0.884894	1.76485e-06	0.00168496	-0.783961
PIK3CA	RP5-943J3.2	0.655498	1.0257	0.000289666	0.0371592	-0.645945
DNAH5	PLEKHB1	5.99252	11.5581	0.000206164	0.0306064	-0.947666
DNAH5	WNT11	4.41134	17.3156	1.0055e-05	0.00513424	-1.97279
DNAH5	TRIP6	18.1237	30.3774	0.000229216	0.0321374	-0.74512
DNAH5	RP5-1187M17.10	5.77592	10.0533	1.12121e-06	0.00127895	-0.79954
DNAH5	WISP3	0.0850451	0.898644	5.29903e-07	0.000830878	-3.40145
DNAH5	PMFBP1	0.443439	0.905341	1.22426e-05	0.00585456	-1.02973
DNAH5	SERPINA10	0.143474	0.663771	7.55155e-07	0.000988339	-2.20989
DNAH5	DRD2	0.454374	2.13937	2.60479e-05	0.00917471	-2.23523
DNAH5	DMKN	1.04828	2.36107	0.000380478	0.0431898	-1.17142
DNAH5	CAMKV	0.115859	0.52328	5.98003e-07	0.000849745	-2.17521
DNAH5	SLC39A2	1.22803	5.70527	1.16945e-05	0.00566874	-2.21595
DNAH5	TMPRSS5	0.199748	0.926897	2.20659e-06	0.00194146	-2.21423
DNAH5	VWCE	0.166967	0.452103	0.000268938	0.0354972	-1.43709
DNAH5	CCDC88B	4.22078	9.54512	2.40819e-06	0.00203688	-1.17725
DNAH5	ANKK1	0.0816268	0.20317	2.11014e-05	0.00814796	-1.31557
DNAH5	UMODL1	0.117933	0.299146	0.000368656	0.0424023	-1.34289
DNAH5	KCNJ11	0.820907	1.46813	0.000134351	0.0245114	-0.838691
DNAH5	SMTNL2	0.276922	1.22851	4.42931e-09	3.79806e-05	-2.14937
DNAH5	HCAR1	0.150979	0.843615	5.20732e-08	0.000182381	-2.48224
DNAH5	DNAH10	0.0572255	0.125608	2.34664e-05	0.00858144	-1.1342
DNAH5	FOXO6	0.389405	0.755837	3.91267e-05	0.011851	-0.956805
DNAH5	MEX3A	2.05152	3.76823	0.000145649	0.025506	-0.877193
DNAH5	MTRNR2L1	0.146549	5.25281	0.000320154	0.0393733	-5.16363
DNAH5	RASL10B	0.486371	1.42092	5.1656e-07	0.000823416	-1.5467
DNAH5	TSPEAR-AS2	0.0979981	0.307194	2.85114e-08	0.000120168	-1.64832
DNAH5	TSPEAR-AS1	0.105623	0.321757	5.93521e-06	0.00361544	-1.60705
DNAH5	AP003774.1	10.8267	20.445	0.000142783	0.0252172	-0.917154
DNAH5	KCNMB2-AS1	0.213736	0.597688	0.000146747	0.0256245	-1.48356
DNAH5	LINC01124	0.832038	1.48402	0.000139725	0.0249249	-0.834793
DNAH5	AC104088.1	0.5022	0.988484	0.000129967	0.0240289	-0.976956
DNAH5	RP11-57A19.2	0.229729	0.49155	0.000342656	0.0406528	-1.0974
DNAH5	RP11-11N9.4	0.415704	1.31778	6.34025e-06	0.00376284	-1.66448
DNAH5	RP11-138J23.1	0.526969	1.21773	0.000207706	0.0307108	-1.2084
DNAH5	HOXD13	0.567719	2.0171	0.000322057	0.0395487	-1.82903
DNAH5	CRACR2A	1.01795	1.65064	0.000493012	0.0499378	-0.697352
RYR2	UNKL	1.21696	1.93825	1.09266e-07	0.000308836	-0.671469
RYR2	EVX1	1.05313	2.47346	0.00036756	0.0423178	-1.23184
RYR2	QPCT	9.06483	15.5091	0.00035376	0.0414364	-0.774765
RYR2	REM2	0.388228	0.5967	0.00033228	0.0401656	-0.6201
RYR2	CST2	1.11177	2.58556	0.00026235	0.0349056	-1.21761
RYR2	SIX2	0.196841	0.788094	8.77087e-05	0.0190543	-2.00134
RYR2	IRX5	0.19128	0.488094	5.05003e-05	0.0138761	-1.35147
RYR2	LBX2	0.333599	0.615754	0.000383986	0.0434026	-0.884237
RYR2	ADRA2C	1.13743	2.72245	0.000152058	0.0259567	-1.25913
RYR2	NOTUM	5.9004	38.4892	7.88951e-05	0.0180518	-2.70557
RYR2	NPIPB4	0.191534	0.325344	0.000365804	0.0421522	-0.764366
RYR2	MMP17	0.558085	1.25886	0.00033012	0.0400876	-1.17356
RYR2	KRTAP5-1	0.843286	1.39712	0.00039626	0.0440788	-0.728364
RYR2	RP5-908M14.5	0.589075	1.42421	0.000463854	0.0481815	-1.27364
RYR2	GAS6-AS1	1.35072	2.99778	0.000102745	0.0210285	-1.15017
RYR2	LINC01001	0.0988762	0.169151	0.000482554	0.0493648	-0.774617
RYR2	HSPB6	2.26615	6.3443	3.79123e-05	0.0116247	-1.48522
RYR2	SCIN	0.597064	1.14444	7.37402e-05	0.0172664	-0.938689
RYR2	ATP1A2	0.0813062	0.276991	0.000281538	0.0365588	-1.7684
RYR2	COL17A1	10.576	22.2476	1.61075e-05	0.00683525	-1.07285
RYR2	GNAO1	0.187205	0.384054	0.000252571	0.0340756	-1.03669
RYR2	LGALS2	3.9028	10.7607	0.000138854	0.0248739	-1.46319
RYR2	PNCK	0.0895583	0.389215	1.86167e-06	0.00172953	-2.11967
RYR2	MYH11	4.9342	16.1028	0.000120527	0.0231082	-1.70642
RYR2	BMP3	0.112631	0.30252	0.000258423	0.0344939	-1.42543
RYR2	FAM151A	0.508333	0.768053	0.000336046	0.0403304	-0.595433
RYR2	ACTG2	11.6192	33.829	0.000149106	0.0257884	-1.54175
RYR2	SGSM1	0.159264	0.35025	2.63155e-05	0.00922972	-1.13696
RYR2	SCNN1B	1.10256	2.72536	0.000219939	0.0314803	-1.30558
RYR2	DES	19.1433	75.0252	0.000295919	0.0376295	-1.97054
RYR2	P2RY2	1.90892	3.14151	2.77038e-06	0.00221515	-0.718702
RYR2	UCN3	0.250019	0.974205	0.000281973	0.036577	-1.96218
RYR2	SYNM	1.1426	3.25053	0.000132825	0.0243682	-1.50835
RYR2	MAPT	0.0396376	0.0987434	7.17039e-05	0.0170067	-1.31682
RYR2	TMEM253	0.363537	0.617557	0.000308241	0.0387514	-0.764468
RYR2	CCL14	0.132606	0.242497	0.000388864	0.0437112	-0.870822
RYR2	ABHD11-AS1	8.46665	14.3759	0.000123711	0.0234476	-0.76379
RYR2	RP11-6N17.3	0.298368	0.646811	1.40272e-05	0.00636737	-1.11625
FLG	SLC7A9	0.0794548	0.346337	0.000179427	0.028335	-2.12397
FLG	UNKL	1.18954	1.9366	2.09007e-05	0.00809873	-0.703118
FLG	COL11A1	2.56603	6.54703	0.000373467	0.0426989	-1.3513
FLG	CYP2W1	10.0519	37.2892	4.98168e-06	0.00325312	-1.89129
FLG	WNT11	5.38195	17.2092	0.000119719	0.0230422	-1.67698
FLG	CPXM1	4.66857	7.22767	0.000493864	0.0499834	-0.63055
FLG	WNT2	2.10496	3.71326	3.22274e-05	0.0104758	-0.818894
FLG	PTK7	7.20781	15.5648	0.000127308	0.0237671	-1.11065
FLG	FGFRL1	14.5558	26.7631	0.000276822	0.0361541	-0.878652
FLG	CNIH3	0.387096	0.634201	3.42029e-05	0.0109058	-0.712249
FLG	SLC22A3	5.56853	8.77135	0.00036003	0.0418749	-0.655503
FLG	VENTX	0.248598	2.49268	2.37584e-05	0.00863743	-3.32581
FLG	GOLGA7B	0.939236	1.75474	2.48307e-06	0.002079	-0.9017
FLG	ANKRD61	0.275489	0.534833	3.76704e-05	0.0116078	-0.957095
FLG	TCHH	0.027943	0.0660038	2.26001e-05	0.00842572	-1.24006
FLG	ALOX15	0.271774	0.621974	0.000459894	0.0479397	-1.19445
FLG	KIF26B	0.635069	1.21503	0.000430297	0.046143	-0.936004
FLG	GBX2	0.0633384	0.205141	0.000200329	0.0301731	-1.69546
FLG	HTRA4	0.0966143	0.193008	9.0911e-05	0.0194795	-0.998353
FLG	CEL	6.57614	23.1621	3.33569e-05	0.0107169	-1.81645
FLG	RPS21	705.097	1232.42	0.000211874	0.0310393	-0.805601
FLG	LRRC15	1.62323	3.33654	0.000355087	0.0415136	-1.03948
FLG	CPNE7	6.65302	14.9047	8.10849e-05	0.0183244	-1.16368
FLG	C9orf50	0.0992797	0.221034	1.76221e-06	0.00168496	-1.15469
FLG	NKPD1	0.138161	0.24165	0.000399071	0.0441944	-0.806567
FLG	MME	1.5678	3.61442	0.000205123	0.0305254	-1.20503
FLG	AKR1C4	0.16418	0.61101	0.000300112	0.0379984	-1.89592
FLG	C6orf15	0.555484	5.44289	2.28689e-05	0.00848776	-3.29255
FLG	TTC25	0.18845	0.320786	0.000194555	0.0296627	-0.767426
FLG	CYP2D7	0.505672	0.942793	0.000221676	0.0315618	-0.898738
FLG	RP11-23P13.6	0.261434	0.832867	5.91484e-06	0.00361544	-1.67164
FLG	C5orf66	0.203971	0.315686	7.0935e-06	0.00408319	-0.630124
FLG	HOXA10-AS	0.946657	1.85358	0.000111167	0.0219396	-0.969403
FLG	RP11-390N6.1	0.16633	0.593001	0.000310039	0.0388108	-1.83398
FLG	RP11-127I20.5	0.753576	1.55389	0.000160742	0.0267548	-1.04406
FLG	RAET1E-AS1	0.123281	0.392545	1.60906e-07	0.000384734	-1.67091
FLG	FLJ16779	0.0371467	0.151054	0.000110899	0.0219214	-2.02376
FLG	UCKL1-AS1	0.305278	0.613524	0.000262094	0.0348902	-1.007
FLG	RP3-431P23.5	0.298052	0.576745	0.00043552	0.0464611	-0.952368
FLG	AC005618.6	0.145551	0.317078	2.97217e-05	0.00994736	-1.12332
FLG	MIR200B	1.20832	2.72517	0.000436156	0.046489	-1.17334
FLG	CD177	1.90402	6.91229	5.90088e-05	0.0152721	-1.86011
FLG	IGLV2-8	9.33724	22.8508	0.000164881	0.027117	-1.29118
FAT4	RPS5	225.588	360.23	5.23557e-06	0.00337713	-0.675225
FAT4	DZANK1	0.34338	0.538726	0.000181606	0.0285101	-0.649747
FAT4	SALL4	0.729235	1.35365	0.000153495	0.026038	-0.892399
FAT4	KLHL31	0.240047	0.40437	0.000459573	0.0479397	-0.752356
FAT4	NECAB3	6.08896	9.37929	0.000391075	0.0438024	-0.623282
FAT4	TMEM160	12.099	26.0332	2.71981e-05	0.00944442	-1.10547
FAT4	PPP1R3D	4.11032	6.31502	0.000396349	0.0440788	-0.619536
FAT4	SERPINA10	0.161152	0.658623	4.52004e-06	0.00303784	-2.03103
FAT4	CTU1	2.55073	4.81691	4.72117e-06	0.0031214	-0.917199
FAT4	MYLK4	0.123625	0.209035	3.90674e-05	0.011848	-0.75777
FAT4	TTBK1	0.203107	0.418492	0.00010871	0.0217132	-1.04296
FAT4	NPFFR1	0.313355	0.643941	4.72111e-05	0.0132956	-1.03913
FAT4	FARP1	2.38207	4.07527	0.000128448	0.0238819	-0.77468
FAT4	BNIPL	0.135593	0.229748	0.000191288	0.0293601	-0.760766
FAT4	STOX1	1.00826	2.22191	6.01859e-05	0.0154483	-1.13994
FAT4	IL17D	0.374317	0.707332	2.40415e-06	0.00203688	-0.918128
FAT4	RIIAD1	0.239657	0.539323	0.000136525	0.0247266	-1.17018
FAT4	RIPPLY3	0.452808	0.958001	0.00044978	0.0472173	-1.08113
FAT4	TMEM255B	0.988691	1.67473	0.000256569	0.0343201	-0.760334
FAT4	LCN12	1.05927	2.13307	4.42781e-06	0.00301992	-1.00986
FAT4	TMEM238	11.4697	28.7803	1.47532e-05	0.00658649	-1.32725
FAT4	C4orf48	17.031	42.2849	0.000220889	0.0315171	-1.31198
FAT4	RP11-77P6.2	0.218927	0.366536	9.32342e-05	0.0197483	-0.743508
FAT4	AC007128.1	0.341405	0.63879	2.73419e-05	0.00945634	-0.903857
FAT4	AC093585.6	0.38413	0.833707	0.000139651	0.0249249	-1.11795
FAT4	DLGAP4-AS1	0.127923	0.266706	8.97055e-05	0.019347	-1.05997
FAT4	RP5-908M14.5	0.535402	1.41901	6.75745e-05	0.0165333	-1.40619
FAT4	MCF2L-AS1	5.11806	8.749	6.06388e-05	0.0154962	-0.773522
FAT4	UBE2R2-AS1	0.21039	0.470399	0.000484482	0.0494769	-1.16082
FAT4	AC004593.3	0.33317	0.767639	0.00041688	0.0453084	-1.20417
FAT4	AC073333.8	0.224072	0.441593	0.000278753	0.0362919	-0.978755
FAT4	RP11-387M24.5	0.296533	0.585358	0.000104319	0.0212245	-0.981125
FAT4	RP11-554J4.1	0.669537	1.07144	0.0003731	0.0426928	-0.678313
FAT4	RP11-1348G14.8	0.368178	0.681682	0.000183059	0.0286286	-0.888695
FAT4	CTD-2349P21.12	0.237434	0.403461	0.000433588	0.0463544	-0.764899
FAT4	RP11-476H16.1	0.134794	0.300439	5.92868e-06	0.00361544	-1.15632
FAT4	CTD-3001H11.2	0.297307	0.548046	7.55181e-05	0.0174689	-0.882344
FAT4	RP11-42O4.2	0.127864	0.26551	4.15998e-05	0.012287	-1.05415
FAT4	UCKL1-AS1	0.317837	0.61026	0.000217425	0.0313978	-0.941136
FAT4	LINC01558	1.00217	2.12711	3.08778e-06	0.00236258	-1.08577
FAT4	RP11-497H17.1	0.208578	0.493156	0.000285735	0.0367963	-1.24146
FAT4	AC008746.12	0.660481	1.19509	2.9058e-07	0.000578069	-0.855535
FAT4	RP3-431P23.5	0.281649	0.576641	1.07186e-06	0.00123972	-1.03377
FAT4	CTC-273B12.10	0.104753	0.216227	0.000310558	0.0388108	-1.04555
FAT4	RP11-399K21.14	0.132133	0.25695	2.14256e-05	0.00821221	-0.9595
FAT4	KB-226F1.2	0.551684	0.893876	0.000299286	0.0379712	-0.696232
FAT4	FAM95C	0.314797	0.607646	0.000474367	0.048845	-0.94881
FAT4	RP11-383I23.2	0.0859367	0.154758	0.000294524	0.0375393	-0.848669
FAT4	RP4-568C11.4	9.24956	14.7594	0.00033407	0.0402097	-0.674181
FAT4	RP4-564F22.7	0.0966655	0.265715	5.6031e-08	0.000193517	-1.4588
FAT4	RP11-245D16.4	0.613807	1.33836	1.11485e-05	0.00553352	-1.12461
FAT4	MIR1254-1	1.26591	2.25857	0.000456167	0.0477458	-0.835231
FAT4	EYA2	0.403277	1.28115	1.77315e-05	0.00729962	-1.6676
FAT4	CRYBG3	0.721039	1.14919	0.000188003	0.0290558	-0.672472
FAT4	TRIM9	0.0436562	0.124113	4.91798e-07	0.000799039	-1.50739
FAT4	BEX4	4.12485	6.74119	0.000166278	0.0271973	-0.708662
FAT4	CPQ	3.78561	5.75462	0.000408764	0.0448576	-0.604194
FAT4	MEP1A	16.09	46.4947	6.59637e-08	0.000221665	-1.5309
FAT4	THBS4	0.751636	3.28534	0.000230049	0.0321417	-2.12793
FAT4	TLX2	0.0358646	0.10712	1.16162e-05	0.00565285	-1.57859
FAT4	RAB9B	0.166168	0.30842	2.49408e-05	0.00894575	-0.892252
FAT4	PCK1	4.2925	8.34119	0.00011462	0.0224253	-0.958434
FAT4	F13A1	1.42651	3.04993	0.000181356	0.0285068	-1.09628
FAT4	AOX1	0.334913	0.660706	0.00022744	0.0320984	-0.980221
FAT4	MYOCD	0.265893	0.502215	0.000336284	0.0403385	-0.91746
FAT4	A1CF	1.57229	3.20557	9.13812e-08	0.000277119	-1.02772
FAT4	KIF5A	0.127296	0.281461	0.000237989	0.032769	-1.14475
FAT4	ANKRD9	4.33916	6.81431	0.000122741	0.0233362	-0.651152
FAT4	C16orf86	0.404286	0.633583	0.000337548	0.0403961	-0.648158
FAT4	OTUD7A	0.0797828	0.144472	0.000269273	0.0355038	-0.856641
FAT4	ANO5	0.0821421	0.212511	6.07934e-05	0.0155051	-1.37134
FAT4	DPP10	0.0638979	0.276314	3.59464e-05	0.0112461	-2.11247
FAT4	ZNF354C	0.184533	0.373118	0.000283408	0.0366485	-1.01575
FAT4	ADAMTSL1	0.204355	0.34432	9.91865e-05	0.0205711	-0.752673
FAT4	GPBAR1	0.476204	0.841363	0.000155623	0.0263077	-0.821149
FAT4	C11orf42	0.125571	0.25559	2.08313e-06	0.00187686	-1.02532
FAT4	FAM162B	0.257092	0.447137	0.000257704	0.0344534	-0.798434
FAT4	CYP4F12	2.53624	5.08524	2.41808e-05	0.00876535	-1.00362
FAT4	TMEM72	0.241788	0.566612	0.000295165	0.0375809	-1.22862
FAT4	ZNF569	0.244311	0.424553	0.000264302	0.0350715	-0.797225
FAT4	ZNF418	0.0621297	0.130152	0.000345042	0.0407608	-1.06685
FAT4	ZNF429	0.486426	0.933193	1.37282e-06	0.00141765	-0.939955
FAT4	SOWAHA	3.93786	7.40238	0.000398838	0.0441944	-0.910579
FAT4	TMEM240	0.313254	0.51185	0.000373242	0.0426928	-0.708391
FAT4	MUC12	7.98486	17.4309	3.95047e-06	0.00277331	-1.1263
FAT4	C14orf132	0.426067	0.690738	0.000370971	0.042562	-0.697059
FAT4	AC073283.4	0.211878	0.363274	7.26832e-05	0.0171336	-0.777827
FAT4	PWAR6	0.146597	0.35597	0.000456338	0.0477458	-1.27989
FAT4	MIR3936	1.18259	2.14627	8.60176e-05	0.0188458	-0.85988
USH2A	DLX3	0.257477	1.34136	7.26904e-05	0.0171336	-2.38118
USH2A	SLC7A8	8.49723	14.8054	0.000404289	0.0445435	-0.801055
USH2A	ISM2	0.257016	1.11877	0.000295111	0.0375809	-2.12198
USH2A	ASB9	2.63682	4.52093	0.000310838	0.0388108	-0.777823
USH2A	EYA1	0.130222	0.688767	0.000346753	0.0409242	-2.40304
USH2A	LAPTM4B	43.2595	73.0383	0.000214833	0.0312156	-0.755634
USH2A	SQLE	17.4205	29.5079	1.21536e-05	0.00582317	-0.760314
USH2A	CALCA	0.118168	0.460846	8.13499e-06	0.00440016	-1.96344
USH2A	KIAA1257	0.372256	0.730149	4.14788e-05	0.012287	-0.971898
USH2A	ZSWIM3	3.08053	4.83788	0.000184774	0.0288073	-0.651198
USH2A	TRIM54	0.454864	1.93727	1.98427e-06	0.00181408	-2.09051
USH2A	RIPPLY1	0.0413653	0.119513	0.000190987	0.0293528	-1.53068
USH2A	TEKT5	0.116287	0.378603	1.13696e-05	0.00557648	-1.703
USH2A	SUSD3	4.88979	9.78546	0.000117373	0.0227492	-1.00087
USH2A	SLC13A3	0.981382	2.89555	0.000469685	0.0485733	-1.56095
USH2A	ALOX15	0.253336	0.62162	3.52844e-05	0.0111206	-1.29498
USH2A	TMPRSS5	0.241198	0.917985	1.34562e-05	0.0062081	-1.92825
USH2A	GJB1	28.1263	57.2556	4.20267e-08	0.000158345	-1.0255
USH2A	PLAC1	0.132294	0.374535	2.49958e-06	0.00208119	-1.50135
USH2A	PAH	0.331632	0.917019	0.000268729	0.0354972	-1.46737
USH2A	DEC1	0.0536916	0.129897	0.000191417	0.0293601	-1.2746
USH2A	CABP4	0.227476	0.494587	0.00032298	0.0396229	-1.12051
USH2A	GPX2	355.764	537.08	0.000428545	0.0460131	-0.594216
USH2A	UMODL1	0.0960615	0.300228	9.96625e-06	0.0050994	-1.64403
USH2A	MCMDC2	0.278728	0.53969	9.19337e-05	0.0196402	-0.953273
USH2A	SYNE4	2.66825	5.55695	0.000120736	0.0231305	-1.0584
USH2A	C8orf33	26.53	46.3027	1.2067e-08	6.69948e-05	-0.803468
USH2A	MAP7D2	1.13384	4.51862	3.84962e-09	3.47512e-05	-1.99467
USH2A	SYN3	0.223506	1.03646	5.40787e-07	0.000830878	-2.21328
USH2A	RP11-723O4.6	0.274315	0.551091	0.000202074	0.0303258	-1.00646
USH2A	ZDHHC9	24.3203	36.6029	3.77744e-05	0.0116111	-0.589794
USH2A	HCAR1	0.279848	0.825958	0.000106482	0.0214578	-1.56142
USH2A	KRT40	0.326001	2.06398	0.000102116	0.0209861	-2.66248
USH2A	ARSH	0.0464274	0.121864	0.00023668	0.0327155	-1.39222
USH2A	POU5F1B	1.09664	2.40523	0.000253643	0.0341121	-1.13309
USH2A	ARHGDIG	0.340805	1.30884	1.398e-05	0.00636703	-1.94127
USH2A	RASL10B	0.578248	1.40551	6.18727e-05	0.015652	-1.28133
USH2A	AC093585.6	0.332287	0.839024	0.000339427	0.0404241	-1.33628
USH2A	LINC00884	0.181063	0.349064	0.000139939	0.0249452	-0.946997
USH2A	AC010524.2	0.0403326	0.171729	1.29035e-07	0.00033424	-2.09012
USH2A	RP5-858L17.1	0.133469	0.371966	5.0435e-05	0.0138735	-1.47866
USH2A	OLMALINC	2.63439	4.15265	6.61534e-06	0.0038798	-0.656563
USH2A	LINC00896	0.213841	0.449118	0.000146312	0.0255813	-1.07056
USH2A	RP11-462G2.1	14.5807	48.4864	9.69053e-05	0.020284	-1.73352
USH2A	SPATA3-AS1	0.141995	0.281738	0.000280511	0.0364614	-0.988509
USH2A	CTD-2192J16.26	0.129079	0.252195	0.000163299	0.0269281	-0.966289
USH2A	RP1-28H20.3	0.137313	0.282378	4.57795e-05	0.0130401	-1.04015
USH2A	RP5-1159O4.1	0.926358	1.50282	0.000217384	0.0313978	-0.69803
USH2A	RP11-458F8.4	1.65104	2.73441	0.000233632	0.0324929	-0.727856
USH2A	MAOA	12.7638	24.1424	5.80892e-06	0.00358437	-0.919507
USH2A	HEXA-AS1	0.0660764	0.149959	8.5124e-07	0.00104555	-1.18237
USH2A	RP11-452I5.2	1.44558	2.70185	0.00018548	0.028809	-0.902302
USH2A	RP11-667K14.3	1.57456	0.925733	0.000163975	0.0270037	0.766279
RYR3	BRINP1	0.0807235	0.204009	0.000122632	0.0233362	-1.33757
RYR3	SMIM24	16.1207	27.1062	0.000485646	0.0495734	-0.749702
RYR3	EVX1	0.845037	2.47659	4.07565e-06	0.00283891	-1.55127
RYR3	AGT	9.52193	18.3339	1.87335e-05	0.00757472	-0.94519
RYR3	ERP27	1.79427	4.79872	0.000153386	0.026038	-1.41925
RYR3	HUNK	3.37434	6.64423	0.000208484	0.0307753	-0.977495
RYR3	PKLR	0.882555	2.41152	8.51372e-05	0.0187355	-1.45018
RYR3	VENTX	0.543196	2.44808	0.00047707	0.0490422	-2.1721
RYR3	SLC13A3	0.901616	2.90373	0.000276054	0.0361296	-1.68732
RYR3	ACSL6	1.12901	2.74358	0.000152085	0.0259567	-1.281
RYR3	DEFA6	6.5302	52.3046	0.000220321	0.0314865	-3.00174
RYR3	FGGY	2.80571	9.35378	9.26384e-08	0.000277547	-1.73718
RYR3	C17orf99	0.0398447	0.114557	0.000477401	0.0490559	-1.5236
RYR3	ADAM32	0.160184	0.388602	8.25567e-07	0.00103684	-1.27856
RYR3	RP11-24F11.2	1.2459	2.4362	0.000134981	0.0245722	-0.967449
RYR3	RP11-492E3.2	0.700653	1.53133	0.000220003	0.0314803	-1.12802
RYR3	RP5-908M14.5	0.561201	1.41636	9.9016e-05	0.0205529	-1.3356
RYR3	RP11-59D5__B.2	0.181764	0.35487	0.00032365	0.0396761	-0.965223
RYR3	RP11-506H20.1	0.329791	0.632747	1.72432e-05	0.00714644	-0.940078
RYR3	EVX1-AS	0.135322	0.418576	0.000218895	0.0314803	-1.6291
RYR3	U47924.29	0.198265	0.415175	0.000185248	0.028809	-1.06629
RYR3	RP4-545L17.11	0.612543	1.08228	5.57537e-06	0.00347109	-0.821188
RYR3	LINC01411	0.153343	1.19701	9.72473e-06	0.00499638	-2.96461
RYR3	LINC01605	0.924861	1.73262	0.000315355	0.0390777	-0.905647
RYR3	RP11-44N21.1	2.59964	4.40214	3.77538e-05	0.0116111	-0.759891
RYR3	RP4-761J14.10	0.225233	0.427471	0.000290322	0.0371609	-0.924408
RYR3	RP11-546J1.1	0.183814	0.309507	0.000258653	0.034506	-0.751728
RYR3	RP4-564F22.7	0.1267	0.262634	5.01889e-05	0.0138365	-1.05164
RYR3	CKM	0.166765	0.368336	0.000412285	0.0450121	-1.14321
RYR3	SHD	1.02986	1.90975	0.000223125	0.0317213	-0.890942
RYR3	PNPLA7	0.496514	0.826748	0.000445452	0.0470124	-0.735612
RYR3	SLC3A1	1.31852	2.45481	0.00025012	0.033834	-0.896692
RYR3	A1CF	1.72939	3.18945	8.72071e-05	0.0189893	-0.883044
RYR3	PROM2	2.28893	5.19034	8.44053e-05	0.018625	-1.18115
RYR3	DEFB1	3.07472	8.70974	0.000112685	0.0221337	-1.50217
RYR3	ZNF415	0.417033	0.893369	1.50199e-05	0.00664589	-1.09909
RYR3	ZNF404	0.274498	0.477424	2.76105e-05	0.00949792	-0.798474
RYR3	SMIM5	0.266492	0.528822	7.10007e-05	0.0169116	-0.988691
RYR3	CTD-3157E16.1	1.50465	2.79971	8.52816e-05	0.0187506	-0.895849
ABCA13	CYP26A1	0.051081	0.149501	0.00042011	0.0455202	-1.5493
ABCA13	SMIM24	12.9241	27.3416	6.92122e-05	0.0166773	-1.08104
ABCA13	MMP11	14.3533	31.5332	2.93378e-06	0.00230052	-1.13549
ABCA13	ISM2	0.21718	1.11709	9.72081e-05	0.0203188	-2.36278
ABCA13	SALL4	0.687614	1.35365	0.00034478	0.0407586	-0.977183
ABCA13	RBP2	3.97863	9.80864	0.000130653	0.0241021	-1.30178
ABCA13	ALDOB	6.05079	15.9067	0.000101918	0.0209628	-1.39444
ABCA13	TRIM54	0.748417	1.89978	0.000391738	0.0438024	-1.34392
ABCA13	TTBK1	0.18556	0.418796	1.73557e-06	0.00167281	-1.17437
ABCA13	PABPC3	0.447665	0.876957	0.00039855	0.0441944	-0.970087
ABCA13	SLC13A3	0.786815	2.90194	9.6819e-05	0.0202831	-1.88292
ABCA13	ALOX15	0.26248	0.618401	0.0003312	0.0401354	-1.23633
ABCA13	TNFRSF11B	2.76817	6.42234	4.22148e-05	0.0123594	-1.21417
ABCA13	PCDHB9	0.251901	0.564841	0.000434438	0.0463885	-1.16499
ABCA13	C8orf33	30.4338	45.8038	0.000118415	0.0228799	-0.589792
ABCA13	SYN3	0.391785	1.01521	0.000317045	0.0391458	-1.37364
ABCA13	SMTNL2	0.496803	1.19538	0.00019402	0.0296175	-1.26673
ABCA13	KLRG2	0.119582	0.92186	3.59193e-07	0.000661633	-2.94655
ABCA13	C6orf15	0.741385	5.36287	6.08971e-05	0.0155156	-2.85471
ABCA13	NACA2	0.661062	1.46417	0.000460116	0.0479397	-1.14722
ABCA13	MTRNR2L1	0.137196	5.18866	0.000312618	0.0389277	-5.24105
ABCA13	C17orf77	0.290813	1.07035	0.000161089	0.0267563	-1.87992
ABCA13	AC004593.3	0.291522	0.768851	8.09389e-05	0.0183244	-1.3991
ABCA13	RP11-386G11.10	0.105856	0.265374	5.7384e-06	0.00354967	-1.32592
ABCA13	RP11-42O4.2	0.101876	0.267116	3.28627e-05	0.0105992	-1.39065
ABCA13	RP11-462G2.1	12.169	48.5008	9.0397e-06	0.00474241	-1.9948
ABCA13	RP11-546K22.1	0.196957	0.829557	9.81307e-05	0.0204202	-2.07446
ABCA13	LINC01146	0.0680626	0.176693	0.000213177	0.0310893	-1.37631
ABCA13	LINC00235	0.200412	0.356344	0.000263065	0.0349259	-0.830302
ABCA13	SAMD12-AS1	0.27932	0.539451	0.000387357	0.043647	-0.949571
ABCA13	VSIG2	7.37334	20.3665	2.52694e-05	0.00901541	-1.4658
ABCA13	TP53INP2	6.54564	11.4118	1.90664e-05	0.00763486	-0.801924
ABCA13	LGALS2	3.62262	10.6564	0.000271744	0.0356989	-1.55662
ABCA13	TCF21	0.529266	0.911226	0.000151712	0.0259287	-0.783816
ABCA13	PYY	0.561116	2.68813	0.000283311	0.0366485	-2.26023
ABCA13	UGT2A3	1.33396	6.70008	7.61017e-05	0.0175712	-2.32847
ABCA13	CAPN9	1.35209	3.80379	1.91023e-05	0.00763694	-1.49225
ABCA13	ITM2C	116.827	201.617	2.37015e-05	0.00863096	-0.787236
ABCA13	FOXF2	1.6857	2.90552	2.37059e-05	0.00863096	-0.785447
ABCA13	SLC3A1	1.14552	2.4641	0.000207514	0.0307108	-1.10505
ABCA13	LEXM	0.0655713	0.120623	0.000469237	0.0485733	-0.879374
ABCA13	KCNF1	0.126775	0.387115	7.23437e-06	0.00410432	-1.6105
ABCA13	PPP1R36	0.660474	1.16171	7.3461e-05	0.0172295	-0.814673
ABCA13	AMN	6.35223	12.6104	0.000159813	0.0267548	-0.989276
ABCA13	KRT1	0.0209532	0.0906711	5.5974e-06	0.00347109	-2.11347
ABCA13	UCN3	0.266191	0.958822	0.000459984	0.0479397	-1.8488
ABCA13	SMIM6	1.69426	2.89547	6.28747e-05	0.015777	-0.773145
ABCA13	AC097468.4	0.0580355	0.137548	0.000194676	0.029663	-1.24493
ABCA13	RP11-1060J15.4	0.137	0.455088	7.08923e-05	0.016902	-1.73197
ZFHX4	OVGP1	1.68342	2.85689	6.61452e-05	0.0162965	-0.763048
ZFHX4	WNT11	6.02184	16.9974	0.000329506	0.0400872	-1.49703
ZFHX4	RBP1	3.2926	7.92771	4.41591e-05	0.0127637	-1.26768
ZFHX4	KIAA1257	0.36124	0.728922	0.000106729	0.0214902	-1.01281
ZFHX4	PROSER1	13.1854	21.0208	2.83157e-05	0.00966238	-0.672872
ZFHX4	KCNK15	0.240673	0.765772	0.000157881	0.0266141	-1.66984
ZFHX4	CCDC122	0.791277	1.29199	0.00037973	0.043157	-0.707346
ZFHX4	SLC13A3	0.975724	2.8839	0.000274394	0.0360071	-1.56347
ZFHX4	TCHH	0.0304184	0.0652824	0.000162534	0.0268495	-1.10175
ZFHX4	ALOX15	0.293362	0.61545	0.000351019	0.0412319	-1.06896
ZFHX4	LRRC2	0.704196	1.37996	0.000327648	0.0399435	-0.970578
ZFHX4	FAM53A	0.309212	0.613447	7.27916e-05	0.0171412	-0.988344
ZFHX4	RIIAD1	0.221777	0.539123	0.000245133	0.0335115	-1.28151
ZFHX4	GRM8	1.91727	3.71557	0.000405685	0.0446379	-0.95453
ZFHX4	MME	1.51386	3.59351	0.000290654	0.0371609	-1.24716
ZFHX4	C6orf15	0.928318	5.34501	0.000140396	0.0250087	-2.5255
ZFHX4	KRT40	0.368736	2.04882	0.000251323	0.0339655	-2.47414
ZFHX4	TAS2R38	0.143892	0.324549	0.000272808	0.0358179	-1.17345
ZFHX4	ZHX1-C8orf76	0.435535	0.675849	7.4242e-05	0.0173107	-0.633913
ZFHX4	RP11-93B14.6	0.194802	0.47274	4.73224e-06	0.0031214	-1.27904
ZFHX4	MED4-AS1	0.122223	0.341625	7.72375e-07	0.00100332	-1.4829
ZFHX4	FLJ31356	0.085302	0.176187	0.000125569	0.0235839	-1.04646
ZFHX4	AC093585.6	0.347629	0.834331	0.00034287	0.0406588	-1.26307
ZFHX4	SP2-AS1	0.392002	0.724858	3.56529e-06	0.00257485	-0.886838
ZFHX4	USP2-AS1	0.255678	0.460114	2.37476e-06	0.00202237	-0.847663
ZFHX4	AZIN1-AS1	0.21527	0.47579	1.36859e-06	0.00141765	-1.14418
ZFHX4	RP11-353N14.1	0.136347	0.404786	8.58644e-06	0.00455264	-1.56988
ZFHX4	AC016735.1	3.21496	6.95258	5.94117e-07	0.000849075	-1.11275
ZFHX4	AF064858.8	0.564368	1.49459	1.97287e-06	0.00181031	-1.40504
ZFHX4	AF064858.11	1.88809	6.73814	5.5103e-05	0.0147437	-1.83542
ZFHX4	RP1-28H20.3	0.153201	0.279936	8.23958e-05	0.0184376	-0.869675
ZFHX4	RUNDC3B	0.189009	0.371097	8.84657e-05	0.0191518	-0.97334
ZFHX4	CYP4B1	0.0426539	0.119903	2.70023e-05	0.00939115	-1.49111
ZFHX4	PPP1R36	0.654679	1.16226	0.000134059	0.0244941	-0.828075
ZFHX4	DPP10	0.0617964	0.275162	3.66375e-05	0.0114025	-2.15468
ZFHX4	HIST1H2AC	12.8822	20.9637	0.00046146	0.0480332	-0.702508
ZFHX4	FAM3D	66.8039	163.931	1.4242e-07	0.000361383	-1.29508
ZFHX4	CTD-2288F12.1	0.35687	0.695222	4.22467e-05	0.0123594	-0.962074
ZFHX4	RP11-499E18.1	0.356063	0.623962	2.85033e-05	0.0096987	-0.809323
DNAH11	SLC7A9	0.0646299	0.342583	5.91054e-05	0.0152721	-2.40618
DNAH11	BRINP1	0.0668474	0.203678	7.43091e-06	0.00415246	-1.60734
DNAH11	UPK3A	0.92667	2.90796	7.52198e-05	0.0174323	-1.64988
DNAH11	C20orf27	20.154	30.4053	0.000161283	0.0267563	-0.593262
DNAH11	NPTX2	3.05349	16.3098	5.6712e-05	0.0149868	-2.41721
DNAH11	KRT23	11.2178	37.7021	3.12121e-05	0.0102938	-1.74886
DNAH11	COL9A1	0.268616	0.962142	7.94991e-06	0.00433547	-1.8407
DNAH11	AMOT	3.16558	5.41136	4.37729e-05	0.012731	-0.773521
DNAH11	TMEM160	12.8863	25.7871	0.00015496	0.0262135	-1.00081
DNAH11	PRR7	5.41088	8.23385	0.000137844	0.0248209	-0.605704
DNAH11	SPACA3	0.525232	1.38467	0.000392658	0.0438251	-1.39851
DNAH11	CTU1	2.9363	4.75405	6.48094e-05	0.016105	-0.695158
DNAH11	SUSD3	4.52412	9.75589	8.23084e-05	0.0184376	-1.10864
DNAH11	POLR2J3	0.210966	0.323203	5.56137e-05	0.0148226	-0.615428
DNAH11	SLC25A6	347.292	572.482	3.36588e-06	0.00247631	-0.721082
DNAH11	CEL	5.15497	22.9731	2.37023e-06	0.00202237	-2.15591
DNAH11	GRK1	0.0473866	0.143511	0.000165022	0.0271223	-1.59861
DNAH11	H3F3C	0.291163	0.678835	4.99359e-05	0.0137973	-1.22123
DNAH11	FOXO6	0.405656	0.747439	0.00016485	0.027117	-0.8817
DNAH11	KRT40	0.212384	2.05204	2.45625e-05	0.00886495	-3.27231
DNAH11	RNF208	5.60649	9.9369	7.15638e-06	0.00410041	-0.825698
DNAH11	IGSF23	0.416898	0.866154	9.15741e-05	0.0195802	-1.05493
DNAH11	TMEM238	12.3217	28.4856	1.55087e-05	0.00669113	-1.20903
DNAH11	CSNK2A3	0.162313	0.290123	0.000149128	0.0257884	-0.837884
DNAH11	AC009403.2	1.97827	3.0441	1.90045e-05	0.00762232	-0.62178
DNAH11	AC004471.9	0.237972	0.439445	0.000337893	0.0403961	-0.884889
DNAH11	AC005534.8	0.139108	0.300502	0.000220014	0.0314803	-1.11117
DNAH11	RP5-908M14.5	0.487723	1.41205	3.90691e-05	0.011848	-1.53365
DNAH11	RP11-104N10.1	0.297968	0.51555	1.67687e-05	0.00701997	-0.790958
DNAH11	RP5-858L17.1	0.112635	0.370793	5.74354e-07	0.000830878	-1.71896
DNAH11	RP11-42O4.2	0.100244	0.266215	9.72349e-05	0.0203188	-1.40908
DNAH11	RP4-694B14.8	0.759158	1.38877	7.89088e-05	0.0180518	-0.871337
DNAH11	LINC00618	0.165225	0.380129	0.000234761	0.032577	-1.20205
DNAH11	LINC01186	0.351972	0.642979	0.000333575	0.0402015	-0.869314
DNAH11	GS1-124K5.4	1.78764	2.81999	0.000190841	0.0293528	-0.657635
DNAH11	RP11-88E10.5	0.453552	0.821307	0.000247259	0.033608	-0.856653
DNAH11	PDK2	4.04802	6.26323	1.11135e-05	0.00553352	-0.629691
DNAH11	CHGA	0.709114	3.91636	1.23858e-06	0.00136282	-2.46542
DNAH11	WNT5B	0.732453	1.48418	5.78043e-07	0.000830878	-1.01886
DNAH11	MEP1A	18.5748	45.8897	2.59165e-05	0.00914137	-1.30483
DNAH11	KNG1	0.116528	0.295284	0.000382244	0.0433041	-1.34142
DNAH11	VIPR1	3.74086	5.82746	0.000482789	0.0493648	-0.639499
DNAH11	PYY	0.478881	2.68195	0.00017183	0.0277083	-2.48555
DNAH11	GSTM3	2.03081	4.64062	1.5599e-05	0.00669113	-1.19226
DNAH11	CHAD	0.380945	0.754187	0.00022527	0.0318806	-0.985339
DNAH11	SLC3A1	0.989268	2.4696	2.16733e-06	0.00193172	-1.31985
DNAH11	MEP1B	0.0732982	0.193633	2.159e-05	0.00823435	-1.40147
DNAH11	GPR17	0.10327	0.214455	0.000438137	0.0466202	-1.05425
DNAH11	CYP3A4	0.0625172	0.151192	8.51064e-05	0.0187355	-1.27406
DNAH11	ASPG	0.127716	0.317556	5.0081e-05	0.013822	-1.31408
DNAH11	CHP2	4.51824	12.8621	2.30037e-05	0.00851241	-1.50929
DNAH11	GLOD5	1.11281	2.21679	0.000337209	0.040392	-0.994264
DNAH11	HPSE2	0.0652802	0.144826	0.000149277	0.0257925	-1.1496
DNAH11	KBTBD11	3.28817	5.0557	0.000220022	0.0314803	-0.620625
DNAH11	GREM2	0.316145	0.859497	2.53864e-05	0.0090416	-1.44291
DNAH11	EFHC2	0.0597287	0.13408	0.000457487	0.0477997	-1.1666
DNAH11	MAOA	14.1604	23.8746	0.000379263	0.0431433	-0.753621
DNAH11	FLJ22763	0.452959	1.50355	2.3261e-08	0.00010517	-1.73092
DNAH11	UGT1A8	0.114337	0.373853	8.01412e-05	0.0182379	-1.70917
DNAH11	UGT1A10	0.522546	1.15251	0.000419884	0.0455155	-1.14115
DNAH11	ADH1C	5.24695	13.5952	0.000128976	0.0239169	-1.37354
DNAH11	RP11-524H19.2	0.147568	0.323945	0.000378386	0.0430633	-1.13437
DNAH11	RP11-13K12.1	0.048208	0.169236	2.95674e-05	0.00992244	-1.81169
ARID1A	TESC	15.0661	31.8875	0.000219459	0.0314803	-1.08169
ARID1A	SPEF1	0.0420793	0.102926	0.000373753	0.042712	-1.29042
ARID1A	POLR2I	17.952	27.0513	9.2615e-05	0.0196908	-0.591548
ARID1A	HPN	0.418065	1.81802	0.000313156	0.0389363	-2.12057
ARID1A	CCL24	34.6711	77.0939	0.000191507	0.0293601	-1.15288
ARID1A	RLN2	0.183771	0.565871	6.88688e-07	0.00093889	-1.62257
ARID1A	RBP1	3.1592	7.94046	0.000127276	0.0237671	-1.32966
ARID1A	IL1RL2	0.464747	1.12424	3.215e-05	0.0104643	-1.27443
ARID1A	TNNT2	0.0698281	0.196601	0.000150096	0.0257925	-1.49339
ARID1A	KIF25	0.0777014	0.278686	6.89127e-09	4.76015e-05	-1.84263
ARID1A	RASL11B	0.227558	0.446315	0.000218644	0.0314803	-0.971826
ARID1A	TBX3	3.57207	5.52725	0.000135201	0.0245943	-0.629801
ARID1A	EDAR	1.81526	5.25306	8.44148e-05	0.018625	-1.53298
ARID1A	PDX1	4.33253	8.93553	0.000229142	0.0321374	-1.04434
ARID1A	NKD1	6.40017	15.689	0.000337681	0.0403961	-1.29357
ARID1A	CPNE9	0.10892	0.34926	2.01629e-08	9.52025e-05	-1.68103
ARID1A	MAT1A	0.253929	1.08133	7.88184e-07	0.0010103	-2.09031
ARID1A	CCNO	3.572	5.96635	0.00014337	0.0252396	-0.740118
ARID1A	CCDC148	0.0567007	0.11717	0.000391319	0.0438024	-1.04717
ARID1A	FGF18	0.689884	1.39932	2.34605e-05	0.00858144	-1.0203
ARID1A	LRRC36	0.516475	1.22941	0.000115864	0.0225621	-1.2512
ARID1A	LMOD3	0.0355013	0.120323	3.19215e-07	0.000605948	-1.76098
ARID1A	PTPN13	0.668416	1.98535	3.16742e-07	0.000605878	-1.57057
ARID1A	SBSPON	0.355129	2.45621	3.16039e-07	0.000605878	-2.79002
ARID1A	CFAP52	0.054731	0.105637	2.54155e-05	0.0090416	-0.948691
ARID1A	TMPRSS5	0.223274	0.915387	5.83658e-06	0.00359253	-2.03557
ARID1A	LPO	0.049729	0.256554	2.0344e-05	0.00796351	-2.3671
ARID1A	POLR2J3	0.19747	0.325207	0.000245907	0.0335475	-0.719724
ARID1A	FABP6	5.26104	11.7471	1.70886e-06	0.00166978	-1.15889
ARID1A	PLAC1	0.122586	0.37392	3.80935e-06	0.00268348	-1.60894
ARID1A	RAB40A	0.0556072	0.153761	4.44964e-10	8.88502e-06	-1.46735
ARID1A	C2orf70	1.09131	2.40877	7.19052e-05	0.017013	-1.14223
ARID1A	MYLPF	0.183975	0.485886	6.85328e-05	0.0165618	-1.40111
ARID1A	ODF3L2	0.0914601	0.220593	4.16534e-05	0.012287	-1.27017
ARID1A	CAPN12	0.449931	1.22963	4.30674e-08	0.000159844	-1.45045
ARID1A	TMEM89	0.160771	0.506327	2.42766e-06	0.00203948	-1.65507
ARID1A	MYADML2	0.573441	1.5259	0.000475764	0.0489281	-1.41194
ARID1A	RBM11	0.206467	0.543124	0.000138807	0.0248739	-1.39537
ARID1A	CYP4X1	0.784579	4.39991	9.05369e-08	0.000277119	-2.48748
ARID1A	SPATA12	0.308071	0.511129	0.000124325	0.0234745	-0.730425
ARID1A	CFAP73	0.135906	0.261178	0.00013642	0.0247256	-0.942425
ARID1A	DNAH17	0.128129	0.197566	0.000419128	0.0454534	-0.624735
ARID1A	CPSF4L	0.0488598	0.118339	0.000129544	0.0239864	-1.2762
ARID1A	ZDHHC11	0.142165	0.331451	0.000120163	0.023074	-1.22123
ARID1A	DNAH10	0.0472638	0.125689	2.05926e-07	0.000453166	-1.41105
ARID1A	C19orf45	0.988166	1.77459	0.000469997	0.0485733	-0.844664
ARID1A	KRT40	0.230706	2.06201	2.8982e-05	0.00978017	-3.15992
ARID1A	C2CD4D	0.742989	1.16978	8.64815e-05	0.0188644	-0.654828
ARID1A	CCDC192	0.274247	0.492035	0.000284597	0.0367163	-0.843287
ARID1A	ASCL5	0.423821	0.989103	0.000206892	0.0306785	-1.22267
ARID1A	CCDC188	0.183759	0.411103	7.42004e-06	0.00415246	-1.16168
ARID1A	RP11-119J18.1	0.437416	0.969295	0.000376138	0.0428758	-1.14793
ARID1A	RP11-93B14.6	0.196362	0.472591	0.000104245	0.0212245	-1.26708
ARID1A	C17orf77	0.12507	1.08618	6.14944e-07	0.000868853	-3.11846
ARID1A	FAM201A	0.55624	1.17165	7.1645e-05	0.0170067	-1.07476
ARID1A	RP11-401P9.6	0.0867636	0.465019	0.000494305	0.0499873	-2.42213
ARID1A	THUMPD3-AS1	1.77844	2.77802	0.000157762	0.0266141	-0.643446
ARID1A	RP11-24F11.2	1.17127	2.43575	1.14321e-06	0.00129809	-1.0563
ARID1A	AC007966.1	0.0358462	0.203148	1.03264e-10	3.20982e-06	-2.50264
ARID1A	AC004837.5	0.266242	0.772041	0.000482323	0.0493648	-1.53594
ARID1A	HM13-AS1	0.143007	0.30435	6.47891e-05	0.016105	-1.08965
ARID1A	RP11-547D24.1	0.0752375	0.209067	3.00215e-05	0.0100342	-1.47444
ARID1A	DCUN1D2-AS	0.126055	0.312322	0.000351265	0.0412335	-1.30899
ARID1A	AC004593.3	0.279383	0.770011	0.000195554	0.0297099	-1.46264
ARID1A	RP11-59D5__B.2	0.169235	0.354964	0.000121006	0.0231467	-1.06865
ARID1A	DLEU7-AS1	0.0742344	0.225652	7.60639e-05	0.0175712	-1.60394
ARID1A	PDX1-AS1	0.188311	0.450738	0.000174789	0.0279517	-1.25917
ARID1A	TMEM92-AS1	0.178612	0.450923	2.25884e-09	2.67479e-05	-1.33605
ARID1A	RP11-341N2.1	0.0948764	0.239342	1.9824e-05	0.00783727	-1.33495
ARID1A	PAN3-AS1	0.702646	1.27989	0.000382504	0.0433138	-0.865147
ARID1A	RP5-890E16.2	0.0821757	0.194149	5.68614e-05	0.0150103	-1.24038
ARID1A	CTD-2540F13.2	0.295317	0.759303	2.27123e-06	0.00196106	-1.36241
ARID1A	ARF4-AS1	0.25911	0.493414	0.000314786	0.0390422	-0.929237
ARID1A	AC000068.10	0.276454	0.530162	6.54208e-05	0.0162195	-0.939391
ARID1A	RP4-583P15.16	0.138081	0.41876	3.76481e-05	0.0116078	-1.6006
ARID1A	RP11-666O2.2	0.510839	1.12245	6.80866e-05	0.0165333	-1.13571
ARID1A	RP11-651L5.3	0.218676	0.439457	1.72744e-06	0.0016723	-1.00693
ARID1A	AC016735.1	3.27372	6.94696	6.33731e-06	0.00376284	-1.08545
ARID1A	HAR1A	0.135281	0.498365	2.26515e-05	0.00842601	-1.88124
ARID1A	RP11-379B8.1	1.13659	2.08994	0.000447367	0.0470387	-0.878745
ARID1A	FALEC	0.166275	0.340061	0.00049385	0.0499834	-1.03222
ARID1A	LINC00954	0.125634	0.279976	0.000108496	0.0216878	-1.15608
ARID1A	RP1-276N6.2	0.789556	2.52483	0.000192885	0.0294804	-1.67707
ARID1A	HAR1B	0.10837	0.362821	0.00036265	0.0419896	-1.74329
ARID1A	RP11-436K8.1	0.144716	0.396362	1.06477e-05	0.00538162	-1.45359
ARID1A	AC016735.2	0.89208	5.56087	0.000152968	0.0260357	-2.64007
ARID1A	AC007405.4	0.0427204	0.104804	6.47276e-05	0.016105	-1.2947
ARID1A	DNAJC3-AS1	1.10471	2.0244	5.61854e-05	0.0149589	-0.873831
ARID1A	CASC19	2.14904	3.83224	0.000439898	0.0467077	-0.834492
ARID1A	RP11-326C3.12	0.171384	0.382025	0.000152345	0.0259655	-1.15643
ARID1A	RP11-982M15.6	0.132402	0.255203	0.000154587	0.026186	-0.94672
ARID1A	RP11-645C24.5	0.152739	0.344364	2.15802e-07	0.000470732	-1.17286
ARID1A	LINC00562	0.0839024	0.18969	2.627e-06	0.00215596	-1.17686
ARID1A	RP11-161M6.2	0.227548	1.06327	0.000114821	0.022447	-2.22427
ARID1A	RP11-196G11.2	0.193147	0.401542	2.18859e-05	0.00826294	-1.05585
ARID1A	CTD-2006K23.1	0.0347096	0.115153	0.000207614	0.0307108	-1.73014
ARID1A	RP11-353N14.2	0.193635	0.466908	1.79165e-05	0.00732777	-1.2698
ARID1A	LA16c-325D7.2	0.214392	0.501699	0.000211208	0.0310195	-1.22657
ARID1A	RP6-74O6.6	0.181487	0.494673	9.25221e-06	0.00481328	-1.44661
ARID1A	FAM95C	0.187977	0.617897	5.58974e-09	4.4126e-05	-1.71681
ARID1A	CTD-2553L13.10	1.59764	2.54711	4.21913e-06	0.00292248	-0.672914
ARID1A	CTD-2095E4.5	0.455887	0.989908	2.51078e-06	0.00208119	-1.11862
ARID1A	RP13-349O20.2	0.176428	0.440812	4.31595e-05	0.012582	-1.32108
ARID1A	EYA2	0.482046	1.26803	0.000185399	0.028809	-1.39535
ARID1A	CKM	0.146499	0.368989	6.04078e-05	0.0154543	-1.33269
ARID1A	SH2B3	7.52859	4.96866	7.7268e-05	0.017791	0.599523
ARID1A	CRACR2A	0.95567	1.64853	0.000229482	0.0321374	-0.786593
ARID1A	MPZ	0.336685	0.652772	1.5412e-05	0.00668218	-0.955179
ARID1A	TMEM246	2.62193	5.65047	0.000477689	0.0490596	-1.10774
ARID1A	KATNAL2	0.128534	0.228128	5.30928e-05	0.0143663	-0.827688
ARID1A	CHRM1	0.0807573	0.316901	3.22508e-07	0.00060756	-1.97237
ARID1A	OTUD7A	0.072816	0.144726	6.62956e-05	0.0163064	-0.990995
ARID1A	ZNF404	0.27687	0.475905	0.000173499	0.0278348	-0.781464
ARID1A	CKMT1A	2.76976	4.46086	0.000133198	0.0244085	-0.687561
ARID1A	CKMT1B	2.84148	4.70943	0.000318655	0.0392665	-0.728909
ARID1A	RP11-728F11.4	0.110741	0.229665	0.000270725	0.0356386	-1.05234
ARID1A	PWAR6	0.132941	0.355941	4.5446e-05	0.0129897	-1.42086
ARID1A	CTD-3157E16.1	1.56663	2.78553	0.000333499	0.0402015	-0.830289
ARID1A	RP11-13K12.1	0.0471175	0.170111	7.95019e-06	0.00433547	-1.85214
FBXW7	GYG2	3.63398	7.07612	0.000270566	0.0356365	-0.961409
FBXW7	NEBL	5.41856	8.90743	0.000103794	0.0211899	-0.7171
FBXW7	SEPT3	0.210453	0.55382	3.00889e-06	0.00231647	-1.39592
FBXW7	IFT52	10.862	17.3098	0.000100478	0.0207524	-0.672296
FBXW7	C20orf24	26.7686	40.5888	0.000363943	0.0420546	-0.600541
FBXW7	SALL4	0.569963	1.36489	1.02914e-05	0.00524419	-1.25984
FBXW7	TNNC2	11.767	28.5545	1.84244e-05	0.00747406	-1.27897
FBXW7	DGKH	1.09986	2.03966	0.000338439	0.0404031	-0.891015
FBXW7	CHN2	2.13035	4.19793	0.000233203	0.0324514	-0.978589
FBXW7	SPATA6L	0.331314	0.498032	0.000284923	0.0367298	-0.588038
FBXW7	IL17A	0.0844611	0.23475	0.000204773	0.0305098	-1.47477
FBXW7	IL1RL2	0.564516	1.11471	0.000296836	0.0376796	-0.981584
FBXW7	ZNF541	0.0744761	0.217789	3.74856e-05	0.011594	-1.54808
FBXW7	TNNT2	0.0761625	0.195996	0.000392026	0.0438024	-1.36367
FBXW7	TGIF2	8.07607	14.7689	3.1846e-05	0.0103967	-0.87084
FBXW7	WDR35	1.31208	2.20782	0.000184663	0.0288073	-0.75076
FBXW7	ZMYM2	4.38438	6.96007	6.82174e-05	0.0165333	-0.666729
FBXW7	PLCG1	7.45297	12.8627	5.3737e-06	0.00341289	-0.787311
FBXW7	MOCS3	4.12855	6.30279	0.000276545	0.0361541	-0.610353
FBXW7	STX16	12.9574	21.4661	6.81611e-06	0.00397878	-0.728277
FBXW7	KCNK17	0.156654	0.448002	1.52152e-05	0.0066667	-1.51592
FBXW7	SSUH2	0.39383	0.943189	0.000262832	0.0349259	-1.25997
FBXW7	ZNF337	0.494598	0.865299	0.000310776	0.0388108	-0.806944
FBXW7	RBM39	19.9676	30.9416	1.3543e-06	0.00141765	-0.631889
FBXW7	SLC6A6	10.6938	19.0613	0.000165235	0.0271298	-0.833867
FBXW7	OSER1	28.2745	48.6361	1.86397e-06	0.00172953	-0.782527
FBXW7	PPP1R3D	3.90431	6.32066	0.000334457	0.0402367	-0.695009
FBXW7	USPL1	4.33173	6.54837	2.44262e-05	0.00882856	-0.596192
FBXW7	ARGLU1	14.4587	22.8268	1.3372e-05	0.00619221	-0.658787
FBXW7	BIVM	2.61967	4.27696	2.73226e-06	0.00219976	-0.707202
FBXW7	AGT	9.14712	18.3136	0.000136047	0.024676	-1.00153
FBXW7	TSGA10	0.479284	0.751916	2.9306e-05	0.00986133	-0.64969
FBXW7	NEK3	6.4456	11.4877	1.18967e-06	0.00133184	-0.833697
FBXW7	ALPK3	0.545993	2.3763	2.38399e-09	2.69466e-05	-2.12177
FBXW7	CTSV	2.42191	4.70173	6.18484e-07	0.000868918	-0.957044
FBXW7	HNRNPA1L2	1.07219	1.81507	1.47375e-05	0.00658649	-0.759468
FBXW7	SPACA3	0.396339	1.40246	5.27804e-06	0.00339145	-1.82315
FBXW7	ASGR1	0.72348	1.74508	1.88831e-05	0.00759815	-1.27027
FBXW7	ZNF514	1.65448	2.81105	1.87686e-07	0.000432148	-0.764732
FBXW7	PROSER2	2.47701	3.83066	0.000381757	0.0432884	-0.628995
FBXW7	NPFFR1	0.216468	0.651092	5.66064e-12	2.81526e-07	-1.58871
FBXW7	DUSP15	0.388831	1.40152	1.72462e-07	0.000404942	-1.84978
FBXW7	CABLES2	4.5054	7.31703	6.96546e-05	0.0167353	-0.699602
FBXW7	FARP1	2.20395	4.0815	0.000148098	0.0256817	-0.889009
FBXW7	SLC25A27	0.98229	2.26959	6.97047e-08	0.000231113	-1.20821
FBXW7	UBN2	1.37853	2.09896	0.000283349	0.0366485	-0.606544
FBXW7	LRRC43	0.149052	0.394903	1.64489e-06	0.00162549	-1.40569
FBXW7	LRRC36	0.527412	1.22837	1.43405e-05	0.00648374	-1.21974
FBXW7	ZNF66	0.196644	0.47179	4.36176e-07	0.00073785	-1.26256
FBXW7	ZNF761	2.76155	4.20067	1.53363e-07	0.000383198	-0.605139
FBXW7	LMOD3	0.0455469	0.119364	8.28368e-06	0.00445867	-1.38994
FBXW7	LRRC2	0.554492	1.39426	4.17327e-07	0.000715702	-1.33026
FBXW7	ERICH6B	0.0849262	0.154787	0.00042835	0.0460121	-0.866003
FBXW7	SOX14	0.132594	0.937787	1.95378e-09	2.42924e-05	-2.82224
FBXW7	UPF3A	4.57893	6.95011	8.53527e-07	0.00104555	-0.602025
FBXW7	PCSK9	27.2093	12.1409	0.000325128	0.0397686	1.16422
FBXW7	KCNMB3	0.0850642	0.181911	9.57325e-09	5.80629e-05	-1.09661
FBXW7	FGGY	3.04729	9.28899	5.69096e-07	0.000830878	-1.60799
FBXW7	AHSA2	2.49498	4.20448	5.46025e-06	0.00342015	-0.752898
FBXW7	SPERT	0.266554	0.562287	1.13401e-05	0.005573	-1.07688
FBXW7	LRRN1	0.199183	0.76018	1.54559e-05	0.0066842	-1.93225
FBXW7	PCDHB9	0.230574	0.566879	0.000413287	0.0450246	-1.29781
FBXW7	DPY19L3	1.54702	2.56428	2.0429e-06	0.00185404	-0.729057
FBXW7	RP11-111M22.2	0.165306	0.26328	0.000199204	0.0300529	-0.671463
FBXW7	ZBTB18	9.49576	14.2879	0.000246972	0.033608	-0.589437
FBXW7	PNPLA1	0.204717	0.447067	4.42194e-05	0.0127637	-1.12686
FBXW7	PHLDA2	82.5641	48.7068	0.000460176	0.0479397	0.761392
FBXW7	CAPN12	0.52735	1.22224	0.000125019	0.0235839	-1.21269
FBXW7	RIPPLY3	0.314249	0.968021	8.99027e-07	0.00109054	-1.62313
FBXW7	TTC32	2.33106	3.652	0.000403561	0.0445027	-0.647702
FBXW7	KCNH8	0.384525	0.996025	0.000439031	0.0466754	-1.37311
FBXW7	NCMAP	0.567308	1.19996	0.00021849	0.0314803	-1.08079
FBXW7	L3MBTL1	0.509181	1.11039	1.07769e-05	0.0054359	-1.12482
FBXW7	NPIPB4	0.162006	0.325609	5.31119e-07	0.000830878	-1.00709
FBXW7	CYP4F3	2.16973	4.30726	4.99574e-06	0.00325312	-0.989258
FBXW7	SBK1	0.370809	1.96518	1.73625e-14	2.15876e-09	-2.40591
FBXW7	TMEM198	1.14492	2.50238	3.12428e-06	0.00236864	-1.12805
FBXW7	NHLRC3	4.33956	8.0514	1.27969e-07	0.00033424	-0.891692
FBXW7	ZNF782	0.624659	0.986569	0.000109366	0.0217221	-0.659351
FBXW7	COL27A1	0.950831	2.28743	5.71195e-07	0.000830878	-1.26647
FBXW7	ZNF785	1.54833	2.50715	3.12972e-05	0.0103082	-0.695337
FBXW7	NEK5	0.311445	0.574841	0.000104814	0.0212595	-0.884187
FBXW7	ZNF525	1.13951	1.75422	0.000389487	0.0437112	-0.622422
FBXW7	PCMTD2	9.40312	15.5965	0.00035505	0.0415136	-0.730011
FBXW7	SPIN3	1.29424	2.41711	2.57449e-05	0.00909393	-0.901176
FBXW7	FTCDNL1	0.70488	1.31953	8.41169e-05	0.0185932	-0.904574
FBXW7	ZNF736	0.782416	1.57255	1.77872e-05	0.00729962	-1.0071
FBXW7	N4BP2L2	2.91935	5.09649	2.21024e-06	0.00194146	-0.803857
FBXW7	TAS2R38	0.117168	0.327102	2.85077e-07	0.000576343	-1.48116
FBXW7	RASL10B	0.561011	1.40189	2.66693e-05	0.00931441	-1.32127
FBXW7	USP27X	1.42165	2.36086	6.14355e-06	0.00369907	-0.731745
FBXW7	DACH1	3.55702	8.16407	5.66193e-05	0.0149782	-1.19862
FBXW7	RP11-93B14.6	0.167487	0.47535	8.1496e-07	0.00102871	-1.50494
FBXW7	TPT1-AS1	0.794739	1.3956	8.11392e-05	0.0183244	-0.812328
FBXW7	C17orf77	0.243725	1.07485	4.11346e-05	0.0122356	-2.1408
FBXW7	RP4-724E16.2	0.245577	0.533471	4.60633e-05	0.0130909	-1.11923
FBXW7	THUMPD3-AS1	1.68596	2.78686	6.56808e-05	0.0162516	-0.725072
FBXW7	RP11-181K3.4	0.139938	0.342792	0.000100935	0.0208295	-1.29255
FBXW7	RP11-293P20.2	0.663213	1.35312	2.1442e-05	0.00821221	-1.02875
FBXW7	RP11-523H24.3	0.369806	0.864663	4.92125e-06	0.00322894	-1.22537
FBXW7	AC007966.1	0.0482665	0.201961	8.40991e-09	5.22823e-05	-2.06498
FBXW7	RP5-881L22.5	6.93068	16.2675	1.78033e-05	0.00729962	-1.23092
FBXW7	RP5-956O18.2	0.0861078	0.230263	0.000234963	0.0325869	-1.41907
FBXW7	AC006042.6	1.82305	3.71255	4.02997e-08	0.000154174	-1.02606
FBXW7	AC007128.1	0.33046	0.637942	9.75493e-05	0.0203674	-0.948952
FBXW7	AC093585.6	0.245912	0.844049	8.38684e-08	0.000260694	-1.77918
FBXW7	MORF4L2-AS1	0.205918	0.375658	0.000450245	0.0472216	-0.867354
FBXW7	FSIP2-AS1	0.113954	0.344587	0.000237421	0.0327415	-1.59642
FBXW7	RP4-669H2.1	0.0191479	0.14684	6.99376e-06	0.00405394	-2.93899
FBXW7	RP11-59D5__B.2	0.148627	0.356933	1.49345e-05	0.0066407	-1.26396
FBXW7	DLEU7-AS1	0.0712413	0.225938	6.76322e-05	0.0165333	-1.66514
FBXW7	RP11-285F7.2	9.91332	18.9147	1.58604e-05	0.00676504	-0.932067
FBXW7	HOXA10-AS	0.74496	1.8613	2.36874e-06	0.00202237	-1.32108
FBXW7	ADNP-AS1	1.09086	2.06552	3.06071e-05	0.0101752	-0.921038
FBXW7	RP5-823G15.5	0.184329	0.763991	4.78861e-05	0.0133833	-2.05127
FBXW7	RP11-55K13.1	0.0917789	0.183473	0.000344055	0.0407022	-0.99933
FBXW7	CTD-2165H16.4	0.0774784	0.134075	0.000180932	0.0284688	-0.791178
FBXW7	CTD-2540F13.2	0.229837	0.765559	3.93672e-07	0.000689397	-1.7359
FBXW7	AC015849.19	1.09411	1.99279	0.000200872	0.0302183	-0.865035
FBXW7	RP11-435O5.4	0.384436	0.802513	2.17187e-05	0.00825808	-1.06178
FBXW7	U47924.29	0.184637	0.415096	0.000158131	0.0266141	-1.16875
FBXW7	RP11-523H20.3	0.450795	0.815643	4.4211e-05	0.0127637	-0.855465
FBXW7	RP4-673M15.1	0.146536	0.338752	0.000210227	0.0309386	-1.20897
FBXW7	CTB-13F3.1	0.637485	1.20188	4.06219e-05	0.0121412	-0.91483
FBXW7	RP11-449P15.2	0.872061	1.64425	0.000118003	0.0228179	-0.91493
FBXW7	AC000068.10	0.304219	0.527509	0.000179579	0.028335	-0.794085
FBXW7	RP11-248G5.9	0.087	0.178999	0.000207727	0.0307108	-1.04087
FBXW7	CTB-147N14.6	0.326386	0.702352	5.34272e-05	0.0144254	-1.10562
FBXW7	TSC22D1-AS1	0.235869	0.489895	1.95243e-05	0.00778062	-1.05449
FBXW7	LINC01558	1.06075	2.11435	0.000139236	0.0248946	-0.995126
FBXW7	LINC00265	1.5653	2.49308	0.00047563	0.0489281	-0.671493
FBXW7	MLLT4-AS1	0.48593	0.917047	7.17435e-06	0.00410125	-0.916247
FBXW7	LINC01123	0.476366	0.758694	0.000166694	0.0271996	-0.671447
FBXW7	LINC00571	0.0984358	0.226041	0.00018726	0.0290312	-1.19933
FBXW7	LINC00365	0.238327	0.552905	1.15628e-05	0.00564894	-1.21409
FBXW7	RP11-441O15.3	0.261369	0.469172	6.92226e-06	0.00402558	-0.844028
FBXW7	AL163953.2	0.476875	1.32234	8.06165e-08	0.00026035	-1.47141
FBXW7	RP11-258F22.1	0.212827	0.468202	2.18478e-05	0.00826294	-1.13745
FBXW7	LINC00954	0.0869133	0.283676	1.19738e-06	0.00133184	-1.70659
FBXW7	RP4-760C5.3	0.249019	0.768812	2.48222e-07	0.000518701	-1.62637
FBXW7	RP11-57A19.2	0.126313	0.498095	6.14007e-10	1.09061e-05	-1.97942
FBXW7	DNAJC3-AS1	1.02769	2.03176	9.27252e-05	0.0196908	-0.983323
FBXW7	LINC00942	0.0538965	0.173678	1.84191e-06	0.00172841	-1.68815
FBXW7	RP11-326C3.12	0.20757	0.378568	0.000339044	0.0404171	-0.866957
FBXW7	RP11-645C24.5	0.168687	0.34284	2.27879e-07	0.000489043	-1.02319
FBXW7	RP11-629O1.2	0.411543	0.91589	0.00021364	0.0311041	-1.15413
FBXW7	CTD-2006K23.1	0.0363698	0.114994	0.000135624	0.0246533	-1.66075
FBXW7	CTC-459F4.1	0.0756179	0.167749	0.000139297	0.0248946	-1.1495
FBXW7	RP11-473M20.9	1.35866	3.56514	3.41818e-05	0.0109058	-1.39178
FBXW7	RP11-159D12.2	1.41996	2.65671	2.97525e-06	0.00230485	-0.903789
FBXW7	AC006273.5	0.464606	0.900328	5.31309e-06	0.00339799	-0.954443
FBXW7	CTC-444N24.8	1.34908	2.07482	0.000106899	0.0215069	-0.621016
FBXW7	RP3-431P23.5	0.29709	0.573287	0.000125446	0.0235839	-0.948359
FBXW7	RP11-258C19.7	1.92133	3.55943	8.47559e-06	0.0045228	-0.889538
FBXW7	CTD-2227E11.1	1.28196	3.94592	1.07742e-14	2.15876e-09	-1.62201
FBXW7	RP1-28H20.3	0.156358	0.279634	0.000103792	0.0211899	-0.838686
FBXW7	RP4-594A5.1	0.175243	0.380043	4.81014e-05	0.0134096	-1.1168
FBXW7	RP11-399K21.14	0.118367	0.257471	0.000144216	0.0253026	-1.12114
FBXW7	RP6-74O6.6	0.225398	0.490477	0.000456395	0.0477458	-1.12171
FBXW7	RP11-1275H24.2	0.462313	1.00565	5.08806e-05	0.0139191	-1.12118
FBXW7	RP11-351D16.3	0.14479	0.251323	0.000364488	0.0420944	-0.795587
FBXW7	RP4-563E14.1	0.786597	1.95148	1.00791e-07	0.000298377	-1.31087
FBXW7	RP4-568C11.4	8.11242	14.833	0.000392279	0.0438024	-0.870605
FBXW7	RP4-616B8.5	0.548556	0.948349	0.000234234	0.0325402	-0.78978
FBXW7	CTD-2547G23.4	0.564003	1.12973	7.48378e-06	0.00416329	-1.0022
FBXW7	LLNLR-268E12.1	0.179928	0.376568	1.86121e-06	0.00172953	-1.06549
FBXW7	RP11-234K24.6	0.387826	0.869075	0.000178739	0.0283283	-1.16407
FBXW7	LINC01232	0.637348	1.11865	0.000143732	0.0252592	-0.81161
FBXW7	PDK4	2.17789	4.14917	0.000243603	0.0333389	-0.929892
FBXW7	CROT	1.87701	3.15506	6.4638e-08	0.000220185	-0.749235
FBXW7	FAM214A	1.06449	1.65192	6.20862e-06	0.00372023	-0.633975
FBXW7	EYA2	0.255428	1.28969	1.90202e-07	0.000433922	-2.33603
FBXW7	CDHR2	5.57787	11.5939	0.000180937	0.0284688	-1.05558
FBXW7	TP53INP2	6.80297	11.3872	0.000149843	0.0257925	-0.743181
FBXW7	CRYBG3	0.633439	1.15483	0.000161275	0.0267563	-0.866408
FBXW7	C1QTNF3	0.81783	1.56634	7.01122e-05	0.0167965	-0.937524
FBXW7	TRIM9	0.0522046	0.122783	2.207e-05	0.00827776	-1.23387
FBXW7	BEX4	3.46299	6.78776	1.39088e-05	0.00634622	-0.970917
FBXW7	CPQ	3.46361	5.77285	0.000207315	0.0307108	-0.737007
FBXW7	PRUNE2	1.71671	3.40889	4.55931e-05	0.0130105	-0.989657
FBXW7	TLE4	0.95157	1.48377	0.000132732	0.0243682	-0.640881
FBXW7	TYRP1	0.152334	0.340104	0.000115272	0.0224951	-1.15873
FBXW7	PBLD	2.70715	4.81697	0.000230331	0.0321417	-0.831348
FBXW7	CEP126	0.295999	0.542421	1.26797e-05	0.00597171	-0.87382
FBXW7	CNTN3	0.0778703	0.272034	3.65562e-07	0.000663536	-1.80464
FBXW7	TFCP2L1	4.63411	9.3276	7.07436e-06	0.00408163	-1.00921
FBXW7	ZSCAN18	0.441851	1.28751	4.81794e-09	3.99359e-05	-1.54296
FBXW7	PDZRN3	1.48139	2.56576	0.000329997	0.0400876	-0.792434
FBXW7	RAB9B	0.0916359	0.314635	2.83813e-12	1.76439e-07	-1.77969
FBXW7	TMEM35A	0.211298	0.569911	4.06589e-06	0.00283891	-1.43145
FBXW7	AKAP9	2.01789	3.33673	7.35132e-05	0.0172295	-0.725587
FBXW7	SNRPN	2.06103	5.61227	1.2766e-06	0.00136833	-1.44522
FBXW7	COL2A1	0.0383337	0.112688	1.4553e-05	0.00654411	-1.55564
FBXW7	GNAL	0.336724	0.559921	0.000430738	0.0461687	-0.733654
FBXW7	SSBP2	0.262404	0.43321	5.15506e-05	0.0140644	-0.723278
FBXW7	FAXC	0.0777966	0.163619	0.000449979	0.0472173	-1.07256
FBXW7	FAM13C	0.123958	0.221027	0.000417075	0.0453098	-0.834374
FBXW7	A1CF	1.77897	3.17542	4.03769e-05	0.012097	-0.835903
FBXW7	BMP6	0.371876	0.729673	0.000276705	0.0361541	-0.972426
FBXW7	ABCA5	0.779169	1.37511	0.000221297	0.0315358	-0.819536
FBXW7	GPRASP2	0.837028	1.29051	5.81837e-05	0.0151821	-0.624598
FBXW7	ZNF233	0.236945	0.404326	0.000406078	0.0446614	-0.770965
FBXW7	FNDC5	0.126937	0.238301	2.97362e-06	0.00230485	-0.908672
FBXW7	KCNF1	0.14772	0.385114	7.15136e-05	0.0170012	-1.38242
FBXW7	NPY1R	0.126439	0.343816	1.1245e-05	0.00554442	-1.4432
FBXW7	DEFB1	2.67712	8.71183	5.40829e-06	0.00341289	-1.70229
FBXW7	AQP7	0.304787	0.632626	4.46038e-05	0.0128227	-1.05355
FBXW7	HECTD2	0.189988	0.340766	0.000255905	0.0342866	-0.842872
FBXW7	INTS6L	0.865963	1.31928	0.000490001	0.0498033	-0.60737
FBXW7	CRABP1	0.145663	0.62613	7.28054e-06	0.00410533	-2.10383
FBXW7	RIMKLB	0.275935	0.585365	4.6146e-06	0.00307248	-1.08501
FBXW7	OTUD7A	0.0768951	0.144336	2.07109e-05	0.00807239	-0.908467
FBXW7	ZNF415	0.401929	0.891778	0.000150293	0.0257925	-1.14974
FBXW7	GLOD5	0.935169	2.24079	1.94405e-09	2.42924e-05	-1.26071
FBXW7	ZNF540	0.0762251	0.15606	1.941e-05	0.00774748	-1.03376
FBXW7	YPEL2	1.89479	2.90117	3.33643e-06	0.00247631	-0.614601
FBXW7	ZNF404	0.223534	0.481001	1.6227e-08	8.23503e-05	-1.10555
FBXW7	EID2B	0.216789	0.351744	0.000183358	0.0286404	-0.698237
FBXW7	ZNF491	0.130893	0.224764	0.0001609	0.0267563	-0.780028
FBXW7	SATB1	1.20555	2.73478	1.17894e-07	0.000318661	-1.18174
FBXW7	ARMCX2	1.52759	2.76718	0.000142504	0.0251956	-0.857156
FBXW7	F8	0.297072	0.550153	2.1233e-05	0.0081661	-0.889019
FBXW7	PBX1	0.982385	2.15106	1.7582e-07	0.000408609	-1.13069
FBXW7	ZNF829	0.0672682	0.170828	1.78183e-05	0.00729962	-1.34455
FBXW7	MAPT	0.0384158	0.0977307	7.42083e-05	0.0173107	-1.34711
FBXW7	MAGI2	0.194602	0.313551	9.84858e-05	0.020477	-0.688173
FBXW7	ZNF471	0.120556	0.316504	6.03221e-05	0.0154483	-1.39251
FBXW7	ZNF569	0.203414	0.427313	2.51696e-05	0.00899635	-1.07088
FBXW7	ZNF418	0.0542083	0.130476	3.69955e-05	0.0114852	-1.2672
FBXW7	TEX43	0.398164	1.36153	1.6538e-06	0.00162549	-1.77379
FBXW7	ZNF429	0.528797	0.926299	0.000394578	0.0439604	-0.808762
FBXW7	UGT2B17	4.10293	13.4882	0.000265927	0.0352213	-1.71698
FBXW7	ZNF568	0.102278	0.239768	0.000117791	0.0227947	-1.22914
FBXW7	GPRASP1	0.357261	0.620946	0.000211312	0.0310195	-0.797488
FBXW7	MUC12	7.3932	17.4272	0.000223992	0.0317741	-1.23707
FBXW7	ZNF134	0.953578	1.72044	0.000162365	0.0268495	-0.851357
FBXW7	OR2A7	0.327874	0.758854	1.77529e-06	0.00168496	-1.21068
FBXW7	USP51	0.126658	0.22006	0.000250214	0.033834	-0.796962
FBXW7	ZNF350	0.879524	1.61574	5.24217e-06	0.00337713	-0.877397
FBXW7	LINC00672	0.21588	0.450497	3.91295e-09	3.47512e-05	-1.06129
FBXW7	ACTA2-AS1	0.341512	0.637556	0.000318911	0.0392787	-0.900617
FBXW7	PAXIP1-AS2	0.688149	1.08791	1.17284e-05	0.00567414	-0.660767
FBXW7	VIPR1-AS1	0.143214	0.325398	0.000237387	0.0327415	-1.18403
FBXW7	ID2-AS1	0.198467	0.433885	0.000122542	0.0233362	-1.12842
FBXW7	SLC25A21-AS1	0.120961	0.328345	1.63697e-05	0.00690007	-1.44068
FBXW7	TTC39A-AS1	0.268472	0.518	0.000324488	0.0397098	-0.948182
FBXW7	RP11-355B11.2	0.433703	0.679995	5.22723e-06	0.00337713	-0.648815
FBXW7	AC003090.1	0.0436065	0.1276	0.000202518	0.0303375	-1.54902
FBXW7	LINC01504	0.422674	0.723895	6.27534e-05	0.0157625	-0.776233
FBXW7	RP11-141M1.3	0.0786732	0.148014	0.000109365	0.0217221	-0.911791
FBXW7	LINC00865	0.108916	0.327305	8.46031e-10	1.25943e-05	-1.58742
FBXW7	AC073283.4	0.180621	0.365296	6.98494e-07	0.00093889	-1.0161
FBXW7	LINC00940	0.0615685	0.153319	0.000331365	0.0401354	-1.31628
FBXW7	PWAR6	0.0842607	0.360592	3.22157e-08	0.000131329	-2.09744
FBXW7	MIR3936	1.22175	2.13639	0.000468535	0.048546	-0.806222
SDK1	FSTL4	0.0557099	0.242944	8.9043e-05	0.0192375	-2.12462
SDK1	RASGRF1	0.08896	0.28505	0.000307032	0.0386389	-1.67999
SDK1	SNCAIP	0.415862	1.05765	0.000133529	0.0244464	-1.34668
SDK1	CYP2W1	8.73394	37.0682	6.36295e-07	0.000877123	-2.08548
SDK1	WNT11	3.87627	17.2023	1.68125e-05	0.00702649	-2.14987
SDK1	PHACTR3	0.358998	0.81084	0.000281751	0.0365673	-1.17544
SDK1	RSPH14	0.187366	0.355168	9.03871e-05	0.0194266	-0.92264
SDK1	ZP2	0.0445521	0.16204	3.16499e-05	0.0103578	-1.86279
SDK1	RBP2	2.70898	9.92994	3.6989e-06	0.00262815	-1.87404
SDK1	ZNF541	0.0682278	0.218386	2.09448e-06	0.00188027	-1.67845
SDK1	TEKT5	0.113731	0.377177	2.38486e-07	0.00050258	-1.72962
SDK1	LMOD3	0.0462635	0.119295	6.59895e-05	0.0162956	-1.36659
SDK1	SLC39A2	0.971526	5.67274	5.13251e-07	0.000823416	-2.54572
SDK1	ADGRF3	0.102036	0.183259	0.000421369	0.045597	-0.844808
SDK1	UMODL1	0.113046	0.297305	0.000388665	0.0437112	-1.39504
SDK1	PDIA2	0.29259	1.02348	1.95569e-05	0.00778114	-1.80654
SDK1	HCAR1	0.286507	0.821843	0.000316677	0.0391198	-1.52029
SDK1	FOXO6	0.384119	0.751674	3.06039e-05	0.0101752	-0.968554
SDK1	RP11-119J18.1	0.364228	0.976287	0.000400485	0.0443158	-1.42246
SDK1	TSPEAR-AS2	0.147527	0.299797	0.000444785	0.0469659	-1.02301
SDK1	AZIN1-AS1	0.273652	0.470212	0.000175409	0.0280328	-0.780969
SDK1	RP11-84C10.4	0.159086	0.412511	2.19993e-06	0.00194146	-1.37463
SDK1	AC005330.2	0.0989131	0.266501	0.000365305	0.0421204	-1.42991
SDK1	SLC13A2	1.53359	3.62274	0.000370845	0.042562	-1.24017
SDK1	NXPE4	7.64593	18.8547	3.87105e-05	0.0117679	-1.30216
SDK1	CDKL2	0.063914	0.140198	0.000216032	0.0312875	-1.13326
SDK1	CTF1	0.614063	1.22489	0.000288515	0.0370853	-0.996193
SDK1	PROM2	2.06132	5.1936	1.27632e-05	0.00598834	-1.33317
SDK1	KCNE2	0.0400007	0.101543	0.000147409	0.0256245	-1.34399
SDK1	RPL10L	0.13256	0.4072	7.81675e-07	0.00100715	-1.61909
SDK1	STAP2	23.9643	36.6759	1.43359e-06	0.00144853	-0.613949
SDK1	HRCT1	4.49681	8.58501	0.000160572	0.0267548	-0.93292
SDK1	UGT1A10	0.497985	1.15887	0.000137054	0.0247683	-1.21854
SDK1	ID2-AS1	0.196219	0.4341	0.000447159	0.0470368	-1.14556
SDK1	RP11-316O14.1	0.132779	0.257756	0.00047089	0.0485733	-0.956972
SDK1	RP11-568N6.1	0.222784	0.390487	2.34599e-05	0.00858144	-0.809633
CACNA1E	DZANK1	0.337855	0.53801	2.56141e-05	0.0090803	-0.671227
CACNA1E	ASB9	2.50198	4.52181	0.000148613	0.0257351	-0.853829
CACNA1E	ZP2	0.0507354	0.161449	4.43266e-06	0.00301992	-1.67002
CACNA1E	CALCA	0.0797054	0.462338	6.82625e-09	4.76015e-05	-2.5362
CACNA1E	COL9A1	0.378731	0.956039	8.53846e-05	0.0187567	-1.3359
CACNA1E	PMFBP1	0.429276	0.90081	5.70901e-05	0.0150388	-1.06932
CACNA1E	ZNF337	0.491493	0.865596	0.000202838	0.0303671	-0.816523
CACNA1E	PCED1A	8.32696	13.191	0.000352436	0.0413397	-0.663692
CACNA1E	GIF	0.169841	1.03159	0.000446793	0.047022	-2.60261
CACNA1E	SERPINA10	0.150617	0.656461	6.45672e-06	0.00380343	-2.12383
CACNA1E	LRRC43	0.184411	0.391525	0.000372161	0.0426673	-1.08618
CACNA1E	SLC13A3	1.13141	2.86902	0.000290808	0.0371609	-1.34244
CACNA1E	TAS1R3	0.877742	1.85796	0.000188738	0.029115	-1.08185
CACNA1E	FGGY	3.23767	9.27081	8.47826e-07	0.00104555	-1.51774
CACNA1E	MST1	0.847962	1.41662	2.09088e-05	0.00809873	-0.740379
CACNA1E	GRK1	0.0448323	0.144367	0.000196363	0.0297923	-1.68713
CACNA1E	KRTAP5-1	0.771334	1.39341	0.000246207	0.0335475	-0.853195
CACNA1E	RASL10B	0.585649	1.39953	6.78124e-05	0.0165333	-1.25684
CACNA1E	HCG15	0.272476	0.45898	0.000128596	0.0238819	-0.752299
CACNA1E	AC091729.9	1.41466	2.47284	2.50335e-06	0.00208119	-0.805708
CACNA1E	AC093620.5	0.889794	1.67898	3.1656e-05	0.0103578	-0.916045
CACNA1E	LINC00539	0.208686	0.338142	0.000278021	0.0362535	-0.696294
CACNA1E	RP4-760C5.3	0.375263	0.75675	4.75764e-05	0.0133531	-1.01191
CACNA1E	TUSC8	1.82844	3.84382	0.000213584	0.0311041	-1.07193
CACNA1E	AC144835.1	0.22354	0.62714	0.000151105	0.0258432	-1.48825
CACNA1E	RP5-1068E13.7	0.414466	0.791978	5.39182e-05	0.0145264	-0.934205
CACNA1E	RP13-714J12.1	0.281358	0.521846	0.000369496	0.0424792	-0.891216
CACNA1E	RP4-564F22.7	0.121388	0.262276	0.000301828	0.0381768	-1.11146
CACNA1E	LINC00235	0.211156	0.355317	2.89861e-05	0.00978017	-0.750798
CACNA1E	TP53INP2	6.80225	11.3873	2.14659e-05	0.00821221	-0.743343
CACNA1E	PNPLA7	0.461301	0.828009	0.000442365	0.0468496	-0.843937
CACNA1E	C1QL1	0.331735	0.642992	0.000363441	0.0420162	-0.954769
CACNA1E	JCHAIN	71.9859	202.946	0.000170255	0.0276174	-1.49531
CACNA1E	MEP1B	0.0770052	0.194045	0.000361728	0.0419743	-1.33337
CACNA1E	GFRA3	0.130458	0.422334	3.67023e-06	0.00262815	-1.69479
CACNA1E	NAALADL1	0.794967	1.48463	0.000280061	0.036424	-0.901142
CACNA1E	FAXDC2	1.32265	2.29248	0.000397297	0.0441337	-0.79348
CACNA1E	LGALS9C	0.315057	0.94048	2.88621e-05	0.00978017	-1.57778
CACNA1E	CES2	29.1609	46.0044	0.000228889	0.0321374	-0.657738
CACNA1E	DPP10	0.0694249	0.274433	0.000402903	0.0444893	-1.98293
CACNA1E	PCP4L1	0.151591	0.348108	0.00037467	0.042797	-1.19935
NEB	ABCC2	0.643799	1.98147	0.000116746	0.0226798	-1.62189
NEB	MOK	0.421236	0.647418	0.00048262	0.0493648	-0.620068
NEB	TCF7	3.78528	7.27675	1.51862e-05	0.0066667	-0.942895
NEB	ABHD12	25.9807	40.4766	0.00014739	0.0256245	-0.639647
NEB	SLC17A9	7.84206	14.9783	0.00012171	0.0232454	-0.933566
NEB	POFUT1	24.7304	40.666	8.35518e-05	0.0185342	-0.717539
NEB	MAP1LC3A	13.7922	23.2588	0.000159897	0.0267548	-0.753921
NEB	EYA1	0.0900761	0.685254	0.000104516	0.0212336	-2.92742
NEB	HPN	0.214543	1.82719	2.42425e-05	0.00877492	-3.09029
NEB	ARID3A	4.66028	9.7634	2.92992e-05	0.00986133	-1.06697
NEB	PROSER1	13.5842	20.9359	0.000133654	0.0244464	-0.624051
NEB	STX16	13.836	21.3344	9.25719e-05	0.0196908	-0.624756
NEB	FOXA2	12.7961	20.3313	0.000223582	0.0317341	-0.668001
NEB	ERGIC3	54.8542	90.8651	0.000127757	0.023833	-0.728125
NEB	RASL11B	0.215824	0.44597	0.000149932	0.0257925	-1.04709
NEB	SAMD10	5.40414	8.93571	3.11372e-06	0.00236864	-0.725517
NEB	TAF4	3.52472	5.70873	1.60019e-05	0.00680204	-0.695661
NEB	AGT	7.93189	18.3633	4.50671e-06	0.00303709	-1.21109
NEB	MYO7A	0.888095	1.47762	0.000479054	0.0491445	-0.734494
NEB	DRD2	0.448021	2.10793	2.32255e-05	0.0085436	-2.23419
NEB	PABPC3	0.354146	0.882527	0.00016851	0.0273878	-1.3173
NEB	APCDD1	7.62064	29.1067	2.23187e-06	0.00194736	-1.93337
NEB	SLC13A3	0.932048	2.87569	8.0735e-05	0.0183244	-1.62543
NEB	SLC22A11	0.258587	0.914393	1.40319e-05	0.00636737	-1.82216
NEB	TSNARE1	3.99612	6.2584	0.000238836	0.0328492	-0.647197
NEB	PAH	0.155235	0.925239	5.67834e-09	4.4126e-05	-2.57537
NEB	DEC1	0.0406992	0.130083	1.26093e-06	0.00136385	-1.67636
NEB	IRX5	0.167335	0.482701	8.23862e-06	0.00444403	-1.52839
NEB	MCMDC2	0.272696	0.536921	0.000219406	0.0314803	-0.977416
NEB	GRINA	75.238	114.706	8.30878e-05	0.0184691	-0.608403
NEB	PNPLA1	0.19654	0.446258	0.000183167	0.0286286	-1.18306
NEB	RNF182	0.0693319	0.58503	3.27425e-07	0.000612185	-3.07692
NEB	ZFP41	1.35375	2.29152	4.68272e-06	0.00310521	-0.759345
NEB	PTP4A3	16.6893	32.616	1.89161e-05	0.00759913	-0.966659
NEB	MYADML2	0.595132	1.51795	0.00030928	0.0387839	-1.35084
NEB	NOTUM	5.29658	37.7177	0.000160457	0.0267548	-2.83211
NEB	L3MBTL1	0.465028	1.1105	3.53215e-06	0.00256076	-1.25582
NEB	SYN3	0.364812	1.01365	0.000430311	0.046143	-1.47434
NEB	C11orf95	3.17902	5.43277	3.39406e-06	0.00247781	-0.773105
NEB	TMEM198	1.24306	2.48509	1.50886e-05	0.00666447	-0.999401
NEB	COL27A1	1.22797	2.25441	3.22717e-05	0.0104765	-0.876472
NEB	PIWIL2	0.776946	1.43438	7.38471e-06	0.00414527	-0.884538
NEB	ZNF517	1.60112	2.61258	0.000231187	0.0322068	-0.706393
NEB	SP5	2.44201	6.75044	4.19483e-05	0.0123301	-1.46691
NEB	ORM2	0.180408	0.665704	0.000239276	0.0328727	-1.88362
NEB	C17orf77	0.176455	1.07555	5.40898e-06	0.00341289	-2.6077
NEB	RP1-266L20.2	2.35847	3.87263	0.000122748	0.0233362	-0.715461
NEB	CTD-2020K17.4	0.760139	1.36134	4.89558e-05	0.0135869	-0.840692
NEB	TMCC1-AS1	0.227737	0.416796	0.000254075	0.0341418	-0.871974
NEB	RP11-285J16.1	0.165198	0.361455	0.000151046	0.0258432	-1.12962
NEB	CTD-2517O10.6	0.439003	0.770272	0.000315548	0.0390777	-0.811136
NEB	SNHG11	4.29813	6.88525	0.000187568	0.0290558	-0.679802
NEB	RP11-119D9.1	0.164886	0.305881	0.000247326	0.033608	-0.891505
NEB	RP11-546K22.1	0.195509	0.825681	4.96011e-05	0.0137353	-2.07835
NEB	RP11-326C3.12	0.162218	0.381504	2.29938e-05	0.00851241	-1.23376
NEB	CTD-2006K23.1	0.0251295	0.115493	7.50668e-06	0.00416671	-2.20035
NEB	RP11-326C3.13	0.229619	0.515168	7.03173e-05	0.0168133	-1.1658
NEB	LLNLR-268E12.1	0.150295	0.377949	5.15813e-05	0.0140644	-1.3304
NEB	SCIN	0.601275	1.13021	0.000254845	0.0342184	-0.910497
NEB	SLC13A2	1.48213	3.61408	0.000322964	0.0396229	-1.28596
NEB	GLP2R	0.091373	0.173723	6.22451e-05	0.0156924	-0.926947
NEB	IGSF9	2.31124	3.73275	0.000356869	0.0416828	-0.691573
NEB	FXYD3	105.629	171.025	0.000433018	0.0463308	-0.695199
NEB	CDHR5	17.5053	36.9622	5.43077e-06	0.00341289	-1.07826
NEB	VIPR2	0.0765472	0.160504	7.17419e-05	0.0170067	-1.06819
NEB	NRXN2	0.308668	0.724759	1.72832e-06	0.0016723	-1.23145
NEB	AMPD1	0.0446056	0.132803	1.91476e-06	0.00177005	-1.57399
NEB	PNCK	0.133994	0.377691	9.01576e-05	0.019394	-1.49503
NEB	PYY	0.534438	2.67703	0.000215416	0.0312712	-2.32454
NEB	JCHAIN	85.1589	200.95	0.000178602	0.0283246	-1.2386
NEB	COL2A1	0.0420836	0.111885	0.000286533	0.03688	-1.41068
NEB	A1CF	1.51333	3.19012	4.07902e-05	0.0121768	-1.07588
NEB	ADGRL3	0.0703535	0.149445	1.71228e-06	0.00166978	-1.08692
NEB	LGI4	0.531432	1.39379	7.99292e-05	0.0182181	-1.39105
NEB	CYP3A4	0.0643521	0.15103	0.000491256	0.0498209	-1.23077
NEB	C1orf115	3.90596	7.9706	5.21683e-05	0.0141933	-1.02901
NEB	CAPN13	0.905456	2.22012	6.40379e-06	0.0037915	-1.29392
NEB	FRZB	2.66316	5.3906	0.000218736	0.0314803	-1.0173
NEB	DNASE1L3	0.365621	1.16463	0.000128031	0.0238482	-1.67145
NEB	SLC51A	0.40164	0.654817	5.43493e-06	0.00341289	-0.705191
NEB	HTR4	0.045979	0.133414	0.000427493	0.0459994	-1.53687
NEB	TMC4	23.1906	36.623	1.14239e-05	0.0055921	-0.659206
NEB	SCARA5	0.28316	0.854636	7.23936e-06	0.00410432	-1.59369
NEB	ATOH8	0.336673	0.836986	0.00019238	0.0294395	-1.31386
NEB	ENHO	0.210856	0.512081	7.07514e-05	0.0168846	-1.28011
NEB	UCN3	0.246838	0.956153	0.000223237	0.0317213	-1.95367
NEB	ENTPD5	3.85359	6.40353	8.09443e-05	0.0183244	-0.732665
NEB	HEPACAM2	1.78463	5.57743	1.34837e-05	0.00620925	-1.64397
NEB	IGHV3-72	5.14108	16.1722	0.00016028	0.0267548	-1.65337
NEB	PNLIPRP2	1.04633	2.74556	0.000277226	0.0361878	-1.39176
NEB	LINC01268	0.255433	0.465684	0.000428169	0.0460121	-0.866409
NEB	AC002511.3	0.0375183	0.191296	1.57398e-10	4.34889e-06	-2.35014
OBSCN	CRLS1	11.094	16.9932	0.00013744	0.0247919	-0.61517
OBSCN	ZNF343	1.91374	3.03505	8.32475e-08	0.000260694	-0.665321
OBSCN	RP5-1187M17.10	4.6722	10.0698	4.64492e-10	8.88502e-06	-1.10787
OBSCN	TASP1	3.3962	5.52073	6.80539e-05	0.0165333	-0.700939
OBSCN	TRMT6	5.40363	8.57727	0.000102555	0.0210285	-0.666591
OBSCN	SALL4	0.572413	1.35964	3.40911e-07	0.000632644	-1.2481
OBSCN	QPCT	6.85029	15.5422	1.98863e-08	9.52025e-05	-1.18195
OBSCN	SRMS	2.47323	5.31731	0.000168257	0.0273826	-1.1043
OBSCN	GRPR	0.155967	0.865649	3.34219e-05	0.0107239	-2.47254
OBSCN	TAS2R5	0.253606	0.566544	1.24824e-05	0.00591202	-1.1596
OBSCN	ANKEF1	2.29381	3.99518	1.91497e-08	9.52025e-05	-0.800515
OBSCN	PCED1A	6.95842	13.2815	3.1323e-11	1.11273e-06	-0.932585
OBSCN	TRIM54	0.391498	1.92412	1.54836e-07	0.000383198	-2.29712
OBSCN	FKBP10	16.4534	32.3878	0.000158184	0.0266141	-0.977062
OBSCN	SLX4IP	1.37191	2.43696	2.18976e-05	0.00826294	-0.828891
OBSCN	SLC13A3	0.524281	2.91182	3.02679e-09	3.01068e-05	-2.47351
OBSCN	SLC1A7	0.436265	2.16276	5.18627e-08	0.000182381	-2.3096
OBSCN	SLC22A11	0.385708	0.903129	0.000260425	0.0346867	-1.22742
OBSCN	ANKK1	0.091701	0.19997	0.000265638	0.0352213	-1.12477
OBSCN	PLAC1	0.109232	0.373512	2.98181e-07	0.00058444	-1.77376
OBSCN	PAH	0.280691	0.914123	1.98635e-05	0.00783765	-1.70341
OBSCN	GOLT1A	7.03315	12.3774	2.7831e-06	0.00221819	-0.815461
OBSCN	CABP4	0.157238	0.49743	2.30385e-11	9.5483e-07	-1.66154
OBSCN	C9orf50	0.109837	0.217786	0.00027106	0.0356638	-0.987544
OBSCN	WDR97	0.140585	0.333649	2.61903e-05	0.00919879	-1.24689
OBSCN	MAGEB17	0.39272	3.87891	0.000166805	0.0271996	-3.30408
OBSCN	NEB	0.0432645	0.144583	0.000178259	0.0282883	-1.74064
OBSCN	FAM227A	0.152327	0.280672	2.60565e-08	0.000113675	-0.881712
OBSCN	ZNF587	3.12819	4.787	0.000331538	0.0401354	-0.613793
OBSCN	KRT40	0.347866	2.04004	0.000218676	0.0314803	-2.55199
OBSCN	CYP2D7	0.472346	0.937446	0.000130138	0.0240322	-0.98889
OBSCN	DCDC2B	0.0424734	0.100214	0.000395604	0.044055	-1.23845
OBSCN	TAS2R38	0.148898	0.322962	7.9051e-05	0.0180677	-1.11704
OBSCN	RP11-309L24.4	0.924615	1.70476	2.56338e-05	0.0090803	-0.882641
OBSCN	C5orf66	0.201199	0.31381	8.0784e-06	0.00438615	-0.641268
OBSCN	DLGAP4-AS1	0.124246	0.265275	0.000370125	0.0425319	-1.09429
OBSCN	RP5-908M14.5	0.505057	1.41051	5.10466e-06	0.00331429	-1.4817
OBSCN	AC139887.4	0.3203	0.684764	0.000110734	0.0219063	-1.09618
OBSCN	AC012314.8	0.148579	0.249769	0.000142559	0.0251956	-0.74936
OBSCN	RP11-431J24.2	0.79536	6.82504	2.16716e-05	0.00825278	-3.10116
OBSCN	RP11-8L2.1	0.0479642	0.123886	0.000166077	0.0271973	-1.36898
OBSCN	RP11-620J15.1	0.116792	0.312651	0.000229548	0.0321374	-1.42061
OBSCN	RAET1E-AS1	0.146161	0.385405	1.83379e-05	0.00745217	-1.39882
OBSCN	RP11-568J23.5	0.274375	0.501325	0.000216271	0.0313039	-0.869597
OBSCN	CTD-3064M3.7	0.0649346	0.157235	4.77569e-05	0.0133735	-1.27586
OBSCN	RP11-523H20.3	0.361396	0.821255	3.86416e-05	0.0117613	-1.18425
OBSCN	RP4-697K14.15	0.329111	0.790985	0.000295988	0.0376295	-1.26507
OBSCN	AC004076.5	0.110577	0.234406	9.30648e-05	0.0197293	-1.08396
OBSCN	RP5-858L17.1	0.127677	0.36946	5.08384e-05	0.0139191	-1.53292
OBSCN	UCKL1-AS1	0.305673	0.607637	9.80643e-05	0.0204202	-0.991221
OBSCN	RP6-74O6.2	0.0530594	0.111646	0.000168457	0.0273878	-1.07326
OBSCN	MIR503HG	0.412222	1.17247	1.10814e-06	0.00126986	-1.50805
OBSCN	FALEC	0.159322	0.339578	9.26894e-05	0.0196908	-1.0918
OBSCN	SPATA3-AS1	0.127861	0.281221	0.000111937	0.022025	-1.13713
OBSCN	LINC01146	0.062864	0.176466	0.000119619	0.0230415	-1.48908
OBSCN	RP11-89K21.1	0.10992	0.396635	3.63814e-05	0.0113513	-1.85136
OBSCN	LA16c-385E7.1	0.101804	0.205612	0.000490714	0.0498033	-1.01413
OBSCN	RP11-496H1.2	0.199357	0.503729	2.06853e-06	0.00187048	-1.3373
OBSCN	RP4-563E14.1	0.976115	1.92731	4.21506e-05	0.0123594	-0.981469
OBSCN	RP11-234K24.6	0.401735	0.864796	0.000400641	0.0443158	-1.10612
OBSCN	RP5-1056H1.2	1.6678	3.13141	0.000275585	0.0360873	-0.908861
OBSCN	KNG1	0.100163	0.296734	6.03188e-05	0.0154483	-1.56683
OBSCN	FLRT1	0.167793	0.345125	8.9994e-05	0.0193756	-1.04044
OBSCN	FOXP2	0.0836304	0.333742	2.32126e-05	0.0085436	-1.99663
OBSCN	FGF13	0.060431	0.15916	6.48293e-05	0.016105	-1.39711
OBSCN	PNCK	0.127926	0.378229	7.4977e-05	0.0173923	-1.56395
OBSCN	GPR17	0.104341	0.21436	0.000490882	0.0498033	-1.03874
OBSCN	TSLP	0.0512208	0.100466	4.42312e-05	0.0127637	-0.971908
OBSCN	LGI4	0.44922	1.40107	2.34582e-07	0.000498577	-1.64104
OBSCN	PROM2	2.15941	5.16509	0.000424142	0.0457576	-1.25816
OBSCN	DPP10	0.0579469	0.274152	9.69586e-06	0.00499186	-2.24217
OBSCN	KLHDC7A	0.152051	0.366507	1.8817e-05	0.00759614	-1.26928
OBSCN	FAM163B	0.0769326	0.194982	0.000136718	0.0247436	-1.34167
OBSCN	SMIM5	0.246161	0.527303	5.76685e-05	0.015127	-1.09903
OBSCN	FXYD1	0.0789503	0.189565	8.40984e-05	0.0185932	-1.26367
OBSCN	STXBP5-AS1	0.139742	0.257151	6.67536e-05	0.0164028	-0.879851
OBSCN	RP11-507K2.3	0.185622	0.388447	6.26711e-05	0.0157625	-1.06535
OBSCN	C1orf132	0.0684469	0.233132	0.000384679	0.0434612	-1.76809
OBSCN	LINC00940	0.0568711	0.153155	7.74175e-05	0.0178089	-1.42922
OBSCN	AP000439.3	4.16963	7.17407	0.000180699	0.0284688	-0.782872
OBSCN	RP11-13K12.1	0.0448079	0.169538	4.94841e-07	0.000799039	-1.91978
OBSCN	LINC00950	0.0912522	0.205318	2.84263e-06	0.00224569	-1.16993
SPAG17	ST3GAL1	1.92105	4.11207	0.000101838	0.0209628	-1.09797
SPAG17	ABCC2	0.768704	1.97041	0.000220913	0.0315171	-1.35799
SPAG17	F7	0.281749	0.949964	0.000217648	0.0314118	-1.75346
SPAG17	GPC1	4.55185	8.23013	0.000215857	0.0312814	-0.854463
SPAG17	DLX3	0.290307	1.32473	6.29539e-06	0.00375414	-2.19005
SPAG17	WNT11	4.29156	17.0812	8.34373e-06	0.00448129	-1.99283
SPAG17	SMOX	6.02104	9.78913	6.82526e-05	0.0165333	-0.701167
SPAG17	DZANK1	0.320898	0.538245	1.5564e-07	0.000383198	-0.746149
SPAG17	CYP26A1	0.0477508	0.149174	0.000423831	0.0457439	-1.64339
SPAG17	BAMBI	4.25027	9.87861	0.000283698	0.0366669	-1.21675
SPAG17	CECR2	0.089938	0.349155	0.000124097	0.023467	-1.95686
SPAG17	LRP5L	1.04031	1.66598	6.36961e-07	0.000877123	-0.67936
SPAG17	ISM2	0.194077	1.11344	5.65247e-05	0.0149782	-2.52032
SPAG17	SERPINA4	0.196358	0.571998	9.33396e-05	0.0197538	-1.54252
SPAG17	CTSH	17.3112	29.3727	3.0185e-05	0.0100618	-0.762769
SPAG17	OLFM2	1.2286	2.85683	1.18199e-06	0.00132998	-1.2174
SPAG17	CLEC11A	5.48971	8.84095	0.000246061	0.0335475	-0.687472
SPAG17	CAPS	2.51068	5.59984	6.00238e-05	0.0154483	-1.15731
SPAG17	TLX1	0.587663	1.24698	0.000427392	0.0459994	-1.08538
SPAG17	CPZ	0.117233	0.285513	1.81765e-05	0.00742192	-1.28417
SPAG17	PTK7	7.61844	15.3697	0.000342334	0.0406528	-1.01252
SPAG17	RBP1	3.145	7.91145	0.000211504	0.0310214	-1.33088
SPAG17	PGF	1.3206	2.24122	0.000101858	0.0209628	-0.763089
SPAG17	TGFBI	92.0227	144.027	0.000492391	0.0498952	-0.646281
SPAG17	BCAS4	0.974378	1.80697	0.000329992	0.0400876	-0.891014
SPAG17	NDP	0.166043	0.532303	4.56232e-05	0.0130105	-1.68069
SPAG17	BFSP1	0.712716	1.07778	0.000327753	0.0399435	-0.59666
SPAG17	POR	18.6771	28.7661	3.08536e-05	0.0102293	-0.623096
SPAG17	PLXNA3	3.92573	6.26888	6.45069e-05	0.0160892	-0.675248
SPAG17	PCED1A	7.14764	13.2647	4.77673e-07	0.000781467	-0.892054
SPAG17	FAM186B	0.0877115	0.151078	1.09091e-05	0.00548033	-0.784457
SPAG17	SERPINA10	0.127696	0.65529	1.07371e-07	0.000308836	-2.35942
SPAG17	NKD1	6.62166	15.6106	0.000420841	0.0455795	-1.23726
SPAG17	ATHL1	7.67047	15.9285	4.4329e-05	0.0127732	-1.05422
SPAG17	ABHD1	0.0722911	0.145863	3.9649e-05	0.0119654	-1.01272
SPAG17	NT5DC4	0.0673701	0.162828	1.82722e-05	0.00744878	-1.27317
SPAG17	SLC26A1	0.670308	1.20059	3.36138e-09	3.2149e-05	-0.840845
SPAG17	GIGYF1	7.28477	11.3907	3.35545e-05	0.0107526	-0.644904
SPAG17	VENTX	0.265922	2.44853	3.15966e-05	0.0103578	-3.20284
SPAG17	TEKT5	0.129805	0.374085	1.20319e-05	0.00577599	-1.52702
SPAG17	ANKRD61	0.289756	0.528645	0.00026679	0.0353074	-0.867459
SPAG17	WDR66	0.13425	0.224525	0.000109171	0.0217221	-0.741953
SPAG17	TCHH	0.0239647	0.0656336	0.000463798	0.0481815	-1.45352
SPAG17	ALOX15	0.224711	0.619495	2.75211e-05	0.00949192	-1.46302
SPAG17	KIF26B	0.500931	1.2159	6.41035e-05	0.0160207	-1.27934
SPAG17	MELTF	3.2814	6.47077	5.80543e-05	0.0151821	-0.979626
SPAG17	CAMKV	0.141466	0.513275	1.64125e-05	0.00690575	-1.85927
SPAG17	TMPRSS5	0.164107	0.916249	6.22644e-07	0.000869848	-2.4811
SPAG17	PROCA1	0.274502	0.501908	3.53081e-06	0.00256076	-0.87061
SPAG17	CALML6	0.0488208	0.115469	3.03988e-06	0.00233311	-1.24194
SPAG17	TAS1R3	0.764109	1.86183	5.82793e-05	0.0151911	-1.28487
SPAG17	CEL	6.08145	22.891	0.000226322	0.0319952	-1.91229
SPAG17	TSNARE1	3.50964	6.30151	2.50369e-07	0.000518828	-0.844373
SPAG17	ECEL1	0.123148	0.30724	0.000367581	0.0423178	-1.31897
SPAG17	RHOD	8.84459	15.8443	6.79985e-05	0.0165333	-0.841101
SPAG17	C9orf50	0.0783494	0.220576	3.28452e-08	0.000131736	-1.49328
SPAG17	VWA1	13.5234	21.4268	7.78359e-05	0.0178886	-0.663965
SPAG17	ZFP41	1.37538	2.2896	4.62101e-06	0.00307248	-0.735263
SPAG17	TOP1MT	9.47028	14.3135	0.000269179	0.0355038	-0.595901
SPAG17	PTP4A3	17.3331	32.5589	0.000231457	0.0322264	-0.909522
SPAG17	ZNF696	2.03543	3.122	7.27285e-06	0.00410533	-0.617137
SPAG17	CYHR1	4.90694	7.38302	5.65751e-05	0.0149782	-0.589386
SPAG17	SMTNL2	0.409445	1.1987	0.000230283	0.0321417	-1.54973
SPAG17	SLC38A3	0.169999	0.620322	0.000441166	0.0468223	-1.86749
SPAG17	ZDHHC11	0.102405	0.333776	5.59376e-06	0.00347109	-1.70459
SPAG17	COL27A1	1.09483	2.26621	5.54702e-07	0.000830878	-1.04958
SPAG17	HCAR1	0.207487	0.825457	2.73344e-06	0.00219976	-1.99217
SPAG17	ZNF517	1.57803	2.61462	1.25416e-06	0.00136385	-0.728476
SPAG17	DIO3	1.41874	3.22001	0.000163969	0.0270037	-1.18246
SPAG17	STMN3	7.57539	19.604	8.38398e-07	0.00104555	-1.37176
SPAG17	ADAMTSL2	1.26197	2.45925	3.65794e-05	0.0113987	-0.962538
SPAG17	C6orf15	0.541017	5.35137	3.15032e-05	0.0103486	-3.30616
SPAG17	CCDC183	0.874824	1.33439	0.000119097	0.0229937	-0.609121
SPAG17	DNASE1	1.41437	2.64142	0.000181928	0.0285246	-0.901149
SPAG17	CLDN9	0.621327	1.58883	3.96414e-05	0.0119654	-1.35454
SPAG17	GRID2IP	0.262997	0.464888	0.000109276	0.0217221	-0.821837
SPAG17	ORM2	0.175974	0.666097	0.000490305	0.0498033	-1.92037
SPAG17	RNF224	0.127779	0.289579	7.34987e-05	0.0172295	-1.1803
SPAG17	MTRNR2L1	0.161061	5.15457	0.000335515	0.040325	-5.00017
SPAG17	MC1R	0.328552	0.788302	1.31221e-09	1.81281e-05	-1.26263
SPAG17	RASL10B	0.531365	1.39919	0.000469776	0.0485733	-1.39682
SPAG17	GATSL2	0.749911	1.18057	0.000457025	0.0477715	-0.654686
SPAG17	SRCIN1	0.608586	1.32919	1.09065e-05	0.00548033	-1.12701
SPAG17	RP11-23P13.6	0.264823	0.821717	0.000115339	0.0224951	-1.63361
SPAG17	RP11-429J17.2	0.213902	0.427623	0.0001923	0.0294395	-0.999392
SPAG17	SMPD5	0.10508	0.266976	1.07456e-08	6.21418e-05	-1.34523
SPAG17	RP11-401P9.6	0.0738937	0.463765	0.000318046	0.0392251	-2.64987
SPAG17	C1RL-AS1	0.45499	0.804715	9.63564e-05	0.0202269	-0.822642
SPAG17	KCNC4-AS1	0.108392	0.232438	0.000188452	0.0290944	-1.10059
SPAG17	HCG15	0.291224	0.456138	0.000197133	0.0298602	-0.647341
SPAG17	RP11-77P6.2	0.224739	0.364153	0.000434466	0.0463885	-0.696293
SPAG17	AC004837.5	0.212633	0.77359	7.05335e-05	0.0168488	-1.86321
SPAG17	RP11-110G21.1	1.09226	1.84862	2.26686e-05	0.00842601	-0.75913
SPAG17	AC139887.4	0.274352	0.688835	3.42158e-05	0.0109058	-1.32813
SPAG17	TM4SF19-AS1	0.0754929	0.151524	7.63095e-05	0.0176029	-1.00514
SPAG17	ASMTL-AS1	1.50015	2.61263	0.000299579	0.037989	-0.800397
SPAG17	RP11-126L15.4	2.05203	3.8371	0.000386926	0.043647	-0.902964
SPAG17	RP11-506M12.1	0.283712	0.532714	0.000246188	0.0335475	-0.908936
SPAG17	AZIN1-AS1	0.254247	0.470688	0.000407683	0.0447588	-0.888542
SPAG17	RP11-326C3.2	2.07016	6.92781	2.62469e-06	0.00215596	-1.74266
SPAG17	RP11-142C4.6	0.0503016	0.122983	0.000462654	0.0481152	-1.28979
SPAG17	RP11-273B20.1	0.575666	1.16701	4.13793e-05	0.012279	-1.01951
SPAG17	RP11-469H8.6	0.091412	0.237647	0.000203532	0.0304471	-1.37836
SPAG17	RP5-823G15.5	0.30028	0.750048	0.000265966	0.0352213	-1.32068
SPAG17	RP11-235E17.6	0.654607	1.07385	0.000358163	0.0417555	-0.714093
SPAG17	RP4-591C20.9	1.0996	1.82068	3.37763e-06	0.00247763	-0.727496
SPAG17	RP1-244F24.1	0.15722	0.342332	1.53253e-05	0.00667414	-1.12261
SPAG17	CTB-1144G6.6	0.0908496	0.262813	4.67647e-07	0.00077013	-1.53248
SPAG17	FLJ16779	0.0328418	0.149272	3.55114e-05	0.0111593	-2.18434
SPAG17	RP11-1348G14.8	0.34633	0.679649	1.79887e-06	0.00170086	-0.972643
SPAG17	UCKL1-AS1	0.292753	0.608781	3.44177e-05	0.0109306	-1.05624
SPAG17	LINC00174	0.851502	1.34682	6.03002e-05	0.0154483	-0.661477
SPAG17	GS1-124K5.4	1.68653	2.82894	0.000107693	0.021562	-0.746209
SPAG17	RP11-794G24.1	0.171398	0.460493	2.85289e-09	2.95595e-05	-1.42583
SPAG17	LINC00638	0.256958	0.509503	7.82787e-05	0.0179406	-0.987556
SPAG17	AC006273.5	0.390675	0.904121	1.51943e-05	0.0066667	-1.21055
SPAG17	RP11-458F8.4	1.63445	2.72217	0.000116924	0.0226798	-0.735954
SPAG17	CTC-1337H24.4	0.306564	0.617131	0.000371071	0.042562	-1.00939
SPAG17	LINC00235	0.190126	0.356268	0.000114243	0.022382	-0.906011
SPAG17	PDK4	2.29497	4.12631	0.000219887	0.0314803	-0.846377
SPAG17	MEOX1	0.427372	0.80068	3.38132e-05	0.0108215	-0.905734
SPAG17	STAB1	2.33577	4.33262	0.000170892	0.0276306	-0.891341
SPAG17	CHRDL2	0.972907	2.90775	0.000144235	0.0253026	-1.57953
SPAG17	CDON	0.274044	0.471874	0.000153503	0.026038	-0.783993
SPAG17	NTN1	0.415639	0.770608	5.02883e-05	0.0138485	-0.890667
SPAG17	PDZD4	0.146719	0.273565	0.000204186	0.0304471	-0.898825
SPAG17	PYGM	0.0843485	0.190354	6.86606e-05	0.0165765	-1.17425
SPAG17	SPEG	0.141346	0.378247	2.19907e-05	0.00827295	-1.4201
SPAG17	FGFR1	1.41754	2.40703	0.000159072	0.0267068	-0.763864
SPAG17	FBLN1	6.791	15.1182	2.02032e-05	0.00792418	-1.15459
SPAG17	TNS1	2.79992	6.02582	0.000295304	0.0375809	-1.10577
SPAG17	SCGN	0.138475	0.34466	0.000123579	0.0234405	-1.31555
SPAG17	GNAO1	0.169058	0.380679	0.000228591	0.0321374	-1.17105
SPAG17	EBF4	0.678364	1.19993	6.0119e-05	0.0154483	-0.822814
SPAG17	CHGB	0.11931	0.453741	2.18354e-06	0.00193921	-1.92715
SPAG17	CRTAC1	0.0555622	0.221285	0.000229655	0.0321374	-1.99373
SPAG17	MADCAM1	0.242011	0.608995	0.000132349	0.0243247	-1.33135
SPAG17	CHGA	1.24163	3.86918	0.000103894	0.0211899	-1.63979
SPAG17	ASB2	0.396603	0.835656	0.000179515	0.028335	-1.07521
SPAG17	CCM2L	0.367535	0.59241	2.2105e-05	0.00827837	-0.688714
SPAG17	BMX	0.238083	0.512882	1.32829e-05	0.00616244	-1.10716
SPAG17	STMN2	0.400204	1.24295	0.000253104	0.0340756	-1.63496
SPAG17	GRIK5	0.0880894	0.209927	2.89158e-05	0.00978017	-1.25285
SPAG17	VIPR2	0.0616197	0.161827	1.14417e-07	0.000316135	-1.39298
SPAG17	MAPK10	0.0876995	0.170084	0.0001847	0.0288073	-0.955605
SPAG17	KLHL5	1.87043	2.95494	0.000416639	0.045302	-0.659762
SPAG17	ZBTB16	0.0205956	0.0998058	2.35814e-05	0.00861086	-2.27679
SPAG17	UST	0.235523	0.505986	0.000427308	0.0459994	-1.10323
SPAG17	PHACTR1	0.185481	0.313305	0.000343321	0.0406929	-0.756295
SPAG17	PCDHB7	0.137703	0.279601	1.23368e-05	0.00587561	-1.02181
SPAG17	EFEMP1	4.00337	8.19142	5.15626e-05	0.0140644	-1.0329
SPAG17	AMPD1	0.0551615	0.131868	0.000417873	0.045337	-1.25736
SPAG17	OLFML3	5.27701	9.93142	2.03675e-05	0.00796351	-0.91228
SPAG17	NRP2	1.33486	2.71066	7.26286e-05	0.0171336	-1.02196
SPAG17	PIGZ	6.84405	11.2949	0.000242741	0.0332758	-0.722752
SPAG17	KCNIP2	0.228956	0.425868	5.79856e-05	0.0151821	-0.895338
SPAG17	PDLIM2	0.881191	1.33966	0.000122693	0.0233362	-0.604342
SPAG17	ITIH5	0.723365	1.38078	1.11318e-05	0.00553352	-0.932687
SPAG17	OPRL1	0.121872	0.255544	0.000105916	0.0213957	-1.06821
SPAG17	FLRT1	0.138996	0.347677	9.2151e-06	0.00480402	-1.3227
SPAG17	CFP	0.207768	0.403267	0.000315874	0.0390788	-0.956762
SPAG17	HOXD1	0.0983769	0.204547	0.000362244	0.0419753	-1.05604
SPAG17	PNPLA7	0.375647	0.833277	1.10171e-06	0.00126835	-1.14942
SPAG17	PNCK	0.134258	0.377668	0.00022938	0.0321374	-1.49211
SPAG17	PYY	0.340256	2.69424	2.65953e-05	0.00930161	-2.98519
SPAG17	SH3BP5	0.660272	1.06974	4.75275e-05	0.0133531	-0.69613
SPAG17	GALNT15	0.19664	0.491437	7.63994e-06	0.00422183	-1.32145
SPAG17	TRPC4	0.100101	0.168902	0.00011005	0.0218232	-0.754721
SPAG17	CA1	0.879318	3.64977	0.00024749	0.0336119	-2.05335
SPAG17	DTNA	0.126565	0.326326	1.53118e-06	0.00153531	-1.36644
SPAG17	ADAMTS8	0.197414	0.391395	6.74514e-05	0.0165253	-0.987397
SPAG17	CHAD	0.330287	0.758676	2.82742e-05	0.00966238	-1.19976
SPAG17	KIAA1644	0.183632	0.382303	0.000210135	0.0309386	-1.0579
SPAG17	RBP5	1.14711	2.1253	2.85107e-05	0.0096987	-0.889655
SPAG17	PIANP	0.100125	0.167371	0.000183003	0.0286286	-0.741251
SPAG17	COL2A1	0.0376664	0.112276	1.66747e-05	0.00700421	-1.5757
SPAG17	TTYH2	0.406981	0.733368	5.62614e-07	0.000830878	-0.849577
SPAG17	RGL1	1.74521	2.77248	0.000115295	0.0224951	-0.667775
SPAG17	FAM198A	0.138798	0.303408	0.000225328	0.0318806	-1.12827
SPAG17	BOC	0.387647	0.826974	0.000317495	0.0391818	-1.0931
SPAG17	FAM13C	0.113452	0.221344	2.83262e-05	0.00966238	-0.964211
SPAG17	ADAM33	0.319991	0.656471	0.000134813	0.0245597	-1.0367
SPAG17	SETBP1	0.213525	0.419176	0.000204198	0.0304471	-0.973148
SPAG17	SH2D6	0.0446297	0.22457	4.99736e-06	0.00325312	-2.33109
SPAG17	PDLIM3	1.32451	2.61088	0.000170388	0.0276208	-0.979079
SPAG17	PIEZO2	0.116544	0.246447	3.98072e-05	0.0119868	-1.0804
SPAG17	ADAMTSL3	0.10877	0.264432	0.000141933	0.0251956	-1.28161
SPAG17	TSC22D3	6.16132	10.497	0.000197642	0.0298952	-0.768667
SPAG17	ERG	0.569472	0.94989	0.000235943	0.0326519	-0.738134
SPAG17	FNDC5	0.114177	0.238727	2.01604e-06	0.00183637	-1.06409
SPAG17	IL6R	1.15577	2.02928	2.47013e-05	0.00890214	-0.812112
SPAG17	COX7A1	2.76713	4.38453	0.000119623	0.0230415	-0.664032
SPAG17	C1QTNF7	0.0820382	0.199331	1.83405e-05	0.00745217	-1.2808
SPAG17	CDC42EP3	1.65966	2.60552	4.09624e-05	0.0122125	-0.65069
SPAG17	TDRD10	0.0536027	0.107615	0.000123864	0.0234586	-1.0055
SPAG17	CLEC3B	1.11852	2.38231	2.2813e-07	0.000489043	-1.09077
SPAG17	NPY1R	0.142771	0.340993	5.51399e-05	0.0147437	-1.25603
SPAG17	KLKB1	0.0644681	0.135841	6.12769e-05	0.0155673	-1.07527
SPAG17	GPER1	0.415359	1.00444	1.18732e-05	0.00573304	-1.27396
SPAG17	PDZRN4	0.0639457	0.190339	0.000235328	0.0326011	-1.57365
SPAG17	PLD4	0.115865	0.243736	7.66995e-06	0.00422902	-1.07288
SPAG17	MFAP4	10.3136	19.761	0.00048606	0.0495769	-0.938108
SPAG17	TRPV3	0.0715954	0.169367	2.48233e-05	0.00892026	-1.24221
SPAG17	SCARA5	0.343253	0.849311	9.50795e-05	0.0200368	-1.30702
SPAG17	FAM107A	0.227798	0.500745	3.63693e-07	0.000663536	-1.13632
SPAG17	TNXB	0.187717	0.451109	5.93537e-05	0.0152948	-1.26491
SPAG17	SDPR	1.10579	2.19152	3.57694e-06	0.00257485	-0.986853
SPAG17	NPR1	0.446726	0.864583	3.73075e-05	0.0115532	-0.952615
SPAG17	SCN9A	0.0792682	0.176956	0.000340074	0.0404817	-1.15857
SPAG17	HOXD4	0.0508852	0.157122	0.000336936	0.0403787	-1.62656
SPAG17	SOSTDC1	0.976423	3.35526	1.3192e-06	0.00140191	-1.78085
SPAG17	SYNPO	4.19441	6.61638	4.44814e-06	0.00302218	-0.657575
SPAG17	ADCY5	0.255325	0.566083	0.000446829	0.047022	-1.14868
SPAG17	SLCO2A1	2.59343	4.65227	8.68026e-05	0.0189178	-0.843073
SPAG17	PRIMA1	0.0524055	0.182414	8.17265e-05	0.0183759	-1.79943
SPAG17	CLEC14A	2.82477	4.33234	0.000312856	0.0389288	-0.617014
SPAG17	SCN4B	0.185215	0.34491	9.33816e-06	0.00484785	-0.897023
SPAG17	ZNF366	0.151532	0.285682	0.000409601	0.0448901	-0.914788
SPAG17	CD300LB	0.108419	0.264283	1.36426e-06	0.00141765	-1.28547
SPAG17	GPBAR1	0.453184	0.83878	6.79433e-05	0.0165333	-0.888198
SPAG17	GREM2	0.374283	0.854346	0.000490512	0.0498033	-1.19069
SPAG17	RGMA	0.269058	0.607016	4.86359e-05	0.0135219	-1.17382
SPAG17	NXPH3	0.268501	0.726336	2.40221e-05	0.00872054	-1.43571
SPAG17	CBX6	2.04056	3.94519	8.45158e-06	0.00451969	-0.951131
SPAG17	PDE2A	0.272563	0.45957	7.24573e-06	0.00410432	-0.753696
SPAG17	KANK3	0.454606	0.776397	2.82346e-05	0.00966238	-0.772179
SPAG17	C15orf52	1.21991	2.31068	2.18019e-08	0.000100398	-0.921538
SPAG17	FAT4	0.374104	0.710577	0.000388903	0.0437112	-0.925552
SPAG17	HRCT1	4.63302	8.54707	0.000387071	0.043647	-0.883477
SPAG17	ZNF512B	0.636156	1.1501	0.000129436	0.0239843	-0.854302
SPAG17	FBXL22	0.293054	0.489956	0.000396755	0.0441042	-0.741485
SPAG17	NTRK1	0.0363993	0.0787027	0.000381132	0.0432373	-1.1125
SPAG17	PLXNB3	0.108691	0.466426	7.63205e-06	0.00422183	-2.10141
SPAG17	GPRASP1	0.307158	0.623717	3.17145e-06	0.00238983	-1.02191
SPAG17	NHSL2	0.0616007	0.155384	4.76524e-05	0.0133593	-1.33482
SPAG17	ZDBF2	0.104209	0.300012	8.69567e-06	0.00459098	-1.52554
SPAG17	SMIM5	0.189153	0.532355	1.21236e-08	6.69948e-05	-1.49283
SPAG17	MT1M	1.10238	2.83075	0.00010952	0.0217354	-1.36056
SPAG17	ACKR1	1.38339	3.19612	0.000161494	0.0267563	-1.20812
SPAG17	TSPAN4	2.0359	3.32208	0.000172342	0.0277083	-0.706425
SPAG17	C14orf132	0.361023	0.693151	0.000152212	0.0259605	-0.941081
SPAG17	STON1	0.352779	0.725521	0.000364625	0.0420944	-1.04025
SPAG17	IGLL5	5.57942	17.5452	0.000201851	0.0303106	-1.65289
SPAG17	NHLRC4	0.184708	0.289746	0.000309148	0.0387839	-0.649541
SPAG17	TGFBR3L	0.0556179	0.133643	0.000350196	0.0411935	-1.26476
SPAG17	FXYD1	0.0699436	0.190363	0.00013288	0.0243682	-1.44449
SPAG17	RP1-253P7.4	0.119054	0.236756	0.000137564	0.0247919	-0.991785
SPAG17	RP11-296O14.3	0.131727	0.228738	4.65176e-05	0.0131899	-0.796141
SPAG17	RP4-800J21.3	0.0584423	0.11088	0.000444181	0.0469541	-0.923914
SPAG17	CDKN2B-AS1	0.186441	0.532595	0.000472657	0.0486918	-1.51432
SPAG17	RP11-967K21.1	0.221778	0.340872	0.00037255	0.0426878	-0.62011
SPAG17	RP11-74E22.3	0.591064	1.05165	0.000211946	0.0310393	-0.831265
SPAG17	RP11-92C4.6	0.289355	0.725423	0.000160535	0.0267548	-1.32598
SPAG17	RP11-792A8.4	0.436597	0.810865	4.80683e-06	0.00316221	-0.893158
SPAG17	LINC00940	0.0372539	0.154893	6.65576e-10	1.10339e-05	-2.05581
SPAG17	RP11-325F22.2	0.1183	0.259186	0.000325951	0.0398301	-1.13154
SPAG17	RP11-400K9.4	0.115376	0.286667	1.61241e-06	0.00160383	-1.31304
CSMD1	ABCC2	0.754157	1.96404	6.4368e-05	0.0160707	-1.38089
CSMD1	F7	0.24074	0.949114	0.000104386	0.0212245	-1.97911
CSMD1	CLTCL1	0.273871	0.574411	1.94118e-06	0.00178783	-1.06858
CSMD1	MYH7B	0.177402	0.758454	2.68454e-05	0.00936275	-2.09604
CSMD1	PKP1	0.65615	2.69863	1.2641e-06	0.00136385	-2.04013
CSMD1	RP5-1187M17.10	5.28376	9.98589	1.64809e-06	0.00162549	-0.918327
CSMD1	DZANK1	0.305699	0.538121	0.000146388	0.0255813	-0.815818
CSMD1	FXYD5	28.122	45.4914	0.000191504	0.0293601	-0.693895
CSMD1	SMIM24	13.397	27.1216	0.000333631	0.0402015	-1.01753
CSMD1	SERPIND1	0.16007	0.726918	6.46983e-06	0.00380343	-2.18309
CSMD1	NINL	0.89806	2.00191	0.000168205	0.0273826	-1.15649
CSMD1	SALL4	0.552352	1.35633	3.98945e-07	0.000693745	-1.29605
CSMD1	NPTX2	3.08145	16.2241	9.53256e-05	0.0200717	-2.39646
CSMD1	SLC5A9	0.380928	1.23847	5.40763e-07	0.000830878	-1.70096
CSMD1	TTLL2	0.154713	0.331526	1.49547e-05	0.0066407	-1.09952
CSMD1	KCNK17	0.189708	0.441634	0.000331852	0.0401369	-1.21907
CSMD1	TAS2R5	0.249372	0.564922	9.29074e-05	0.0197127	-1.17975
CSMD1	GAD1	0.0740783	0.288755	1.04474e-06	0.00121399	-1.96272
CSMD1	FCHO1	1.87827	4.07737	9.64696e-05	0.0202269	-1.11824
CSMD1	PLXNA3	3.5428	6.28545	1.28284e-05	0.00599891	-0.827124
CSMD1	PCED1A	7.41632	13.2043	3.82287e-07	0.000679443	-0.832229
CSMD1	LGR6	2.60488	6.16851	0.000190958	0.0293528	-1.2437
CSMD1	KIF12	5.69948	13.7087	8.00777e-09	5.1475e-05	-1.26619
CSMD1	MYO7A	0.76386	1.48407	0.000126763	0.0237655	-0.958184
CSMD1	SPTBN5	0.171543	0.760338	4.34827e-07	0.00073785	-2.14807
CSMD1	PKLR	0.765774	2.39222	4.41134e-06	0.00301992	-1.64336
CSMD1	ABHD1	0.0693965	0.145637	4.50179e-06	0.00303709	-1.06944
CSMD1	ZNF514	1.83691	2.78159	0.000150274	0.0257925	-0.598625
CSMD1	SLC26A1	0.669126	1.19735	2.0513e-05	0.0080078	-0.839494
CSMD1	PTGES	5.47224	12.2719	9.99756e-05	0.020683	-1.16515
CSMD1	DUSP15	0.394918	1.38828	1.10534e-07	0.000308836	-1.81368
CSMD1	TBX6	0.410037	0.749756	0.000212994	0.0310893	-0.870666
CSMD1	CCDC175	0.0809558	0.15988	0.000464773	0.0482568	-0.981787
CSMD1	TEX29	0.0953694	0.194866	0.000246735	0.0336012	-1.03088
CSMD1	OBSCN	0.340031	0.642813	0.000470758	0.0485733	-0.918732
CSMD1	SUSD3	4.04437	9.76221	1.16903e-07	0.000318661	-1.27129
CSMD1	LRRC43	0.160587	0.390868	2.76871e-06	0.00221515	-1.28333
CSMD1	SLC13A3	0.761359	2.87742	7.70897e-05	0.0177664	-1.91813
CSMD1	ANKRD23	0.114249	0.246448	0.000102586	0.0210285	-1.1091
CSMD1	UCN	0.519139	1.21156	2.87981e-05	0.00978017	-1.22267
CSMD1	CAMKV	0.141495	0.510934	6.4591e-06	0.00380343	-1.85239
CSMD1	DEFA6	4.31603	51.6219	8.13303e-05	0.0183358	-3.58021
CSMD1	PROCA1	0.28134	0.499919	0.000201251	0.0302387	-0.829381
CSMD1	POLR2J3	0.188238	0.324355	2.98483e-07	0.00058444	-0.785018
CSMD1	ANKK1	0.0810586	0.200159	2.31709e-05	0.0085436	-1.30411
CSMD1	SIX2	0.206514	0.76871	0.000124226	0.0234737	-1.8962
CSMD1	CEL	7.55726	22.6646	0.000392099	0.0438024	-1.58451
CSMD1	PAH	0.277135	0.91043	4.19407e-05	0.0123301	-1.71596
CSMD1	SPTBN2	3.18884	5.44298	0.000339044	0.0404171	-0.771366
CSMD1	SLC22A1	0.070387	0.162587	7.1497e-05	0.0170012	-1.20783
CSMD1	IRX5	0.132436	0.483571	1.41587e-06	0.00144853	-1.86843
CSMD1	ALS2CL	3.09085	5.37196	0.00028945	0.0371592	-0.797446
CSMD1	WDR97	0.129139	0.333371	4.85242e-05	0.0135123	-1.3682
CSMD1	NKPD1	0.122215	0.24035	0.000330983	0.0401295	-0.975716
CSMD1	MAPK15	1.10934	2.58277	4.17791e-05	0.0123095	-1.21922
CSMD1	WFDC10B	0.350353	0.709507	0.000226898	0.0320583	-1.01801
CSMD1	NEB	0.0283081	0.145168	1.05015e-05	0.00531856	-2.35844
CSMD1	FAM3B	1.41451	9.44263	8.60992e-10	1.25943e-05	-2.73889
CSMD1	FAM227A	0.151039	0.27997	3.46167e-05	0.0109379	-0.890354
CSMD1	NANOS3	0.708436	3.1026	3.71699e-07	0.000669785	-2.13077
CSMD1	PALM3	0.963041	2.57475	0.000379973	0.0431648	-1.41876
CSMD1	TMEM63A	15.717	24.3171	3.23831e-05	0.010499	-0.629643
CSMD1	COL27A1	0.875464	2.27678	1.4388e-06	0.00144853	-1.37887
CSMD1	DNAH10	0.0472368	0.124705	9.62112e-07	0.00114473	-1.40053
CSMD1	TGM2	15.1341	29.4295	6.81513e-06	0.00397878	-0.959462
CSMD1	FAM71F2	0.0762387	0.197777	2.75386e-08	0.000118069	-1.37528
CSMD1	CYP2D7	0.392314	0.941064	0.000246092	0.0335475	-1.26228
CSMD1	LTB4R	1.10072	2.0963	0.000259695	0.0346079	-0.929404
CSMD1	IGSF23	0.373824	0.866851	0.000333995	0.0402097	-1.21343
CSMD1	DCDC2B	0.0335355	0.100581	0.000181554	0.0285101	-1.5846
CSMD1	ORM2	0.142679	0.665736	4.03521e-05	0.012097	-2.22218
CSMD1	NACA2	0.608913	1.45833	0.000398755	0.0441944	-1.26001
CSMD1	MTRNR2L1	0.117367	5.12674	0.000296321	0.0376527	-5.44894
CSMD1	NBPF9	0.553084	0.861878	0.00020392	0.0304471	-0.639984
CSMD1	SRCIN1	0.645681	1.32162	9.79511e-05	0.0204202	-1.03342
CSMD1	RP11-23P13.6	0.143253	0.828154	1.56331e-08	8.15575e-05	-2.53134
CSMD1	C5orf66	0.192601	0.313805	1.09831e-07	0.000308836	-0.704252
CSMD1	AC002117.1	0.0662473	0.236313	0.000308681	0.038771	-1.83477
CSMD1	AC005534.8	0.118891	0.301139	2.51798e-05	0.00899635	-1.34079
CSMD1	GRTP1-AS1	0.143214	0.321186	0.000446638	0.047022	-1.16523
CSMD1	LINC00685	0.670655	1.54918	6.23031e-06	0.00372426	-1.20786
CSMD1	PIK3IP1-AS1	0.285734	0.54452	0.000220445	0.0314865	-0.930309
CSMD1	DLGAP4-AS1	0.115322	0.265117	0.000174139	0.0279102	-1.20097
CSMD1	RP5-908M14.5	0.378479	1.41517	3.82523e-07	0.000679443	-1.90268
CSMD1	GAS6-AS1	0.639577	3.00413	1.50124e-12	1.24437e-07	-2.23176
CSMD1	AC139887.4	0.256822	0.687662	0.000243303	0.0333162	-1.42093
CSMD1	LINC00894	0.204247	0.44237	0.000489165	0.0498033	-1.11494
CSMD1	TSPEAR-AS1	0.112761	0.315736	3.42985e-05	0.0109067	-1.48546
CSMD1	UBOX5-AS1	0.062351	0.180599	0.000485826	0.0495734	-1.53431
CSMD1	AC012314.8	0.129639	0.250681	0.000208659	0.0307753	-0.951349
CSMD1	ARAP1-AS2	0.0565238	0.187927	0.000338236	0.0403982	-1.73324
CSMD1	KIAA0196-AS1	0.106807	0.297766	0.000210297	0.0309386	-1.47917
CSMD1	RP11-84C10.4	0.161849	0.409097	5.94649e-06	0.00361544	-1.3378
CSMD1	RP11-1017G21.4	0.0767059	0.165014	0.000282715	0.0366351	-1.10518
CSMD1	LA16c-313D11.12	0.2984	0.531241	8.59077e-05	0.0188383	-0.832118
CSMD1	CTD-2517M22.17	0.57863	1.28457	0.000454951	0.0476549	-1.15058
CSMD1	CTD-2240E14.4	0.0441532	0.134006	4.70742e-05	0.0132774	-1.60171
CSMD1	CTC-453G23.5	0.0501752	0.155773	4.46279e-06	0.00302387	-1.6344
CSMD1	CTB-1144G6.6	0.100968	0.260904	0.000137583	0.0247919	-1.36962
CSMD1	AC004076.5	0.104166	0.234152	2.76149e-05	0.00949792	-1.16855
CSMD1	UCKL1-AS1	0.274585	0.608279	0.000321143	0.0394753	-1.14748
CSMD1	LINC00174	0.742013	1.35266	0.00036112	0.0419368	-0.866281
CSMD1	MIRLET7BHG	0.231109	0.408323	0.000268839	0.0354972	-0.821137
CSMD1	RP6-74O6.2	0.047412	0.11174	0.000198522	0.0299736	-1.23682
CSMD1	MIR503HG	0.520828	1.15881	0.000213155	0.0310893	-1.15376
CSMD1	LINC00539	0.185972	0.33837	0.000182787	0.0286232	-0.863514
CSMD1	RP11-128M1.1	0.477417	1.26343	6.20402e-05	0.0156625	-1.40402
CSMD1	RP11-112J3.16	0.467909	0.884023	1.99121e-05	0.00783765	-0.917856
CSMD1	SLC2A1-AS1	0.102182	0.217221	1.5419e-05	0.00668218	-1.08802
CSMD1	LINC00954	0.0804195	0.281732	2.52992e-08	0.000112342	-1.8087
CSMD1	RP1-276N6.2	1.02667	2.48361	0.000243091	0.0333055	-1.27447
CSMD1	RP11-436K8.1	0.166886	0.391384	0.00048751	0.0497044	-1.22972
CSMD1	AF064858.8	0.558284	1.48338	0.000105087	0.0212976	-1.40982
CSMD1	AF064858.11	1.60168	6.70055	9.47711e-05	0.0199887	-2.06469
CSMD1	SPATA3-AS1	0.106603	0.281995	1.59835e-07	0.000384734	-1.40342
CSMD1	RP11-57A19.2	0.185684	0.488565	8.21161e-05	0.0184294	-1.3957
CSMD1	LINC01252	0.0455646	0.157591	3.17231e-08	0.000131329	-1.7902
CSMD1	LINC01411	0.201766	1.17336	6.12878e-05	0.0155673	-2.5399
CSMD1	LINC01485	0.175106	0.45186	0.000335777	0.0403304	-1.36765
CSMD1	AP006621.6	0.548146	1.40597	0.000292012	0.0372764	-1.35894
CSMD1	RP11-326C3.12	0.13583	0.382283	0.000170817	0.0276306	-1.49283
CSMD1	LA16c-385E7.1	0.083724	0.206437	2.74369e-05	0.00947603	-1.30199
CSMD1	RP11-497H17.1	0.190646	0.489253	0.000211064	0.0310195	-1.35969
CSMD1	AC008746.12	0.57623	1.1919	6.85303e-05	0.0165618	-1.04854
CSMD1	RP11-326C3.13	0.211888	0.514822	0.00035079	0.0412244	-1.28077
CSMD1	FAM95C	0.187938	0.612492	1.72614e-07	0.000404942	-1.70443
CSMD1	RP4-564F22.7	0.105409	0.26181	5.71845e-05	0.0150477	-1.31252
CSMD1	CTC-1337H24.4	0.281598	0.617219	0.000138215	0.0248516	-1.13215
CSMD1	SYP	0.351148	0.625785	5.85165e-05	0.0152241	-0.833588
CSMD1	FAM189A1	0.298199	0.862227	0.00021266	0.0310893	-1.53179
CSMD1	TMOD2	0.414266	0.859445	1.58535e-07	0.000384734	-1.05285
CSMD1	PNPLA7	0.375773	0.830389	1.22765e-05	0.0058595	-1.14393
CSMD1	KIAA1614	0.141827	0.248289	4.00909e-05	0.0120404	-0.80789
CSMD1	IL11RA	0.881171	1.52038	7.79822e-09	5.1475e-05	-0.786941
CSMD1	CYP4B1	0.0517175	0.11819	0.000225383	0.0318806	-1.19238
CSMD1	SLC10A4	0.057015	0.123466	3.98162e-05	0.0119868	-1.11469
CSMD1	HMCN2	0.45212	0.869817	0.000212908	0.0310893	-0.944007
CSMD1	CTF1	0.540507	1.22322	0.000187866	0.0290558	-1.1783
CSMD1	SH2D6	0.0684016	0.221495	0.000441389	0.046826	-1.69517
CSMD1	STARD9	0.154192	0.31891	5.64436e-05	0.0149782	-1.04842
CSMD1	CAPN13	1.15865	2.19115	8.1844e-05	0.018385	-0.919248
CSMD1	NFASC	0.364317	0.629833	0.000490883	0.0498033	-0.789776
CSMD1	KLKB1	0.0414843	0.137272	1.48884e-08	8.04846e-05	-1.7264
CSMD1	VEGFD	0.0349519	0.0870976	0.000475395	0.0489281	-1.31726
CSMD1	GFI1B	0.0222896	0.0986225	4.49072e-07	0.000754532	-2.14555
CSMD1	SGSM1	0.147231	0.345228	2.34372e-05	0.00858144	-1.22947
CSMD1	CORO6	0.0941178	0.170848	6.26942e-05	0.0157625	-0.860174
CSMD1	TRPV3	0.0761683	0.168378	0.000174418	0.0279102	-1.14444
CSMD1	SH2D7	0.0390051	0.173917	1.23575e-05	0.00587561	-2.15666
CSMD1	WDR86	0.153607	0.330856	8.17298e-05	0.0183759	-1.10696
CSMD1	ZNF418	0.0619059	0.128887	0.000218944	0.0314803	-1.05796
CSMD1	BGLAP	0.213147	0.436779	3.09342e-05	0.0102293	-1.03505
CSMD1	RP4-756G23.5	0.0836385	0.180639	6.81268e-09	4.76015e-05	-1.11087
CSMD1	NALT1	0.310952	0.606197	0.000332607	0.0401697	-0.963093
CSMD1	AC093642.3	0.0881922	0.297609	1.27316e-07	0.00033424	-1.75469
CSMD1	RP11-254F7.2	0.614495	1.02946	5.92041e-05	0.0152721	-0.744422
CSMD1	RP11-13K12.1	0.0393353	0.1692	3.88352e-07	0.000684905	-2.10484
CSMD1	LINC00950	0.0876362	0.204896	0.000108251	0.0216563	-1.22529
LRP1B	RHBDF1	8.04659	12.2867	0.000160589	0.0267548	-0.610643
LRP1B	UNKL	1.27096	1.90715	0.000262604	0.0349207	-0.585495
LRP1B	PTPRU	0.945318	2.43262	0.00012398	0.0234627	-1.36364
LRP1B	CDH3	11.4941	17.8544	0.000311469	0.038843	-0.635388
LRP1B	CLTCL1	0.316964	0.5693	0.00020363	0.0304471	-0.84487
LRP1B	COL16A1	2.93787	5.53029	0.000489819	0.0498033	-0.912582
LRP1B	TBX15	0.0919102	0.266697	0.000110719	0.0219063	-1.5369
LRP1B	SEPT3	0.260678	0.543615	0.00038926	0.0437112	-1.06032
LRP1B	CPZ	0.141233	0.281609	0.000219908	0.0314803	-0.995618
LRP1B	WISP3	0.230036	0.862345	0.000310327	0.0388108	-1.90641
LRP1B	PCNX2	0.781699	1.3437	0.000410415	0.0449594	-0.781527
LRP1B	SCRN1	5.85969	12.3583	2.29698e-06	0.00197643	-1.07658
LRP1B	ITGA11	1.63257	3.61646	5.28862e-05	0.0143259	-1.14744
LRP1B	COL8A1	2.6586	4.9557	0.000469647	0.0485733	-0.89842
LRP1B	KIF26B	0.579584	1.20107	0.000358163	0.0417555	-1.05123
LRP1B	COL22A1	0.113259	0.259074	0.000103903	0.0211899	-1.19373
LRP1B	SH3PXD2B	4.97468	7.50872	0.000406838	0.0447252	-0.593965
LRP1B	SLC22A1	0.0815868	0.16117	4.95049e-05	0.013724	-0.982179
LRP1B	ATG9B	0.679492	1.19311	0.000258298	0.0344939	-0.812203
LRP1B	CARD9	0.360217	0.781195	0.000359103	0.0418062	-1.11682
LRP1B	C6orf15	0.695249	5.27967	5.2347e-05	0.0141953	-2.92485
LRP1B	ORM2	0.14073	0.662613	3.81793e-05	0.0116634	-2.23523
LRP1B	MED4-AS1	0.155601	0.335008	3.0154e-05	0.0100618	-1.10634
LRP1B	CTB-179K24.3	0.303549	0.48973	0.000435751	0.0464658	-0.690061
LRP1B	C9orf173-AS1	0.108487	0.265695	0.000185362	0.028809	-1.29224
LRP1B	RP11-982M15.6	0.108254	0.254711	3.459e-05	0.0109379	-1.23445
LRP1B	RP11-426C22.4	0.128719	0.293313	0.000120034	0.0230671	-1.18821
LRP1B	RP11-161M6.2	0.203025	1.04944	6.0696e-05	0.0154962	-2.36988
LRP1B	LINC00235	0.204588	0.353107	0.000413767	0.0450291	-0.787385
LRP1B	FAM149A	0.480221	1.11205	1.25054e-05	0.00591202	-1.21145
LRP1B	ABHD8	1.79284	2.7523	0.000229574	0.0321374	-0.61839
LRP1B	PIEZO2	0.124684	0.244213	0.000249028	0.033747	-0.969861
LRP1B	GAREM2	0.445499	0.750224	0.000389029	0.0437112	-0.751899
LRP1B	KCNF1	0.132362	0.381815	1.97307e-05	0.00781277	-1.52839
LRP1B	PRND	0.0432429	0.165206	0.000422941	0.0457074	-1.93373
LRP1B	ARMCX2	1.50568	2.74558	7.48963e-05	0.0173898	-0.866695
ATM	DRD4	0.274798	0.741596	5.59635e-07	0.000830878	-1.43226
ATM	CYP2W1	12.4242	36.41	0.000179488	0.028335	-1.55118
ATM	WNT11	4.64301	16.972	3.55416e-05	0.0111593	-1.87003
ATM	ISM2	0.210561	1.10631	0.000136948	0.0247671	-2.39344
ATM	HSF4	1.61495	3.10294	0.000149689	0.0257925	-0.942145
ATM	PRSS33	1.00007	4.03199	2.89592e-05	0.00978017	-2.01139
ATM	CALCA	0.116642	0.454505	1.16743e-05	0.00566874	-1.96221
ATM	KLHL31	0.214051	0.403395	0.000221091	0.0315245	-0.914241
ATM	ACAP3	3.34136	5.23256	1.37393e-06	0.00141765	-0.647082
ATM	RDH12	0.0808445	0.19877	0.000389528	0.0437112	-1.29788
ATM	PROCA1	0.266464	0.501135	1.75985e-05	0.00726948	-0.911261
ATM	SLC25A6	366.574	569.489	0.000195654	0.0297099	-0.635562
ATM	KRT13	0.0333644	0.154015	0.000494108	0.0499873	-2.20669
ATM	CES4A	0.505468	0.949777	0.000313602	0.0389722	-0.90997
ATM	PCP2	0.201226	0.547721	1.96535e-05	0.00779463	-1.44463
ATM	LRRN1	0.236495	0.750072	0.000107045	0.021519	-1.66522
ATM	OXTR	0.324787	0.686498	0.000213985	0.0311225	-1.07976
ATM	ODF3L2	0.0880813	0.219245	2.00299e-05	0.00786862	-1.31564
ATM	WFDC10B	0.2816	0.715128	0.00013226	0.0243247	-1.34455
ATM	SYN3	0.303679	1.01457	0.000111685	0.0220243	-1.74025
ATM	NPIPB4	0.172403	0.322701	0.000173456	0.0278348	-0.904416
ATM	SLC34A3	0.107836	0.210082	0.000375702	0.0428559	-0.962116
ATM	C6orf25	0.175015	0.410323	4.9692e-05	0.0137452	-1.22929
ATM	IGFL4	0.30562	0.668415	5.76245e-05	0.015127	-1.12901
ATM	GPC2	0.353055	0.559829	9.80561e-05	0.0204202	-0.665091
ATM	TEX22	0.071583	0.149294	0.000308865	0.038771	-1.06047
ATM	RNF224	0.113593	0.289721	2.21729e-06	0.00194146	-1.35079
ATM	C4orf48	17.935	41.7345	0.000205906	0.0305869	-1.21846
ATM	PLA2G4B	0.0502292	0.116643	1.37339e-06	0.00141765	-1.2155
ATM	RP11-23P13.6	0.234112	0.820725	3.59538e-05	0.0112461	-1.8097
ATM	RP4-724E16.2	0.240857	0.530236	3.18777e-05	0.0103967	-1.13846
ATM	DNAJC9-AS1	0.578502	0.910598	1.29021e-06	0.00137698	-0.654494
ATM	AC006042.6	1.99013	3.67512	0.000177828	0.028256	-0.884926
ATM	FLJ31356	0.0793227	0.175533	1.42302e-06	0.00144853	-1.14594
ATM	RP5-908M14.5	0.569367	1.39956	0.000357676	0.0417378	-1.29754
ATM	RP11-547D24.1	0.0812665	0.206891	4.16081e-05	0.012287	-1.34814
ATM	RP11-13P5.2	0.0953039	0.221166	0.000172232	0.0277083	-1.21452
ATM	LINC00894	0.19743	0.442927	1.63712e-05	0.00690007	-1.16573
ATM	DICER1-AS1	0.443071	0.893794	1.06585e-08	6.21418e-05	-1.0124
ATM	RP11-525G13.2	0.181859	0.369326	0.000421577	0.0455997	-1.02208
ATM	AC012314.8	0.140741	0.249773	5.53363e-05	0.0147645	-0.827582
ATM	RP11-314A20.2	0.311208	0.587963	0.000342531	0.0406528	-0.917845
ATM	RP11-298I3.4	0.1588	0.257225	0.000300049	0.0379984	-0.695817
ATM	AC027601.1	0.230945	0.414589	0.000290728	0.0371609	-0.844129
ATM	LA16c-316G12.2	0.202828	0.437426	8.27529e-05	0.0184557	-1.10878
ATM	MANEA-AS1	0.0693144	0.177605	0.000302403	0.0382301	-1.35744
ATM	CTD-2371O3.3	0.601249	1.12166	3.2485e-05	0.0105055	-0.899598
ATM	RP1-244F24.1	0.172206	0.339943	0.000248517	0.0336961	-0.981154
ATM	RP11-285J16.1	0.133046	0.36285	3.15262e-07	0.000605878	-1.44744
ATM	RP11-666O2.2	0.566636	1.1102	7.96197e-05	0.0181643	-0.970319
ATM	RP11-1348G14.8	0.350453	0.677216	0.000422775	0.0457074	-0.950394
ATM	AF064858.6	0.203977	0.58102	0.000389276	0.0437112	-1.51018
ATM	RP6-74O6.2	0.0615204	0.110586	0.000335175	0.0403037	-0.846032
ATM	LINC01342	0.228427	0.48904	1.69147e-05	0.0070513	-1.09822
ATM	LINC00618	0.141359	0.380728	6.905e-05	0.0166544	-1.42939
ATM	LINC00115	0.455456	0.70634	1.23944e-05	0.0058819	-0.633051
ATM	RP11-776H12.1	0.384995	1.16934	1.76892e-06	0.00168496	-1.60278
ATM	RP4-760C5.3	0.291327	0.758815	6.61899e-05	0.0162965	-1.38111
ATM	AC016735.2	0.956774	5.49686	0.000390251	0.0437726	-2.52236
ATM	AC098828.2	0.0867889	0.2073	0.000275079	0.0360589	-1.25614
ATM	RP11-1275H24.1	0.756354	1.23717	0.000392222	0.0438024	-0.709911
ATM	AF064858.8	0.560814	1.48318	1.4735e-05	0.00658649	-1.4031
ATM	AF064858.11	1.65611	6.6961	0.000417622	0.0453296	-2.01552
ATM	LINC01252	0.0644008	0.156051	3.29285e-05	0.0106066	-1.27687
ATM	DIO3OS	1.89755	3.95625	3.39781e-06	0.00247781	-1.05999
ATM	RP11-353N14.4	0.824224	2.19837	6.00293e-06	0.00363199	-1.41532
ATM	RP11-497H17.1	0.175085	0.490525	0.000161504	0.0267563	-1.48627
ATM	RP11-353N14.2	0.189813	0.463783	5.23182e-05	0.0141953	-1.28887
ATM	AC005618.6	0.11909	0.314927	1.99195e-05	0.00783765	-1.40297
ATM	CTD-2199O4.6	0.117149	0.317122	0.000305873	0.0385511	-1.43669
ATM	RP11-93H24.3	0.923964	1.67	0.000126648	0.0237655	-0.853937
ATM	LINC00235	0.184319	0.355698	0.000128585	0.0238819	-0.948446
ATM	LINC01176	0.757171	1.69686	6.82819e-05	0.0165333	-1.16418
ATM	MIR200B	1.19517	2.68809	0.000370353	0.0425384	-1.16936
ATM	CLDN11	0.108705	0.272719	0.000237323	0.0327415	-1.327
ATM	LIMS2	1.37257	2.53152	0.000147665	0.0256245	-0.883129
ATM	FMO2	0.0369566	0.180362	0.000223391	0.0317251	-2.28699
ATM	USHBP1	0.166605	0.270296	0.000445792	0.0470124	-0.698108
ATM	PNPLA7	0.435361	0.825517	0.000142925	0.0252243	-0.923087
ATM	GSTM1	0.40396	2.12993	1.86276e-05	0.00754416	-2.39852
ATM	GSTM3	2.27848	4.60395	0.000399166	0.0441944	-1.0148
ATM	IL11RA	0.945887	1.51509	0.000151019	0.0258432	-0.679666
ATM	ADAMTSL4	0.716009	1.15159	0.000128007	0.0238482	-0.685574
ATM	SH2D6	0.061338	0.222073	5.81702e-05	0.0151821	-1.85618
ATM	PTH1R	0.0929317	0.196709	1.49055e-05	0.0066407	-1.08182
ATM	PRKAA2	0.0938631	0.390611	1.57428e-08	8.15575e-05	-2.0571
ATM	TDRD10	0.0465716	0.10785	9.08746e-05	0.0194795	-1.21151
ATM	FBLN2	5.18382	10.8274	0.000416582	0.045302	-1.0626
ATM	SOX17	0.487917	0.815645	0.000446749	0.047022	-0.741305
ATM	GPR146	0.134756	0.227445	0.000116867	0.0226798	-0.755161
ATM	GFI1B	0.0324716	0.09779	0.000438023	0.0466202	-1.59051
ATM	ACSM1	0.142259	0.268455	0.000325486	0.0397928	-0.916163
ATM	ACSF2	5.11078	7.74165	0.000159744	0.0267548	-0.599098
ATM	CORO6	0.0842464	0.171655	0.000107273	0.0215251	-1.02683
ATM	PHYHIP	0.151639	0.338592	5.47221e-05	0.0146635	-1.15891
ATM	NPR1	0.467429	0.860262	2.99562e-06	0.00231342	-0.880029
ATM	SATB1	1.39579	2.69999	4.27022e-06	0.00294148	-0.951875
ATM	CLDN5	1.41057	2.7905	0.000276674	0.0361541	-0.984245
ATM	ZNF418	0.0599958	0.129043	0.000138673	0.0248739	-1.10492
ATM	FAM163B	0.0747698	0.194416	0.000376242	0.0428758	-1.37862
ATM	MFAP5	0.924104	2.12607	0.000221733	0.0315618	-1.20206
ATM	TMEM240	0.270213	0.511622	7.42771e-05	0.0173107	-0.920982
ATM	MT1M	1.24585	2.80815	0.000252765	0.0340756	-1.17248
ATM	AQP1	12.033	22.2425	0.000269471	0.0355111	-0.886328
ATM	TGFBR3L	0.0384501	0.134555	4.1789e-06	0.0029027	-1.80714
ATM	GPIHBP1	0.0712383	0.224353	0.000311054	0.0388108	-1.65505
ATM	RP1-317E23.3	0.121092	0.21348	0.000247307	0.033608	-0.817997
ATM	CTD-2288F12.1	0.320915	0.693906	1.36291e-07	0.000349397	-1.11255
ATM	RP11-395B7.2	2.99656	5.26877	0.000491985	0.0498744	-0.814158
ATM	LINC00940	0.0518927	0.152956	2.42265e-06	0.00203948	-1.55952
ATM	ZNF582-AS1	0.0751365	0.157892	2.72695e-05	0.00944442	-1.07135
CSMD3	FSTL4	0.0664327	0.239712	0.00021224	0.031064	-1.85134
CSMD3	DLX3	0.320649	1.31574	0.000107335	0.0215251	-2.03681
CSMD3	RBP1	2.40719	7.9418	2.02909e-08	9.52025e-05	-1.72212
CSMD3	SBSPON	0.622518	2.40792	2.19684e-05	0.00827295	-1.9516
CSMD3	NOTUM	7.70632	37.3167	0.000361236	0.0419368	-2.27571
CSMD3	MME	1.18358	3.59435	1.35158e-05	0.00621253	-1.60258
CSMD3	RP11-758P17.3	0.197571	0.416425	0.000228713	0.0321374	-1.07568
CSMD3	RP11-277P12.20	0.456768	1.17318	0.000142483	0.0251956	-1.36089
CSMD3	LINC00571	0.103048	0.224059	0.000127127	0.0237671	-1.12056
CSMD3	NUP50-AS1	2.21293	3.41699	5.1756e-05	0.0140966	-0.626765
CSMD3	AF064858.11	2.0723	6.66207	6.12855e-05	0.0155673	-1.68474
CSMD3	LINC00958	0.0469442	0.138097	0.000236195	0.0326667	-1.55666
CSMD3	RP11-109J4.1	0.0533387	0.176078	5.22897e-05	0.0141953	-1.72296
CSMD3	FAM189A1	0.312456	0.861061	0.000176067	0.0280838	-1.46246
CSMD3	ATOH8	0.331202	0.834286	5.52972e-05	0.0147645	-1.33283
PCDH15	DBNDD1	3.33055	6.01827	9.56465e-05	0.0201154	-0.853587
PCDH15	WNT11	5.12458	16.8589	0.000139354	0.0248946	-1.718
PCDH15	UPK3A	0.945601	2.88178	0.000293463	0.0374233	-1.60766
PCDH15	ISM2	0.247897	1.09791	0.000271438	0.0356946	-2.14695
PCDH15	MSLN	7.19974	30.2665	6.38434e-07	0.000877123	-2.07171
PCDH15	REEP6	5.3301	11.9291	8.85696e-05	0.0191518	-1.16225
PCDH15	BMP4	13.0665	26.4291	6.92091e-07	0.00093889	-1.01625
PCDH15	DSC3	0.595541	2.6391	1.23701e-06	0.00136282	-2.14777
PCDH15	REM2	0.358371	0.591121	9.43219e-05	0.0199137	-0.722001
PCDH15	CPNE9	0.189911	0.338679	0.000345623	0.0408101	-0.834599
PCDH15	VENTX	0.45748	2.40688	0.000307035	0.0386389	-2.39539
PCDH15	DMKN	0.903669	2.33089	2.258e-05	0.00842572	-1.36701
PCDH15	MSX1	1.88679	4.42626	7.93193e-05	0.0181123	-1.23015
PCDH15	CLIC3	2.51312	6.76326	0.000316652	0.0391198	-1.42824
PCDH15	CATSPER1	0.0917181	0.21321	0.000444419	0.0469541	-1.217
PCDH15	ATG9B	0.779849	1.18559	0.000206283	0.0306064	-0.604334
PCDH15	NANOS3	1.04398	3.06247	0.000257884	0.0344589	-1.5526
PCDH15	PLEKHN1	0.941156	1.5761	0.000309657	0.0388108	-0.743855
PCDH15	KLRG2	0.263036	0.896058	0.000174313	0.0279102	-1.76834
PCDH15	HCAR1	0.206889	0.817777	9.77209e-07	0.00115716	-1.98285
PCDH15	STMN3	8.69906	19.3694	9.24533e-07	0.00111604	-1.15485
PCDH15	RP11-713M15.2	3.11834	5.61465	0.000354106	0.0414574	-0.84842
PCDH15	OCEL1	4.80277	7.54836	0.000158632	0.0266714	-0.652297
PCDH15	PLLP	0.900481	1.64995	0.000341548	0.0405794	-0.873653
PCDH15	PDE4C	0.727458	1.46844	1.12278e-05	0.00554442	-1.01335
PCDH15	CTF1	0.6115	1.21363	0.000379699	0.043157	-0.988902
PCDH15	DEFB1	3.29499	8.55234	0.000437202	0.0465606	-1.37604
PCDH15	VSTM5	0.208239	0.431304	0.000410691	0.0449699	-1.05047
DMD	IBSP	0.22142	0.669179	0.000187054	0.0290174	-1.59561
DMD	TG	0.617416	1.4946	0.000126918	0.0237655	-1.27544
DMD	F7	0.18294	0.95384	2.03561e-07	0.000451959	-2.38238
DMD	ASNS	10.6381	16.4441	4.42448e-05	0.0127637	-0.628332
DMD	LMCD1	1.20906	1.94335	5.90979e-05	0.0152721	-0.684661
DMD	PPEF1	0.0787932	0.171329	5.46215e-05	0.0146523	-1.12063
DMD	TBX15	0.0915664	0.267824	3.13575e-05	0.0103144	-1.5484
DMD	PHGDH	5.99376	13.7329	9.09467e-05	0.0194795	-1.1961
DMD	CYP26A1	0.0392334	0.149232	8.85119e-05	0.0191518	-1.9274
DMD	MSLN	12.0532	30.0148	0.000359971	0.0418749	-1.31625
DMD	COMP	2.34879	8.77466	1.04975e-05	0.00531856	-1.90143
DMD	ULBP1	0.0920581	0.311169	8.07305e-09	5.1475e-05	-1.75708
DMD	GRIN3B	0.0505102	0.114377	0.000489542	0.0498033	-1.17915
DMD	SPP1	20.9189	68.4464	0.000215696	0.0312814	-1.71017
DMD	LBP	0.0876189	0.544459	0.000177528	0.0282263	-2.63551
DMD	SPACA3	0.58389	1.37447	0.000205354	0.0305305	-1.2351
DMD	PKLR	0.787133	2.39047	2.89103e-07	0.000578069	-1.60262
DMD	BTBD11	0.145864	0.443261	1.38881e-06	0.00142709	-1.60354
DMD	DAPL1	0.229694	0.753922	8.85032e-05	0.0191518	-1.7147
DMD	DNASE1L2	0.27954	0.614541	7.80792e-05	0.0179114	-1.13646
DMD	WBSCR28	0.197939	0.39752	0.000344859	0.0407586	-1.00597
DMD	UMODL1	0.0917347	0.296729	5.41898e-07	0.000830878	-1.69361
DMD	C5orf46	0.0616856	0.585028	3.58265e-06	0.00257485	-3.2455
DMD	FOXS1	1.16431	1.8589	8.56421e-05	0.0187967	-0.674976
DMD	WFDC10B	0.314825	0.712411	4.21604e-05	0.0123594	-1.17816
DMD	MYT1	0.0419381	0.19271	1.26694e-06	0.00136385	-2.2001
DMD	ELFN1	0.481004	0.807527	0.00018771	0.0290558	-0.747463
DMD	C1RL-AS1	0.497443	0.799044	0.000190244	0.0293211	-0.683743
DMD	RP11-505P4.6	0.225204	0.482497	0.00016289	0.0268784	-1.09929
DMD	RP11-273B20.1	0.663218	1.15613	2.78396e-05	0.00956199	-0.801747
DMD	LINC01614	0.281348	1.13419	8.13959e-06	0.00440016	-2.01124
DMD	ATP1A2	0.0769445	0.271194	0.000412751	0.0450121	-1.81744
DMD	FLT4	0.552281	0.89248	0.000394414	0.0439604	-0.692418
DMD	PSD	0.412583	0.935226	1.59931e-06	0.0015972	-1.18063
DMD	ABCC9	0.162022	0.340135	0.000332859	0.0401806	-1.06992
DMD	SPEG	0.15273	0.375827	3.0894e-05	0.0102293	-1.29908
DMD	TACR2	0.514463	1.24935	0.000147551	0.0256245	-1.28003
DMD	SIRT4	0.294257	0.454853	0.000479629	0.0491833	-0.628325
DMD	SH2D3C	1.25275	1.92252	1.31857e-05	0.00612875	-0.617897
DMD	MYL9	37.1754	70.0122	3.53482e-05	0.0111266	-0.913259
DMD	GRIK5	0.0891655	0.209073	9.33676e-07	0.00112163	-1.22945
DMD	SGCA	0.240315	0.612463	7.99283e-06	0.00434918	-1.3497
DMD	VWF	5.28625	10.7239	9.58218e-07	0.00114473	-1.02051
DMD	C7	0.448587	1.65455	0.000386536	0.0436314	-1.88298
DMD	THBS4	0.335951	3.27152	7.46623e-06	0.00416284	-3.28364
DMD	NRP2	1.55204	2.68425	0.000119886	0.0230566	-0.790358
DMD	FILIP1	0.150228	0.300407	1.12596e-05	0.00554442	-0.999762
DMD	CASQ2	0.124689	0.690658	8.86549e-06	0.00467073	-2.46963
DMD	POPDC2	0.550953	0.986961	0.000333678	0.0402015	-0.841064
[truncated: 105 more rows]

## Sheet: RCC TMG-DEG
The TMG-DEG associations in RCC cohort
TMG	DEG	Mean Mutation	Mean Wildtype	Pvalue	AdjP	Log2FC
APC	NOX1	83.6249	53.0013	8.28099e-05	0.00411098	0.657906
APC	GRAMD1B	0.639951	1.12063	0.00315123	0.0465122	-0.808277
APC	ZIC2	2.17453	3.99051	0.000545471	0.0147606	-0.875871
APC	PTPRU	2.23152	5.09567	8.65353e-06	0.000832526	-1.19125
APC	FSCN1	18.6287	30.567	0.000548405	0.0148114	-0.714448
APC	CTTNBP2	1.85431	1.11424	0.000135774	0.00579716	0.734829
APC	TP73	0.759255	1.20231	0.000854658	0.0199791	-0.663157
APC	PLCB4	24.383	15.3682	0.00270857	0.0423296	0.665928
APC	SRPX2	12.3983	8.08099	0.00170896	0.0315401	0.617536
APC	KIAA0226L	14.9448	9.74335	0.000789467	0.0189518	0.617149
APC	PLLP	1.87033	2.92769	0.000259757	0.00897071	-0.646466
APC	CNTD2	2.7574	4.71015	0.00187679	0.0334657	-0.772463
APC	VNN1	2.78694	10.8375	0.000535397	0.0145815	-1.95927
APC	ELOVL3	0.165799	0.378042	0.000423642	0.012498	-1.18912
APC	PI3	103.583	336.911	0.000462552	0.013266	-1.70158
APC	SLPI	78.8794	119.819	0.0014286	0.0280137	-0.603137
APC	PIWIL1	1.08374	3.96465	1.3024e-05	0.00111335	-1.87117
APC	FBXL16	2.02434	3.78798	8.17469e-05	0.00407326	-0.903976
APC	ASPHD2	2.88141	4.33066	0.000214757	0.00789197	-0.587811
APC	KHDRBS3	2.00436	1.22541	2.93165e-07	6.96454e-05	0.709875
APC	CATSPERB	0.317413	0.480764	0.000703415	0.017542	-0.598966
APC	IL1RN	5.75087	10.6107	0.000345267	0.0108755	-0.883673
APC	LGR5	20.1904	13.2527	0.00160354	0.0302436	0.607386
APC	ZIC5	0.672572	1.27553	0.000215587	0.00791671	-0.923334
APC	HAPLN3	5.04909	7.67483	0.00159595	0.0301546	-0.604111
APC	SPACA3	0.746416	0.315704	0.00340698	0.0487475	1.24141
APC	HUNK	4.59086	2.97643	0.000144265	0.00602694	0.62518
APC	LYG1	0.793571	1.21814	0.00209248	0.035936	-0.618243
APC	TRIM7	1.10547	2.42172	1.39198e-05	0.0011677	-1.13137
APC	CAMK2N2	0.341513	0.886479	0.000678361	0.0171056	-1.37615
APC	ACSL6	1.69754	0.868884	0.0014979	0.0289252	0.96621
APC	BTNL9	1.54895	2.662	2.20584e-05	0.0016092	-0.781223
APC	GNG4	6.34447	3.35319	0.00113771	0.0241478	0.919966
APC	SYT12	0.0737579	0.194162	0.00103141	0.0225931	-1.39639
APC	MST1	1.00336	1.52969	0.00339937	0.0486982	-0.608407
APC	MAMDC4	1.8741	3.32282	0.000983369	0.0218959	-0.826213
APC	GRM8	2.57229	1.50073	0.00105343	0.0229139	0.777389
APC	DNAH2	0.336029	0.559117	0.00170915	0.0315401	-0.734564
APC	RBM11	0.525721	0.347292	0.00320511	0.0469813	0.598145
APC	MAPK11	1.67335	2.62462	0.00013097	0.00565074	-0.649367
APC	RTN4RL2	0.550755	1.03091	0.00219018	0.0370027	-0.904429
APC	MAPK12	0.645779	1.04587	0.00345345	0.0491358	-0.695592
APC	ZDHHC11	0.29387	0.597147	0.00033676	0.0106986	-1.02291
APC	ATP2A1	0.372671	0.590458	0.00265371	0.0417471	-0.66393
APC	LINC00238	0.611179	0.264031	0.00179159	0.0324926	1.21089
APC	FAM150A	1.52746	0.916127	0.000841117	0.0197469	0.73751
APC	COL27A1	1.34934	2.139	0.000490963	0.0137985	-0.664677
APC	STPG3	0.194271	0.34264	0.00212529	0.0363209	-0.818626
APC	SULT1C2	1.30545	2.73367	0.000327736	0.0104874	-1.06629
APC	SAP25	0.0985319	0.154293	0.0028594	0.0437781	-0.64701
APC	ASIC3	0.385369	0.660188	0.000615977	0.0160339	-0.776638
APC	ASCL5	1.18314	0.613324	0.00209095	0.035922	0.947904
APC	TDGF1	6.52304	3.79334	6.08702e-05	0.0032848	0.782076
APC	CCL4	3.53287	5.35303	0.00135568	0.027081	-0.599515
APC	LINC00525	0.627012	0.385125	0.00205681	0.0355418	0.703166
APC	C9orf139	0.107611	0.170783	0.000877292	0.0203045	-0.666335
APC	RP11-288L9.4	0.10206	0.190251	0.00096679	0.0216604	-0.898486
APC	RP11-426A6.5	0.25784	0.402636	2.5808e-05	0.00180706	-0.643001
APC	RP11-122K13.12	1.15864	1.74369	0.000169325	0.00673313	-0.589716
APC	TMEM92-AS1	0.479832	0.746636	0.000487172	0.0137306	-0.637876
APC	LA16c-325D7.1	1.01235	1.79682	0.00342886	0.0489436	-0.827738
APC	MIR1539	0.15196	0.258839	0.00045127	0.01306	-0.768364
APC	C9orf173-AS1	0.200726	0.333965	0.00177867	0.0323732	-0.734471
APC	LINC01555	0.378807	0.192784	5.23572e-07	0.000106705	0.974477
APC	LINC00365	0.470341	0.275437	0.00210361	0.0360533	0.771985
APC	AL163953.2	1.13523	0.718442	0.00286163	0.0437967	0.660035
APC	RP11-120D5.1	0.191079	0.124573	0.00256479	0.0408818	0.617186
APC	AC123023.1	2.09827	1.01296	0.00025229	0.00879588	1.05063
APC	TUSC8	3.61344	1.95851	3.365e-07	7.69132e-05	0.883618
APC	CASC9	5.9992	3.60038	1.14487e-05	0.00101323	0.736622
APC	RP11-161M6.2	0.743369	1.62107	0.000222427	0.00807944	-1.12479
APC	RP11-474D1.4	1.65097	0.885232	0.00260324	0.0412701	0.899184
APC	WI2-87327B8.2	0.239406	0.539994	5.26375e-06	0.000584659	-1.17349
APC	MIR6753	0.478955	0.744928	0.000568931	0.0151681	-0.637212
APC	ADRB1	0.354155	0.655258	0.00306058	0.0456442	-0.887684
APC	RPS6KA6	0.856126	0.510488	0.000534877	0.0145743	0.745944
APC	TBX21	0.248178	0.457357	0.000616926	0.0160526	-0.881944
APC	HSD17B2	1.68408	2.90912	0.00327332	0.047571	-0.788619
APC	FASLG	0.459565	0.802656	0.00134006	0.0268782	-0.804512
APC	SPINK2	0.430416	0.223349	0.0017803	0.0323886	0.946434
APC	HOXD1	0.249472	0.538817	3.60444e-05	0.0022807	-1.11092
APC	PNPLA7	0.647694	0.986442	0.000212459	0.00783513	-0.60692
APC	ZNF304	0.530536	0.801323	0.00221114	0.0372242	-0.594935
APC	PLA2G12B	4.22812	1.63157	0.000213146	0.00785343	1.37375
APC	OIT3	0.700623	0.382813	0.000317711	0.010283	0.871997
APC	SECTM1	7.95079	14.2839	7.80431e-05	0.00393153	-0.845218
APC	GZMA	6.68104	11.8693	0.00148891	0.0287961	-0.829087
APC	IKZF3	0.994476	1.56913	0.00103693	0.0226841	-0.657953
APC	KLKB1	0.103078	0.182678	0.00303462	0.045411	-0.825571
APC	CCDC68	2.36597	3.57053	0.000132981	0.00570814	-0.593708
APC	CEACAM3	0.262427	0.421421	0.00215834	0.0366535	-0.683343
APC	RAB37	0.73284	1.17102	0.000148397	0.00615218	-0.676198
APC	CD7	2.62049	4.49114	0.000311265	0.0101501	-0.777244
APC	C19orf35	0.230321	0.35001	0.000954945	0.0214699	-0.603748
APC	C10orf99	88.4707	57.5879	0.000879729	0.0203402	0.619434
APC	KIR2DL4	0.221069	0.422895	0.000750986	0.0183199	-0.935804
APC	B3GALT5-AS1	0.0692547	0.237419	4.47764e-05	0.0026687	-1.77745
APC	HAGLR	2.37335	3.82999	0.000306491	0.0100583	-0.690416
APC	AC145124.2	0.141377	0.0915177	0.000104374	0.0048216	0.627424
APC	TRG-AS1	0.218109	0.336344	0.00205634	0.0355385	-0.624886
APC	LINC00654	1.25948	0.574234	0.00293276	0.0444901	1.13312
APC	RP11-349K16.1	3.00865	1.81467	9.78999e-05	0.00460968	0.729408
TTN	TNFRSF9	0.754485	0.47322	4.0927e-05	0.00249731	0.672982
TTN	SLC1A3	1.10457	0.670527	0.00331833	0.0479289	0.720118
TTN	SNX10	4.91434	3.25707	2.001e-05	0.00150858	0.593425
TTN	ICAM1	16.8005	10.4899	7.15895e-07	0.000134809	0.679511
TTN	VNN3	0.183509	0.0927815	0.0011637	0.024519	0.983943
TTN	APOL1	57.915	35.0546	0.000506687	0.0140589	0.724333
TTN	ISM2	0.237815	0.61492	0.00251766	0.0404026	-1.37056
TTN	GPR143	1.94923	3.03716	0.00133494	0.0268097	-0.639817
TTN	QPRT	13.383	21.2651	0.00033765	0.0107187	-0.668093
TTN	LAPTM4B	39.5312	66.2963	4.29208e-08	1.58097e-05	-0.745935
TTN	IL4I1	5.86464	3.75174	0.00284453	0.0436119	0.644481
TTN	OAS2	11.6328	7.18641	0.000613553	0.015989	0.69485
TTN	IFNG	0.610349	0.278581	0.000113553	0.00511322	1.13154
TTN	COL9A1	0.315348	0.752974	2.59631e-06	0.000348362	-1.25565
TTN	KYNU	0.455442	0.261619	0.00132022	0.0266138	0.7998
TTN	PRRX1	3.1717	2.04183	0.00173477	0.0318472	0.635391
TTN	DUSP4	14.9806	7.86617	0.000248159	0.00870675	0.929366
TTN	CD80	0.411323	0.267469	9.00653e-05	0.0043499	0.620903
TTN	TNFAIP6	3.77733	2.43328	0.0027556	0.0427983	0.634465
TTN	IFI6	205.094	127.598	0.00289349	0.0441178	0.684685
TTN	ULBP2	3.39995	1.78731	0.00205262	0.0354997	0.927726
TTN	XAF1	1.9951	1.30381	0.00270358	0.0422832	0.613736
TTN	ALPK3	1.59334	3.00377	0.00113522	0.0241153	-0.914722
TTN	CXCL9	28.5622	10.7502	3.23716e-06	0.000412373	1.40974
TTN	GPR84	1.01901	0.672817	0.00287682	0.0439435	0.59888
TTN	RDH12	0.113103	0.174864	0.00309158	0.0459498	-0.628592
TTN	DUOXA2	9.87298	22.3818	0.00221456	0.0372644	-1.18077
TTN	BCL2A1	6.94012	3.8658	0.000713717	0.0177116	0.844194
TTN	HAPLN3	7.83229	5.09153	0.00124195	0.0255437	0.621335
TTN	LYG1	1.23519	0.806871	0.00331486	0.0479173	0.614318
TTN	FCGR1A	0.994354	0.595463	0.000188211	0.00723788	0.739749
TTN	ZNF618	2.08657	1.34388	5.255e-05	0.0029709	0.634733
TTN	LRRC36	0.534279	1.12701	0.00112659	0.0240012	-1.07683
TTN	LYPD5	1.45245	0.929064	0.00164233	0.0307104	0.644642
TTN	CTLA4	1.63843	1.06335	0.000321829	0.0103802	0.623706
TTN	HCN1	0.137615	0.363135	0.00182965	0.0329257	-1.39987
TTN	EN2	0.402803	0.953616	0.000912574	0.0208343	-1.24333
TTN	FREM1	1.32559	2.75878	0.00172563	0.0317302	-1.0574
TTN	CLEC4E	1.16955	0.630095	0.000659475	0.0168028	0.892314
TTN	GLYATL1	0.335559	0.569086	0.00278289	0.0430525	-0.762079
TTN	GNG4	3.27145	6.22137	0.00101626	0.0223743	-0.927302
TTN	XIRP1	0.180659	0.0762167	0.00143893	0.0281541	1.24509
TTN	CXCL10	50.2105	19.0863	0.000171725	0.0068014	1.39545
TTN	CXCL11	17.7184	7.89567	0.000703475	0.017542	1.16612
TTN	HTRA4	0.305171	0.192616	0.00348461	0.0494254	0.663893
TTN	DNAH2	0.58182	0.332496	0.0009252	0.0210354	0.807236
TTN	LCN12	1.0896	1.77246	0.00251537	0.0403763	-0.701949
TTN	ANO9	15.9507	25.1405	4.56715e-06	0.000530926	-0.656394
TTN	GRK1	0.0459395	0.103032	0.00184828	0.033119	-1.16528
TTN	NANOS3	1.16289	2.53155	2.3141e-05	0.00166623	-1.12231
TTN	MAPK12	1.07301	0.649835	0.00329295	0.0477157	0.723522
TTN	SLC38A3	0.0832455	0.256914	0.00319722	0.0469117	-1.62584
TTN	NPIPB15	1.54408	2.95966	9.46755e-05	0.00450084	-0.938683
TTN	ARL9	0.603307	0.338946	0.000921368	0.0209734	0.831835
TTN	HOXC6	1.34388	0.708343	0.00288003	0.0439765	0.923884
TTN	STPG3	0.180722	0.327431	0.000586198	0.0155159	-0.857414
TTN	C2CD4A	12.439	7.79633	0.00134417	0.0269306	0.674
TTN	KCNRG	0.43771	0.250413	0.000465402	0.0133143	0.805667
TTN	FCGR3A	17.9008	9.88368	5.16547e-05	0.00294278	0.856902
TTN	GPC2	0.396893	0.605011	0.000141037	0.00593549	-0.608212
TTN	UBD	31.9391	11.6008	6.06724e-06	0.000644321	1.4611
TTN	SMTNL1	0.369769	0.155025	0.000558845	0.0149877	1.25413
TTN	HMSD	0.280964	0.106938	0.000109614	0.00499666	1.39361
TTN	NPIPA3	0.0972328	0.156294	0.00128632	0.0261463	-0.684748
TTN	ETV5	5.44112	3.37761	1.6225e-05	0.00130204	0.687898
TTN	CLEC5A	1.25975	0.654591	9.90237e-05	0.00464437	0.94447
TTN	MMP12	54.6757	30.5215	0.000556143	0.0149417	0.841076
TTN	CCL4	5.96901	3.1743	1.70107e-06	0.000256875	0.911054
TTN	CCL4L2	4.2244	2.30175	7.33742e-06	0.000742239	0.876015
TTN	CCL3L3	2.75614	1.38801	0.000888926	0.0204907	0.989635
TTN	CCL3	5.40801	3.03283	5.72999e-05	0.003153	0.834434
TTN	AC004988.1	0.178514	0.0992716	0.00164171	0.0307075	0.846586
TTN	RP5-881L22.5	5.54117	8.32002	0.00333875	0.0481188	-0.586397
TTN	TRPM2-AS	1.61967	2.67243	2.65731e-06	0.000354867	-0.722454
TTN	RP11-135A1.2	0.683893	1.17006	3.96398e-06	0.000479913	-0.774746
TTN	AP000695.4	0.271247	0.177051	0.00303526	0.0454179	0.615443
TTN	AP001628.6	0.606399	0.919735	0.00184726	0.033103	-0.60095
TTN	AC002331.1	0.950823	0.473388	8.0482e-05	0.00402698	1.00615
TTN	LINC01094	0.617312	0.398891	0.00069345	0.0173815	0.630005
TTN	RP11-150O12.5	0.272161	0.480205	0.000339922	0.010765	-0.819192
TTN	RP11-416I2.1	0.169884	0.102176	0.00222229	0.037337	0.733491
TTN	RP11-399K21.14	0.148576	0.24473	0.000434679	0.0127233	-0.719985
TTN	MIR3189	5.49399	8.27901	0.00285727	0.0437512	-0.591605
TTN	VSIG2	14.1935	25.3609	0.00134797	0.0269722	-0.837377
TTN	SLAMF7	4.77257	2.91285	0.000510431	0.014127	0.712333
TTN	DAPK2	1.44242	2.20956	3.56709e-06	0.000443603	-0.615266
TTN	ADAM28	1.32505	0.871171	0.00354375	0.0499265	0.605019
TTN	LAG3	2.80711	1.38579	0.00154518	0.0295196	1.01837
TTN	CD209	2.03104	1.34512	0.00277417	0.0429698	0.594487
TTN	IL2RB	4.58812	2.82969	0.000484346	0.0136682	0.69726
TTN	SGK2	3.75257	5.93361	2.11229e-06	0.000301083	-0.66103
TTN	SLA2	1.11892	0.720881	0.000971078	0.0217256	0.634268
TTN	TLR8	0.859601	0.467794	9.65925e-05	0.00456876	0.877795
TTN	ZNF423	0.511494	0.776384	0.00174917	0.032022	-0.602054
TTN	FAM189A1	0.536577	1.01	0.00112407	0.0239661	-0.912499
TTN	TFEC	0.538266	0.315502	0.000614249	0.0160005	0.770668
TTN	MOGAT3	6.79402	10.8602	5.39053e-05	0.00301903	-0.67671
TTN	CCL8	2.20806	1.17179	0.000168994	0.00672606	0.914069
TTN	MS4A4A	3.88406	2.57156	0.000563325	0.0150705	0.594922
TTN	CNTN3	0.194689	0.402188	0.00135581	0.027081	-1.0467
TTN	FASLG	0.832069	0.458344	0.000525791	0.014411	0.860272
TTN	IFIT2	4.32472	2.52079	0.000248987	0.00872811	0.778732
TTN	MT2A	76.0496	50.2873	0.000948762	0.0213726	0.596747
TTN	HCST	5.17276	3.30303	0.000405316	0.0121305	0.647144
TTN	EVI2A	2.84879	1.70314	0.000366657	0.0113279	0.742157
TTN	FBP2	0.173836	0.308926	0.000149232	0.00617597	-0.829531
TTN	GPNMB	19.4063	12.6006	0.00151487	0.0291192	0.62303
TTN	SECTM1	14.2856	8.34258	0.000335744	0.0106784	0.775994
TTN	SLC2A5	1.40836	0.890193	0.00313399	0.0463385	0.66183
TTN	XCL2	0.655594	0.351075	0.000928098	0.0210789	0.901026
TTN	GZMA	12.1613	6.77949	0.00121243	0.025169	0.843054
TTN	HMCN2	0.465646	0.752131	0.0014466	0.0282477	-0.69175
TTN	CD8A	3.70803	2.06316	0.000381656	0.0116535	0.8458
TTN	ENPP3	3.0508	5.51938	0.00290669	0.0442334	-0.85532
TTN	SAMSN1	2.6573	1.65078	2.73087e-05	0.00187636	0.686815
TTN	NAT2	3.15562	4.79843	0.000587099	0.0155256	-0.60464
TTN	NCF1	0.928497	0.594936	0.00173715	0.0318798	0.642163
TTN	C1QC	96.103	63.7888	0.000874306	0.020254	0.591279
TTN	CCR5	2.28972	1.43121	0.000558888	0.0149877	0.67794
TTN	FOXH1	0.186683	0.39841	0.000837715	0.0197039	-1.09366
TTN	GBP2	16.0935	10.6545	8.8706e-05	0.0043074	0.595016
TTN	AXDND1	0.26739	0.620129	3.21689e-05	0.00210155	-1.21362
TTN	FABP1	101.52	186.095	0.000534378	0.0145623	-0.87428
TTN	PRAP1	44.7252	75.6945	0.000262239	0.00903632	-0.759098
TTN	CHP2	6.31767	10.8641	0.00132282	0.0266449	-0.782109
TTN	MS4A7	3.38894	2.16561	0.000845555	0.0198313	0.646061
TTN	B3GALT1	0.240864	0.427535	0.00167853	0.031157	-0.827822
TTN	PDZD3	1.34733	2.3038	5.99593e-05	0.00325098	-0.773917
TTN	CTSW	3.05575	1.64019	0.000141108	0.00593637	0.897661
TTN	HPSE	3.5637	2.35273	5.69462e-05	0.00313702	0.59904
TTN	C1QB	84.8491	54.3114	0.000568398	0.0151577	0.643645
TTN	C1QA	80.5882	50.7363	0.000298406	0.00986117	0.667549
TTN	CMKLR1	2.10014	1.36259	0.00114491	0.0242536	0.624135
TTN	MUC20	9.48587	14.8801	1.73698e-05	0.00136602	-0.649532
TTN	AIFM3	4.48932	6.78723	0.00209447	0.0359627	-0.596327
TTN	C10orf99	56.7726	87.1779	0.0012342	0.0254364	-0.618769
TTN	DPYD	2.17055	1.3307	0.000408568	0.0121931	0.705876
TTN	KIR2DL4	0.456855	0.207599	7.51274e-05	0.00381984	1.13794
TTN	SULT1A1	1.58127	2.44589	3.08359e-05	0.00203828	-0.629275
TTN	SH2D1B	0.233651	0.135862	0.00175693	0.0321154	0.782215
TTN	FLJ22763	0.881576	1.40117	0.00283219	0.0435182	-0.66847
TTN	HLA-DMB	9.88977	5.87091	7.25585e-05	0.00372232	0.752354
TTN	CCL5	23.9608	12.7848	0.000106132	0.0048804	0.90625
TTN	USP30-AS1	3.20357	1.99074	0.000257055	0.00891016	0.686371
TTN	LINC00501	0.266601	0.425016	0.000355202	0.0110897	-0.672837
TTN	RP11-291B21.2	0.93281	0.402449	0.000903682	0.0207132	1.21278
TTN	RP11-121A8.1	0.170786	0.110852	0.00282302	0.0434274	0.62356
KRAS	NOX1	91.5241	56.573	2.51302e-05	0.00176995	0.694039
KRAS	MSH4	0.0771193	0.20767	0.00179434	0.0325161	-1.42913
KRAS	PTPRU	2.34117	4.27754	0.000440841	0.0128468	-0.869553
KRAS	TRIB2	5.35751	8.42453	0.000808653	0.0192725	-0.653035
KRAS	PTGS2	2.12612	4.62494	0.000222958	0.00809407	-1.12121
KRAS	WNT8B	0.0772927	0.156964	0.000396673	0.0119327	-1.02203
KRAS	SEPT3	0.309842	0.664902	0.000109818	0.00500325	-1.10161
KRAS	PDE10A	0.312277	0.582753	0.00182032	0.0328166	-0.900059
KRAS	QPCT	20.49	13.0345	0.00209227	0.0359354	0.652581
KRAS	ONECUT2	0.290208	0.54668	0.000664653	0.0168749	-0.913611
KRAS	TGFBI	177.409	108.041	0.000185727	0.00718628	0.715504
KRAS	PIWIL1	0.930483	3.2921	8.4168e-06	0.000817251	-1.82296
KRAS	TMEM74B	2.17765	4.03778	3.90255e-05	0.00241645	-0.89079
KRAS	SLC43A3	2.94123	5.22543	8.83244e-05	0.00429669	-0.829129
KRAS	EMX1	0.192495	0.473102	5.17311e-05	0.00294386	-1.29733
KRAS	SERPINE2	13.6891	9.0208	0.00169146	0.0313148	0.601698
KRAS	ZIC5	0.638245	1.13605	0.00118161	0.0247682	-0.831844
KRAS	CMTM2	0.330482	0.525323	0.000415	0.0123222	-0.668631
KRAS	IL24	1.17349	2.15355	0.00170362	0.0314752	-0.875914
KRAS	KCNJ3	0.616696	1.11769	0.0012331	0.0254265	-0.857892
KRAS	CAMK2N2	0.339846	0.743667	0.00220301	0.0371396	-1.12978
KRAS	SGK494	0.425117	0.641945	0.000175791	0.00691241	-0.594589
KRAS	FABP6	11.2805	7.19122	0.00104276	0.0227824	0.649518
KRAS	DSG4	0.393142	0.226287	2.11884e-07	5.42047e-05	0.796896
KRAS	GOLGA8A	1.37566	2.58754	3.29724e-05	0.00214457	-0.911461
KRAS	ATP5EP2	2.66992	4.45385	0.000303533	0.0099886	-0.738256
KRAS	SPACA6	0.33481	0.51755	0.000932004	0.0211238	-0.628354
KRAS	MAPK12	0.597624	0.967799	0.00238257	0.0390559	-0.695469
KRAS	ZDHHC11	0.298746	0.514359	0.00185358	0.033185	-0.783856
KRAS	STK31	0.381875	0.783806	0.00156626	0.0298041	-1.0374
KRAS	COL27A1	1.2941	1.96221	0.00062975	0.0162812	-0.600534
KRAS	KCNRG	0.226822	0.391419	5.62603e-05	0.00311297	-0.787152
KRAS	C19orf45	2.0156	1.30147	0.000100076	0.00467801	0.631068
KRAS	ZDHHC11B	0.665416	1.50458	7.21782e-05	0.00370886	-1.17703
KRAS	GOLGA8B	0.821954	1.30741	0.000158905	0.00644278	-0.669584
KRAS	TDGF1	6.75029	4.38379	0.00327522	0.0475822	0.622769
KRAS	FOXD1	1.07502	2.13317	0.000191712	0.00732212	-0.988643
KRAS	TAS2R20	0.174113	0.267724	0.00209817	0.0359945	-0.620727
KRAS	RP11-181K3.4	0.224569	0.369853	0.00240826	0.0393064	-0.719792
KRAS	AP4B1-AS1	0.311973	0.474319	0.000336409	0.0106901	-0.604437
KRAS	AC007285.6	0.0928969	0.163689	0.000886427	0.0204509	-0.817253
KRAS	GTF3C2-AS1	0.0859401	0.132986	0.00217672	0.0368593	-0.629876
KRAS	AC073333.8	0.269403	0.455197	0.00148906	0.0287968	-0.756724
KRAS	AC107081.5	0.284639	0.442399	0.000115449	0.0051819	-0.636213
KRAS	PRMT5-AS1	0.108412	0.175087	5.14045e-07	0.000105141	-0.691547
KRAS	MCCC1-AS1	0.333481	0.52295	0.00305415	0.0455937	-0.649067
KRAS	RP11-277P12.20	2.75431	1.55983	0.00158068	0.0299763	0.820308
KRAS	RP11-843P14.2	0.349197	0.567236	0.00318179	0.0467843	-0.699908
KRAS	RP11-473O4.5	0.128006	0.245438	0.00022219	0.00807317	-0.93915
KRAS	RP11-110I1.11	0.732219	1.23892	6.59539e-07	0.000126759	-0.758735
KRAS	RP11-755F10.3	0.303104	0.50508	0.00232866	0.0384968	-0.736701
KRAS	RP11-203M5.7	0.524226	0.875076	6.6099e-05	0.0034884	-0.73922
KRAS	LA16c-361A3.3	0.246661	0.376537	0.000699181	0.0174842	-0.610259
KRAS	RP11-106M3.3	0.18884	0.289397	2.92559e-08	1.20659e-05	-0.615884
KRAS	AC015849.19	1.29311	2.20392	0.000102423	0.00475591	-0.769223
KRAS	RP3-508I15.22	0.265203	0.40434	0.000517569	0.0142477	-0.608468
KRAS	RP11-90B9.3	0.189401	0.295424	5.29281e-05	0.00298417	-0.641345
KRAS	RP4-583P15.16	0.189605	0.420323	0.000542594	0.0147155	-1.1485
KRAS	C9orf173-AS1	0.187003	0.306646	0.0024517	0.0397678	-0.713517
KRAS	RP11-407G23.7	0.160182	0.288678	5.63098e-06	0.000611412	-0.849745
KRAS	RP11-563J2.2	0.0965532	0.179731	0.00133622	0.0268268	-0.89644
KRAS	RP4-564F22.5	0.223158	0.357964	0.000869568	0.0201767	-0.681751
KRAS	AC083843.1	0.567596	0.912045	0.000349165	0.010958	-0.684241
KRAS	RP11-161M6.2	0.736988	1.39317	0.00143755	0.0281402	-0.918655
KRAS	WFDC21P	1.42505	3.758	0.00143377	0.0280859	-1.39895
KRAS	RP11-676J12.4	0.112843	0.171564	0.00211643	0.036224	-0.604435
KRAS	CTC-542B22.2	0.562304	0.848969	0.000206825	0.00770403	-0.59436
KRAS	RP11-159D12.2	1.85069	3.08896	0.00237576	0.0389834	-0.739055
KRAS	RP11-394I13.2	0.33085	0.503087	0.000473203	0.0134472	-0.60463
KRAS	CTA-217C2.2	0.422239	0.881899	0.000477782	0.0135374	-1.06255
KRAS	RP4-564F22.7	0.144179	0.240638	0.000330776	0.0105511	-0.739005
KRAS	REEP1	0.739108	1.52183	0.000490815	0.0137981	-1.04195
KRAS	FCGR2B	0.447763	0.699545	0.00220432	0.0371517	-0.643681
KRAS	ACHE	2.1094	3.97858	0.00341601	0.0488249	-0.915419
KRAS	TUSC3	0.984362	1.59284	0.00226576	0.0378373	-0.694344
KRAS	TPSG1	7.04508	3.62833	0.00233671	0.0385919	0.957311
KRAS	TMOD2	0.545763	0.825992	0.000118891	0.0052846	-0.597854
KRAS	ZNF304	0.477907	0.759916	0.000316715	0.0102593	-0.66911
KRAS	TSPAN2	1.74367	2.81657	0.00307774	0.0458138	-0.69181
KRAS	CCNJL	2.72891	1.81046	0.00173998	0.0319149	0.591967
KRAS	SECTM1	8.24319	12.4464	0.00354581	0.0499499	-0.594449
KRAS	GZMA	6.4822	10.6141	0.00220364	0.0371452	-0.71142
KRAS	SOSTDC1	2.77728	1.6519	0.00205064	0.035479	0.749544
KRAS	HPSE	2.17759	3.27731	1.02153e-05	0.000937941	-0.589781
KRAS	KLK15	0.773711	0.430886	0.00250822	0.0402897	0.844488
KRAS	LRRK2	0.193926	0.328138	0.00180988	0.0326964	-0.758797
KRAS	MB	2.42836	1.3519	0.00114543	0.0242587	0.844995
KRAS	FAM3D	171.519	108.562	0.000320643	0.0103549	0.659855
KRAS	SCAMP5	1.7737	2.93909	0.000228961	0.00822886	-0.728603
KRAS	B3GALT5-AS1	0.0851406	0.183993	0.00333275	0.0480599	-1.11173
KRAS	CTD-2566J3.1	10.2641	5.38936	0.00187199	0.0334058	0.929414
KRAS	CTD-2026K11.4	0.117846	0.180633	2.86115e-07	6.8488e-05	-0.616154
TP53	PTPRU	2.17468	4.24548	7.8911e-05	0.00396256	-0.965127
TP53	FSCN1	17.0145	27.684	0.000382412	0.0116657	-0.702289
TP53	PRODH	0.313915	0.784459	0.000233564	0.00835134	-1.32132
TP53	PNPLA3	0.461867	0.754865	0.00236601	0.0388792	-0.708742
TP53	PFDN4	15.4404	9.99282	5.21944e-06	0.000581432	0.627743
TP53	TCFL5	7.21976	4.75353	3.94764e-08	1.50477e-05	0.602952
TP53	AGR2	315.54	521.129	0.000346231	0.0108963	-0.723819
TP53	PDE10A	0.314472	0.566065	0.00211972	0.0362503	-0.848034
TP53	MLPH	8.26197	12.4856	0.00138303	0.027429	-0.595708
TP53	HSPH1	31.2585	19.4702	3.42216e-08	1.36442e-05	0.682986
TP53	DUSP4	7.30918	12.6982	0.00259728	0.0412099	-0.79684
TP53	SPINK4	109.957	308.256	0.000818233	0.0194137	-1.4872
TP53	PI3	102.346	266.022	0.00178395	0.0324141	-1.3781
TP53	PIWIL1	1.30307	2.97683	0.00135016	0.0270033	-1.19186
TP53	IL37	0.417948	0.78906	0.00272281	0.0424738	-0.91681
TP53	TNFSF9	3.88628	9.92282	4.76157e-08	1.71867e-05	-1.35236
TP53	SDF2L1	32.0606	49.2284	3.44004e-06	0.000431643	-0.618688
TP53	RP11-178L8.4	0.163741	0.101902	0.000313371	0.0101963	0.684235
TP53	REG4	101.522	359.228	1.12862e-06	0.000188789	-1.82312
TP53	TCN1	10.1963	30.6503	0.000602397	0.0157997	-1.58786
TP53	MDM2	3.50931	5.87353	3.55899e-12	1.01747e-08	-0.743041
TP53	CTSV	4.13072	2.6064	0.000324034	0.0104233	0.664335
TP53	TFAP2A	0.938259	1.56596	0.00140393	0.0276739	-0.738985
TP53	SHF	2.55921	4.11794	0.00136672	0.0272245	-0.686221
TP53	ZIC5	0.618005	1.11699	0.00174473	0.031967	-0.853922
TP53	SPACA3	1.0255	0.313758	0.00107029	0.0231558	1.70861
TP53	SYTL1	3.50351	5.68361	4.39052e-05	0.00263033	-0.698009
TP53	ABCA12	0.177411	0.436838	0.00136591	0.0272121	-1.3
TP53	TRIM7	1.08227	2.0296	0.000392093	0.0118507	-0.907138
TP53	PABPC3	0.472801	0.850887	7.12845e-05	0.00367796	-0.847736
TP53	FAM167A	0.634697	1.29158	0.000155196	0.00634325	-1.025
TP53	RNF207	1.18049	1.77709	0.00125275	0.0256964	-0.590134
TP53	PLA2G4D	0.115239	0.272079	1.71115e-05	0.00135374	-1.2394
TP53	TFF1	128.176	517.377	7.28147e-07	0.000135896	-2.01309
TP53	FDXR	6.46628	10.2411	1.99825e-10	2.61834e-07	-0.663367
TP53	RPL22L1	25.1862	40.5856	2.39097e-05	0.00170789	-0.688333
TP53	HSPA4L	1.107	1.85206	1.90032e-06	0.000279402	-0.742481
TP53	SBSPON	3.1479	6.28542	0.00168119	0.0311868	-0.997617
TP53	KLK11	2.39991	6.86585	1.73588e-06	0.000260569	-1.51646
TP53	RAB26	1.55998	3.24755	0.000892555	0.0205368	-1.05782
TP53	GNG4	7.95942	3.49478	8.48849e-05	0.0041824	1.18746
TP53	TNFRSF10C	0.861157	1.36686	2.00034e-05	0.00150853	-0.666521
TP53	PCSK1	2.58977	9.44514	0.00335011	0.0482206	-1.86675
TP53	GJC3	0.630801	0.401671	0.00132968	0.026753	0.651169
TP53	MAMDC4	1.69673	2.96409	0.000137079	0.00583031	-0.80483
TP53	CTXN1	2.52315	5.09372	9.17744e-06	0.000868646	-1.01349
TP53	CA8	1.72292	3.21486	0.00138027	0.0273986	-0.899899
TP53	RIPPLY3	0.689904	0.318115	0.000689062	0.0172905	1.11685
TP53	GPR19	0.552127	0.359596	0.000124945	0.00546861	0.618624
TP53	KLK12	1.88303	6.07367	0.000129377	0.00560313	-1.68951
TP53	CYP4F3	4.62778	2.70286	0.000121244	0.00535604	0.775837
TP53	HES4	6.58312	10.7913	6.31181e-05	0.00337282	-0.713027
TP53	H3F3C	0.418412	0.723617	2.49911e-05	0.00176411	-0.790302
TP53	GJB5	2.88106	5.95993	0.000730623	0.0179994	-1.0487
TP53	CTSE	17.6285	48.1842	0.000375554	0.0115208	-1.45065
TP53	FAM150A	1.71308	1.01435	0.00328322	0.0476516	0.756032
TP53	SERPINA1	58.3945	114.113	0.000992815	0.0220315	-0.966555
TP53	C2CD4A	7.25002	11.0372	0.00260426	0.0412738	-0.606322
TP53	FAM169A	0.534998	0.823133	0.000199024	0.0075192	-0.621592
TP53	LRRC73	0.461342	0.877017	3.19245e-05	0.00209047	-0.926768
TP53	RGL3	1.20699	2.18883	0.000580295	0.015408	-0.858748
TP53	ASIC3	0.356883	0.589661	0.000479078	0.0135575	-0.724434
TP53	FBXO16	0.429354	0.669315	1.12276e-05	0.00100077	-0.640518
TP53	MUC5AC	1.91916	6.18155	0.00160717	0.0302848	-1.68749
TP53	IGSF23	0.736521	0.359544	0.00104481	0.022807	1.03456
TP53	SYCE3	0.331696	0.580618	7.9119e-05	0.00397063	-0.80773
TP53	C4orf48	19.403	33.6459	0.000212057	0.00782765	-0.794152
TP53	PTCHD4	0.075005	0.282152	8.84118e-06	0.000846694	-1.91141
TP53	NACA2	0.67512	1.66036	6.56634e-06	0.000684175	-1.29828
TP53	RP11-465L10.10	0.0924638	0.169465	0.000673522	0.0170255	-0.874022
TP53	RP11-293P20.2	1.38952	0.8466	0.00177487	0.0323286	0.71483
TP53	RP5-881L22.5	9.97291	5.74405	0.000104039	0.00481017	0.795945
TP53	RP11-537A6.9	0.149257	0.261161	0.00326362	0.0474916	-0.807143
TP53	UBE2R2-AS1	0.26121	0.568765	0.00186567	0.0333403	-1.12262
TP53	AC073333.8	0.276262	0.441166	0.0026906	0.0421242	-0.675283
TP53	PRMT5-AS1	0.110834	0.170071	2.76795e-06	0.000365544	-0.617732
TP53	UNC5B-AS1	0.461482	1.45755	0.000800103	0.0191159	-1.6592
TP53	IGFBP7-AS1	0.0906933	0.268656	0.00122169	0.0252719	-1.56669
TP53	PDX1-AS1	0.432046	0.239989	0.000766973	0.0185802	0.848218
TP53	CTB-113P19.1	0.0540716	0.156236	0.000119776	0.00531146	-1.53079
TP53	AP006621.8	0.25131	0.56123	0.000813186	0.0193421	-1.15912
TP53	LOXL1-AS1	0.660255	0.992851	0.000779517	0.0188008	-0.588554
TP53	MIR1539	0.140633	0.23153	0.00109672	0.0235582	-0.719265
TP53	SNHG22	0.330325	0.62186	0.000729827	0.0179853	-0.912701
TP53	AC018766.6	0.251895	0.432183	0.00152964	0.0293123	-0.778818
TP53	RP11-713M15.2	5.28334	3.29991	0.000593531	0.0156373	0.679023
TP53	AFAP1-AS1	1.12483	3.60753	0.0013559	0.027081	-1.6813
TP53	ST3GAL4-AS1	0.32812	0.504741	0.000380171	0.0116262	-0.62132
TP53	LINC01558	1.68885	0.949088	0.000593149	0.0156331	0.831426
TP53	MIRLET7BHG	0.334002	0.614405	0.00069525	0.0174145	-0.879333
TP53	RP11-403I13.5	0.122913	0.234674	0.000471176	0.0134181	-0.933025
TP53	RP3-510D11.2	0.469213	0.742511	5.11613e-06	0.000574093	-0.66217
TP53	LINC00589	0.115872	0.231228	2.17943e-05	0.00159901	-0.99678
TP53	LINC00261	3.60994	12.9274	7.86213e-05	0.00395211	-1.84039
TP53	SNHG25	9.8123	30.3268	0.000979298	0.0218318	-1.62793
TP53	AC005256.1	0.823971	1.50315	0.00229197	0.0381333	-0.867328
TP53	RP3-431P23.5	0.547828	0.321119	0.00176201	0.0321782	0.770614
TP53	RP5-963E22.6	0.585932	0.386483	0.000155738	0.00635363	0.600327
TP53	RP11-88E10.5	0.812148	0.45239	0.000552883	0.0148831	0.844175
TP53	DLEC1	0.125318	0.19392	0.0016685	0.031036	-0.629863
TP53	ST6GALNAC1	29.3031	49.7953	0.000312282	0.01017	-0.764954
TP53	CHADL	0.65432	0.998224	0.000276688	0.00938154	-0.609367
TP53	NEURL1	1.72124	3.74584	0.000186245	0.00719993	-1.12184
TP53	IL1R2	2.67525	5.81402	0.000519764	0.0143003	-1.11986
TP53	PTGER2	2.0742	3.94258	4.71283e-06	0.000541889	-0.926587
TP53	HOXD1	0.243698	0.452944	0.000226595	0.008173	-0.89424
TP53	FAM189A2	0.215324	0.377033	0.00052736	0.0144301	-0.808184
TP53	SLC19A3	1.86293	1.1517	0.00328401	0.0476604	0.693811
TP53	RHOF	0.820473	1.28597	0.00113091	0.0240605	-0.648328
TP53	TNFRSF11A	4.07422	6.19774	4.62428e-06	0.000535132	-0.605219
TP53	TMEM61	0.930692	2.15212	1.7123e-05	0.00135423	-1.20938
TP53	SH2D6	0.168951	0.369058	0.00213629	0.0364373	-1.12724
TP53	ZNF256	1.17364	0.729746	0.000638529	0.0164372	0.685525
TP53	KLKB1	0.0974789	0.160978	0.0027211	0.0424595	-0.723705
TP53	ATOH1	6.25739	10.8815	0.00190682	0.033814	-0.798249
TP53	BHLHA15	1.10508	1.81198	0.000552804	0.0148831	-0.713412
TP53	SH2D7	0.106443	0.247657	0.000588694	0.0155522	-1.21826
TP53	ZBTB7C	2.59276	3.96141	0.0016747	0.0311054	-0.611526
TP53	MFSD6L	1.1567	1.88942	1.85655e-05	0.00143185	-0.707922
TP53	HEPACAM2	4.8421	11.0151	0.00291308	0.0442955	-1.18577
TP53	VEPH1	0.0864239	0.145705	0.000395176	0.0118973	-0.753549
TP53	ZNF813	0.658605	0.396583	0.00336926	0.0484124	0.731793
TP53	B3GNT6	3.06241	8.79562	0.00102322	0.0224664	-1.52212
TP53	VIT	0.0758979	0.130002	0.000309312	0.0101102	-0.776401
TP53	FER1L6	0.502668	1.2165	0.000327094	0.0104815	-1.27505
TP53	CHCHD10	36.8232	57.2709	3.04359e-07	7.18298e-05	-0.637185
TP53	MMP28	2.30573	3.88804	0.00268421	0.0420618	-0.753819
TP53	FCGBP	47.0604	89.0738	0.00331559	0.0479176	-0.920486
TP53	RP13-616I3.1	0.549873	0.833215	0.000118314	0.00526635	-0.599592
PIK3CA	ABCC2	0.481174	1.11446	0.00109251	0.0234958	-1.21172
PIK3CA	PTGS2	2.34089	4.23512	0.00296917	0.0448477	-0.855347
PIK3CA	COL9A3	2.64976	7.40201	0.0013929	0.0275473	-1.48205
PIK3CA	CNTD2	2.64073	4.06115	0.00319103	0.046851	-0.620954
PIK3CA	PILRB	0.94232	1.41937	0.00131087	0.0264805	-0.590957
PIK3CA	KCNK15	0.339062	0.661598	0.000767432	0.0185859	-0.964406
PIK3CA	SSTR5	0.520808	1.98605	2.68836e-07	6.50951e-05	-1.93108
PIK3CA	HOGA1	0.0870031	0.145747	0.00145382	0.0283495	-0.744333
PIK3CA	TAS2R20	0.143773	0.267567	9.79484e-06	0.000909294	-0.896108
PIK3CA	RP11-181K3.4	0.215363	0.355352	0.00171748	0.0316451	-0.722475
PIK3CA	KCNC4-AS1	0.14603	0.226012	0.00170737	0.0315166	-0.630128
PIK3CA	RP5-956O18.2	0.128954	0.238984	0.00276972	0.0429279	-0.890061
PIK3CA	AC006042.6	2.49805	3.88014	0.000127916	0.00555707	-0.635308
PIK3CA	AC004837.5	0.24166	0.591091	0.00215766	0.0366489	-1.2904
PIK3CA	AC093585.6	0.23771	0.443214	0.00108019	0.0233145	-0.898802
PIK3CA	DCUN1D2-AS	0.204348	0.316366	0.00186337	0.0333111	-0.630565
PIK3CA	RP11-575L7.8	0.616512	1.02407	0.00028886	0.00967146	-0.732111
PIK3CA	LINC00894	0.257312	0.459425	0.00152841	0.029306	-0.83631
PIK3CA	RP11-506M12.1	0.338542	0.525053	2.48146e-05	0.00175361	-0.633127
PIK3CA	PDX1-AS1	0.207701	0.337843	0.00199331	0.0347982	-0.701849
PIK3CA	ZFPM2-AS1	0.0697392	0.132942	0.00176263	0.0321825	-0.930757
PIK3CA	RP11-849H4.4	0.0984995	0.160505	5.94485e-05	0.00323304	-0.704432
PIK3CA	RP11-981P6.1	0.206793	0.337107	0.00179041	0.0324799	-0.705023
PIK3CA	RP11-353N14.1	0.288183	0.44727	0.00267074	0.0419286	-0.634162
PIK3CA	RP11-143J12.3	0.388219	0.607225	0.00290428	0.0442146	-0.645361
PIK3CA	RP11-552F3.4	0.0868684	0.133844	0.00103519	0.0226542	-0.62365
PIK3CA	AC002128.5	0.32239	0.48789	0.0018179	0.0327753	-0.59775
PIK3CA	RP11-435O5.4	0.489747	0.78786	0.0021551	0.036632	-0.685903
PIK3CA	RP4-583P15.16	0.182329	0.394532	0.0004342	0.012716	-1.1136
PIK3CA	C9orf173-AS1	0.176052	0.295973	0.000419883	0.0124267	-0.749464
PIK3CA	RP11-680G24.6	0.26577	0.417878	0.000954943	0.0214699	-0.652907
PIK3CA	RP11-476H16.1	0.148241	0.254694	2.81301e-05	0.00191684	-0.780823
PIK3CA	LINC01558	0.802184	1.33448	0.00121183	0.025167	-0.734274
PIK3CA	IBA57-AS1	0.214141	0.356589	0.00089264	0.0205368	-0.7357
PIK3CA	RP6-74O6.2	0.0722065	0.11182	0.0035135	0.0496784	-0.630981
PIK3CA	LINC00954	0.116933	0.197016	0.00143961	0.0281565	-0.752629
PIK3CA	AF064858.11	2.48378	5.9174	0.00196775	0.0345125	-1.25243
PIK3CA	AP006621.6	1.04901	1.60249	0.00206812	0.0356809	-0.611284
PIK3CA	CTD-2147F2.1	1.72059	3.18477	2.14444e-05	0.00158589	-0.888283
PIK3CA	RP11-480A16.1	0.433242	0.663614	0.000712799	0.0176967	-0.615169
PIK3CA	SSTR5-AS1	0.19866	0.913091	1.42783e-06	0.000225921	-2.20046
PIK3CA	RP11-473M20.9	1.01487	1.76458	0.00265862	0.0417982	-0.798027
PIK3CA	RP3-449M8.9	0.165491	0.261456	0.00122487	0.0253162	-0.659816
PIK3CA	RP11-394I13.2	0.301606	0.492794	2.42785e-05	0.00172446	-0.708319
PIK3CA	RP11-344N10.5	0.133159	0.201152	0.00151636	0.0291365	-0.595133
PIK3CA	RP11-265E18.1	0.125924	0.203358	0.00248266	0.0400813	-0.691469
PIK3CA	RP11-383I23.2	0.0610655	0.116831	0.000916377	0.02089	-0.935998
PIK3CA	RP11-88E10.5	0.372517	0.642987	9.01748e-05	0.00435185	-0.787484
PIK3CA	RP11-29B2.6	0.207178	0.377605	0.000155445	0.00634707	-0.866008
PIK3CA	PDK4	3.05556	5.10228	0.00101723	0.0223877	-0.739704
PIK3CA	NNAT	0.846307	1.49935	0.000235769	0.00841426	-0.825082
PIK3CA	FKBP1B	0.826477	1.30922	0.000522053	0.0143445	-0.663659
PIK3CA	FOXP2	0.198169	0.37861	0.000622586	0.0161579	-0.933984
PIK3CA	CHAD	0.360307	0.633914	0.000495598	0.013854	-0.815059
PIK3CA	CTF1	0.635257	1.00492	0.00166584	0.0309956	-0.661674
PIK3CA	THRB	0.429957	0.729452	0.000141502	0.00594608	-0.76262
PIK3CA	KCNJ12	0.18675	0.369827	0.00351283	0.0496717	-0.985743
PIK3CA	HBA2	3.09694	6.7981	0.00140225	0.0276623	-1.13429
PIK3CA	ZNF772	0.180971	0.280131	0.00324088	0.0473101	-0.630344
PIK3CA	CCDC152	0.227407	0.358252	0.00334449	0.0481795	-0.655698
PIK3CA	CCL14	0.165877	0.25037	0.0019022	0.0337676	-0.593946
PIK3CA	ZNF793-AS1	0.13639	0.246414	0.00189868	0.0337195	-0.853353
PIK3CA	RP5-875H18.10	0.376719	0.589177	0.00119821	0.0249873	-0.645214
SYNE1	GYG2	3.54148	5.38765	0.000277859	0.00941339	-0.605303
SYNE1	R3HDML	0.579867	1.01469	0.000244689	0.00862774	-0.807246
SYNE1	GPR143	1.67038	2.88919	0.00032002	0.0103378	-0.790487
SYNE1	CAPS	2.38082	3.64809	0.000268369	0.00919716	-0.615682
SYNE1	QPCT	10.5802	17.6103	0.00049262	0.013818	-0.735054
SYNE1	LRRC36	0.505925	1.00169	0.00102055	0.0224313	-0.985444
SYNE1	AXIN2	20.1998	30.5358	0.000440794	0.0128468	-0.596164
SYNE1	FOXD4	0.323124	0.203837	0.00205521	0.0355262	0.664667
SYNE1	RIPPLY3	0.180023	0.532204	2.6879e-07	6.50951e-05	-1.5638
SYNE1	LCN12	0.996996	1.64977	0.00114442	0.0242494	-0.726606
SYNE1	NANOS3	1.21465	2.19978	0.00158458	0.0300143	-0.856818
SYNE1	SLC38A3	0.0775636	0.219247	0.00256806	0.0409062	-1.49911
SYNE1	FCGR3A	18.5263	11.4911	0.00208744	0.0358763	0.689057
SYNE1	KRTAP5-1	0.741615	1.19528	9.60618e-05	0.00455384	-0.688611
SYNE1	CLEC5A	1.34409	0.762499	0.00315096	0.0465122	0.81782
SYNE1	MMP12	62.6704	33.1544	0.00244509	0.0397112	0.918584
SYNE1	CCL4	6.11821	3.75955	0.00129349	0.0262453	0.70255
SYNE1	CCL4L2	4.59345	2.60802	0.000729834	0.0179853	0.816623
SYNE1	CCL3L3	3.41743	1.46174	0.00186777	0.0333636	1.22523
SYNE1	CCL3	6.23247	3.27788	0.000354925	0.0110839	0.927042
SYNE1	RP5-881L22.5	4.86133	7.93033	0.000230138	0.00825701	-0.706029
SYNE1	AC079145.4	0.154349	0.275461	0.000249414	0.00873427	-0.835653
SYNE1	RP11-387M24.5	0.271501	0.430648	0.000774023	0.0187077	-0.665552
SYNE1	LINC01094	0.65758	0.434284	0.00348006	0.0493832	0.598529
SYNE1	CTC-497E21.3	0.22148	0.427938	5.52641e-05	0.00307596	-0.95023
SYNE1	RP11-89K21.1	0.163323	0.490326	1.1357e-05	0.00100945	-1.58601
SYNE1	RP11-353N14.2	0.283868	0.457577	0.000487227	0.0137306	-0.688792
SYNE1	RP11-1275H24.2	0.512952	0.81568	0.00151023	0.0290544	-0.669181
SYNE1	FAM189A1	0.497602	0.915814	0.00264595	0.0416772	-0.880062
SYNE1	BMP5	0.343358	0.614908	0.000580969	0.0154194	-0.840658
SYNE1	CNTN3	0.17294	0.362595	0.000709121	0.0176459	-1.06809
SYNE1	MT2A	83.3004	53.5571	0.00207256	0.0357182	0.637247
SYNE1	ZNF304	0.928376	0.559479	0.00092169	0.0209782	0.730624
SYNE1	VAV3	6.33362	11.2907	1.02087e-05	0.000937865	-0.834037
SYNE1	AXDND1	0.226388	0.55428	3.13735e-06	0.000402907	-1.29182
SYNE1	MTRNR2L1	1.17487	4.51389	0.00135922	0.0271327	-1.94187
SYNE1	SMIM2-AS1	0.904762	1.56494	0.00320276	0.0469607	-0.7905
SYNE1	RP11-395B7.2	2.23911	3.50882	0.00020395	0.00763929	-0.648059
SYNE1	LINC00865	0.182526	0.282128	0.00332177	0.0479551	-0.628245
MUC16	HS3ST1	3.02324	1.90392	0.00060499	0.0158426	0.667126
MUC16	MLXIPL	6.72218	10.1335	0.000935613	0.0211712	-0.592132
MUC16	SYT7	7.22728	11.7823	3.55361e-05	0.00225705	-0.705096
MUC16	DPEP1	50.3781	106.165	0.000309466	0.0101137	-1.07544
MUC16	SCML1	3.97729	6.1697	2.05686e-06	0.000296033	-0.633414
MUC16	SLC4A8	0.179735	0.289303	0.00232353	0.0384524	-0.686707
MUC16	GYG2	3.20037	5.49881	2.27166e-06	0.000316974	-0.780881
MUC16	CYP2W1	6.29429	18.5324	0.000968527	0.0216935	-1.55793
MUC16	PPP2R2C	0.297752	0.73098	0.000353467	0.0110548	-1.29572
MUC16	CACNG4	0.391386	1.14314	0.0034604	0.0492068	-1.54634
MUC16	CTTNBP2	0.807926	1.75536	1.8814e-07	4.99985e-05	-1.11948
MUC16	SESN1	7.49482	12.7337	0.000119605	0.0053069	-0.764687
MUC16	WNT11	3.72441	9.05618	0.000305558	0.0100403	-1.28189
MUC16	ICAM1	17.8763	11.5776	0.000282095	0.00951528	0.62671
MUC16	SERPIND1	0.230091	0.761168	0.000741375	0.0181789	-1.72601
MUC16	PNPLA3	0.905439	0.572816	0.00342881	0.0489436	0.660547
MUC16	UPK3A	0.729876	2.1174	0.000252696	0.00880271	-1.53657
MUC16	ISM2	0.214313	0.535459	0.00341035	0.0487819	-1.32106
MUC16	SERPINA4	0.345044	0.909505	0.00290104	0.0441928	-1.3983
MUC16	R3HDML	0.404544	1.07454	8.01748e-09	4.58685e-06	-1.40935
MUC16	PABPC1L	3.39046	5.65137	1.13428e-05	0.0010087	-0.737119
MUC16	SALL4	0.524398	0.994541	0.000104464	0.00482399	-0.923369
MUC16	PLCB4	11.6216	23.1832	0.000120825	0.00534689	-0.996273
MUC16	GPR143	1.19456	3.05142	7.2515e-10	7.56984e-07	-1.353
MUC16	GABRE	1.8784	3.6377	2.58582e-07	6.29758e-05	-0.953525
MUC16	PLLP	3.28001	2.04194	0.00216568	0.0367218	0.683756
MUC16	QPRT	10.1963	20.5598	2.11578e-06	0.000301408	-1.01179
MUC16	LAPTM4B	33.5229	62.1952	6.35764e-09	3.92743e-06	-0.891657
MUC16	TNNT1	5.95552	1.91029	8.80931e-05	0.00428923	1.64043
MUC16	EVX1	1.14815	2.51958	3.66471e-05	0.00230896	-1.13387
MUC16	KRT23	6.75346	23.0439	6.51758e-05	0.00345344	-1.77069
MUC16	RNF43	22.2406	39.1037	6.89807e-08	2.31698e-05	-0.814108
MUC16	GABRA4	0.0288664	0.107806	0.000900192	0.0206643	-1.90097
MUC16	AREG	31.5145	53.508	0.000239776	0.00852116	-0.763737
MUC16	WFS1	13.8297	21.3111	5.05088e-05	0.00290048	-0.623836
MUC16	FOLR1	0.951866	3.80251	6.49438e-05	0.00344768	-1.99812
MUC16	OAS2	13.1016	7.70082	0.00101322	0.0223309	0.766663
MUC16	ENO2	11.0793	7.328	0.00160139	0.0302278	0.596372
MUC16	COL9A1	0.309639	0.653116	0.000293782	0.00976593	-1.07675
MUC16	CLDN16	0.169132	0.281543	0.000344352	0.0108575	-0.735205
MUC16	RBP1	2.84022	6.12577	0.00100396	0.0221869	-1.10889
MUC16	AADAC	0.234095	0.702295	0.00162097	0.0304399	-1.58498
MUC16	TNNT2	0.0974666	0.183867	0.00180621	0.0326581	-0.915683
MUC16	PMFBP1	0.416727	0.754827	8.37204e-05	0.00414403	-0.857043
MUC16	ARMC2	0.58824	0.951056	6.55274e-05	0.00346696	-0.693126
MUC16	TTLL2	0.183325	0.279683	0.000430472	0.0126361	-0.609388
MUC16	TNFSF11	0.873644	1.57642	1.89094e-05	0.00145126	-0.851532
MUC16	HSPH1	16.643	25.6493	3.67378e-07	8.20097e-05	-0.624007
MUC16	DUSP4	18.5554	8.2552	0.000203555	0.00762853	1.16847
MUC16	GTF3A	48.7113	74.1894	3.17255e-06	0.000406804	-0.606956
MUC16	DDX27	12.9327	19.6528	1.16115e-09	1.09134e-06	-0.603711
MUC16	KLHL31	0.181221	0.317678	0.000699678	0.0174905	-0.809812
MUC16	TNFSF9	11.4782	6.72046	0.00146623	0.0284955	0.772269
MUC16	GPCPD1	7.42268	11.6086	1.06731e-05	0.000967294	-0.645187
MUC16	PLAGL2	9.98555	16.0511	1.39033e-07	3.91613e-05	-0.684762
MUC16	TAS2R5	0.337419	0.51552	0.00224952	0.0376486	-0.611485
MUC16	ASPHD2	5.2066	2.97729	2.01737e-05	0.00151637	0.806342
MUC16	RIBC2	1.72912	1.08312	0.00183502	0.0329772	0.674851
MUC16	NPAS1	0.463168	0.307011	0.00280922	0.0433106	0.593244
MUC16	ULBP2	4.15914	1.8936	0.00320414	0.0469726	1.13515
MUC16	GPALPP1	1.9579	3.02791	1.08289e-08	5.71137e-06	-0.629014
MUC16	PIWIL4	1.86711	2.90463	8.60115e-06	0.000829638	-0.637551
MUC16	SLC43A3	7.11057	3.43318	0.000169667	0.00674433	1.05042
MUC16	AGT	7.93801	12.0046	0.000786185	0.0188982	-0.596733
MUC16	IL1RN	12.4184	6.47287	0.00217995	0.0368942	0.940006
MUC16	CTSV	1.9954	3.49241	1.3735e-05	0.00115683	-0.807545
MUC16	TFAP2A	2.10174	1.10037	0.00115749	0.0244297	0.933596
MUC16	BTBD16	0.311758	0.578101	0.000257176	0.0089119	-0.890894
MUC16	CXCL9	30.7042	14.1375	0.00160007	0.030212	1.1189
MUC16	MTTP	0.304335	1.55201	0.00134163	0.0268989	-2.3504
MUC16	HAPLN3	8.99476	5.3175	0.000936163	0.0211798	0.758338
MUC16	ATHL1	12.5581	21.0945	0.00177484	0.0323286	-0.748247
MUC16	NKD2	5.39104	8.44769	0.00161054	0.0303278	-0.647992
MUC16	PLK2	11.4381	6.42971	0.000897059	0.0206102	0.831027
MUC16	TRIM7	2.57191	1.42134	0.00056824	0.0151551	0.855592
MUC16	SLC2A12	0.812867	1.77686	3.32269e-05	0.00215415	-1.12824
MUC16	SLC22A3	4.1726	7.36907	1.62781e-09	1.38353e-06	-0.820536
MUC16	NPFFR1	0.178808	0.46287	4.4411e-10	5.0786e-07	-1.37219
MUC16	GAS2	0.350401	0.74714	2.15572e-07	5.47814e-05	-1.09237
MUC16	SPATA25	0.716804	1.50607	2.56332e-09	1.99037e-06	-1.07114
MUC16	FCGR1A	1.08072	0.657709	0.00235747	0.038786	0.716474
MUC16	CCDC175	0.0758621	0.134202	0.00335034	0.0482206	-0.822956
MUC16	ZNF117	0.906738	1.46528	0.00016323	0.00656417	-0.692422
MUC16	SLC25A27	1.12776	2.02204	2.72326e-06	0.000360969	-0.842347
MUC16	ZNF618	2.27612	1.44958	0.000377912	0.0115815	0.650944
MUC16	SLC13A3	0.209017	1.14561	5.76412e-07	0.000114364	-2.45442
MUC16	SHROOM4	1.3039	2.57999	2.59216e-08	1.08509e-05	-0.98453
MUC16	LRRC36	0.302153	1.07131	6.88784e-08	2.31664e-05	-1.82602
MUC16	LYPD5	1.66532	0.975451	0.000893211	0.0205481	0.771657
MUC16	ZNF66	0.22046	0.3506	0.0027743	0.0429698	-0.669307
MUC16	AZGP1	19.8416	31.6976	0.000784923	0.0188823	-0.675841
MUC16	LY6E	111.056	58.2691	0.00107816	0.0232795	0.93048
MUC16	HENMT1	5.34692	8.16676	5.06764e-06	0.000570688	-0.611056
MUC16	LMOD3	0.0596536	0.116645	0.000137343	0.00583758	-0.967449
MUC16	RPL22L1	48.4093	31.0494	0.00064717	0.0165881	0.640716
MUC16	CADPS	0.83008	1.76447	9.72624e-07	0.00016922	-1.08791
MUC16	HSPA4L	2.18126	1.40816	0.000470287	0.0134007	0.63135
MUC16	HCN1	0.109331	0.320659	0.000271638	0.009265	-1.55234
MUC16	EN2	0.310782	0.858006	0.00017703	0.00694211	-1.46509
MUC16	LETM2	0.442777	0.279336	0.00285468	0.0437258	0.664579
MUC16	OXGR1	1.58498	2.82245	0.000663354	0.0168545	-0.832479
MUC16	GLYATL1	0.285353	0.532517	0.00284085	0.0435937	-0.900079
MUC16	ENGASE	9.24744	15.2273	1.69729e-05	0.00134648	-0.719537
MUC16	DNAAF3	0.712585	0.376252	7.0445e-05	0.00364662	0.921365
MUC16	KIFC2	4.42677	6.64949	0.000224836	0.00813953	-0.586991
MUC16	CCDC88B	5.36725	9.18247	0.00270075	0.0422503	-0.774701
MUC16	GNG4	2.46953	5.8189	0.000365792	0.0113123	-1.23651
MUC16	GBX2	0.0426126	0.202518	5.26949e-05	0.00297776	-2.2487
MUC16	AXIN2	17.4638	31.451	6.56252e-06	0.000684175	-0.848744
MUC16	APLF	0.367314	0.578934	3.15919e-05	0.00207517	-0.656383
MUC16	FOXD4	0.318218	0.206207	0.0032087	0.0470011	0.625921
MUC16	PLAC1	0.139778	0.310078	0.000355249	0.0110897	-1.1495
MUC16	PAH	0.125455	0.544595	0.000151718	0.00624497	-2.11801
MUC16	FGGY	2.37418	5.38188	0.000243757	0.00860607	-1.18068
MUC16	SPERT	0.190718	0.432499	6.4961e-05	0.00344787	-1.18125
MUC16	SPHK1	6.29605	3.28415	0.00222033	0.0373091	0.938926
MUC16	GJC3	0.303513	0.537091	2.5048e-05	0.00176581	-0.823407
MUC16	ODF3B	6.97878	4.44073	0.00334669	0.0482002	0.652177
MUC16	MCMDC2	0.143743	0.361367	7.83384e-09	4.50992e-06	-1.32997
MUC16	C9orf50	0.108585	0.210559	0.0022699	0.0378789	-0.955396
MUC16	GRM8	1.1905	2.38178	0.000320673	0.0103549	-1.00047
MUC16	ARSJ	3.63029	2.23844	0.00203509	0.0352852	0.697591
MUC16	C1orf105	0.107215	0.213183	0.000999717	0.0221301	-0.991586
MUC16	MAPK15	1.53256	2.73557	0.000836498	0.01969	-0.835898
MUC16	PLCB1	0.796614	1.27041	9.02835e-05	0.00435375	-0.673346
MUC16	MAGEB17	0.324549	1.27245	0.00139116	0.02753	-1.9711
MUC16	WFDC10B	0.251517	0.44427	0.000745387	0.0182488	-0.820781
MUC16	RIPPLY3	0.236357	0.51037	0.00112822	0.0240173	-1.11057
MUC16	MACC1	5.0643	7.77539	3.58194e-05	0.00227102	-0.61855
MUC16	DNAH2	0.717344	0.342497	0.000715342	0.0177376	1.06657
MUC16	MAP7D2	0.748354	2.10277	0.000103116	0.00478016	-1.4905
MUC16	LCN12	0.938184	1.66717	0.000555555	0.0149323	-0.829454
MUC16	ROBO2	0.258488	0.478593	0.00335014	0.0482206	-0.888703
MUC16	ANO9	13.9749	23.7015	1.17815e-06	0.000195385	-0.76214
MUC16	MYADML2	0.488788	1.05632	2.65727e-06	0.000354867	-1.11177
MUC16	NOTUM	8.52075	31.8563	0.00196336	0.034462	-1.90253
MUC16	L3MBTL1	0.373818	0.666563	2.61686e-06	0.000350559	-0.834403
MUC16	GRK1	0.0298292	0.0954514	1.59665e-05	0.00128612	-1.67804
MUC16	CYP4F3	2.08172	3.76838	2.26601e-06	0.000316361	-0.856169
MUC16	NANOS3	0.973674	2.28	1.48904e-05	0.00122182	-1.22752
MUC16	PALM3	0.586665	1.41219	1.01348e-05	0.000932935	-1.26732
MUC16	MAPK12	1.24367	0.687854	0.00109545	0.0235408	0.854429
MUC16	SFTA2	2.16682	5.09503	0.00154326	0.029498	-1.23351
MUC16	MME	0.962942	2.19235	0.00252352	0.0404657	-1.18695
MUC16	STPG3	0.176151	0.294897	0.003209	0.0470027	-0.743396
MUC16	DUSP27	4.76608	13.6871	6.89784e-05	0.00359064	-1.52194
MUC16	FCGR3A	19.573	11.1573	0.00215276	0.0366139	0.810873
MUC16	SPIN3	0.880676	1.64816	3.62055e-08	1.42379e-05	-0.904173
MUC16	IGFL4	0.447174	0.916139	0.00032213	0.0103846	-1.03473
MUC16	FAM221B	0.0626301	0.125164	0.000183859	0.00712937	-0.99889
MUC16	KRTAP5-1	0.733279	1.19584	0.000109072	0.00497964	-0.705589
MUC16	POU5F1B	0.555047	1.56458	1.57877e-07	4.34085e-05	-1.49509
MUC16	SMTNL1	0.459035	0.173373	0.00216242	0.0366987	1.40472
MUC16	MUC5AC	11.3909	2.46301	0.000776745	0.0187537	2.20938
MUC16	SYCE3	0.7968	0.394667	0.000785467	0.0188881	1.01358
MUC16	HMSD	0.324683	0.131954	0.00160264	0.0302425	1.299
MUC16	TDGF1	3.11587	5.99773	1.52075e-05	0.00124119	-0.944784
MUC16	HOGA1	0.0779539	0.148023	0.000251681	0.0087844	-0.925127
MUC16	NPIPB5	0.333673	0.522955	0.00288692	0.0440497	-0.648252
MUC16	ETV5	5.84398	3.71519	0.000596363	0.0156824	0.653514
MUC16	NPIPB11	0.20426	0.336222	0.000225085	0.00814136	-0.719005
MUC16	TAS2R38	0.213914	0.390413	0.000407919	0.012178	-0.867972
MUC16	RP11-309L24.4	0.891469	1.36513	0.00179462	0.0325188	-0.614785
MUC16	RP4-583P15.15	0.239784	0.392287	1.92071e-05	0.00146561	-0.710172
MUC16	CCL4	6.58281	3.60733	0.000149299	0.00617772	0.867771
MUC16	CCL4L2	4.69023	2.58422	0.00048358	0.0136511	0.859933
MUC16	CCL3L3	3.4936	1.44508	0.00139626	0.0275856	1.27356
MUC16	DACH1	4.73542	7.45326	0.00225085	0.0376634	-0.654378
MUC16	CCL3	6.2677	3.28102	0.000543796	0.0147355	0.933793
MUC16	AP006285.2	0.702107	1.17363	1.20462e-05	0.00105258	-0.741211
MUC16	LINC00525	0.312378	0.58497	0.000285759	0.00959959	-0.905071
MUC16	C17orf77	0.456662	1.33512	5.76844e-06	0.000622576	-1.54777
MUC16	ADD3-AS1	0.148484	0.302093	4.39761e-05	0.00263229	-1.02469
MUC16	AC007277.3	0.287248	0.723654	0.00246693	0.0399263	-1.333
MUC16	LINC01594	0.564359	1.02089	0.00319511	0.0468894	-0.855148
MUC16	RP5-881L22.5	3.51173	8.39252	1.50436e-09	1.30057e-06	-1.25692
MUC16	AC007285.6	0.0883548	0.15556	0.000259153	0.00896065	-0.816093
MUC16	RP1-167A14.2	0.316464	0.515553	8.10114e-06	0.000797061	-0.70408
MUC16	AC006042.6	2.55548	3.83784	0.00150606	0.0290096	-0.586699
MUC16	RP3-399L15.3	0.0925192	0.139518	9.75885e-06	0.000907292	-0.59263
MUC16	AC007128.1	0.374414	0.612262	6.74065e-05	0.00353515	-0.709514
MUC16	AC093585.6	0.218011	0.446935	0.00234099	0.0386245	-1.03567
MUC16	MORF4L2-AS1	0.206226	0.330123	3.23734e-05	0.00211402	-0.678778
MUC16	AC007285.7	0.126543	0.247737	0.00162746	0.0305135	-0.969181
MUC16	RP11-227H15.5	0.29011	0.588324	4.85103e-06	0.000552477	-1.02001
MUC16	RP11-135A1.2	0.600114	1.08658	6.07948e-06	0.000645076	-0.856488
MUC16	RP5-908M14.5	0.41259	0.785644	0.000400937	0.0120324	-0.929166
MUC16	GAS6-AS1	1.35725	2.54951	0.00151334	0.0291008	-0.909531
MUC16	RP11-431J24.2	0.657909	2.33023	0.00224438	0.0375902	-1.82452
MUC16	RP4-584D14.6	0.224942	0.398149	0.000249028	0.00872811	-0.823754
MUC16	PDX1-AS1	0.161595	0.352122	1.05122e-06	0.000179177	-1.1237
MUC16	RP11-94C24.8	0.115369	0.204371	1.77491e-05	0.00138588	-0.824941
MUC16	RHPN1-AS1	0.436148	0.707523	4.0039e-06	0.000483118	-0.697958
MUC16	RP11-429J17.5	0.38883	0.900963	1.44766e-05	0.00119683	-1.21233
MUC16	CTD-2517M22.14	0.289418	0.446743	1.73924e-05	0.00136694	-0.62629
MUC16	ZNF252P-AS1	0.118627	0.20188	9.05197e-07	0.000159628	-0.767074
MUC16	RP11-390N6.1	0.211036	0.871841	3.33582e-05	0.00216072	-2.04657
MUC16	RP11-186F10.2	0.486479	0.813084	0.00271171	0.0423576	-0.741026
MUC16	ADNP-AS1	0.966213	1.59966	1.02479e-06	0.000175984	-0.727349
MUC16	PAN3-AS1	0.634503	1.0309	1.04437e-06	0.000178428	-0.7002
MUC16	RP11-529K1.2	0.285666	0.458427	2.801e-06	0.000369133	-0.682363
MUC16	CTD-2033A16.3	0.142401	0.301111	1.74223e-07	4.69786e-05	-1.08034
MUC16	RP11-498C9.12	0.328704	0.555414	0.000249562	0.00873709	-0.756775
MUC16	TSPOAP1-AS1	0.552366	0.952156	0.000330137	0.0105362	-0.785574
MUC16	AC005775.2	0.116347	0.191733	0.000190342	0.00728489	-0.720671
MUC16	CTC-444N24.6	0.522625	0.795804	6.78151e-05	0.00354918	-0.606635
MUC16	AC003956.1	0.246976	0.409546	0.000280004	0.00945804	-0.729655
MUC16	AC010524.2	0.0663364	0.142842	0.00207589	0.0357585	-1.10655
MUC16	CTD-2527I21.14	0.712682	1.25881	1.65293e-06	0.000251266	-0.820735
MUC16	TMCC1-AS1	0.196848	0.305251	2.26737e-05	0.00164104	-0.632917
MUC16	RP11-435O5.4	0.471007	0.789771	0.000880557	0.02035	-0.745687
MUC16	RP11-787I22.3	0.209794	0.503196	2.00982e-05	0.00151296	-1.26215
MUC16	CTD-2006H14.2	1.37891	2.20851	1.25251e-05	0.00108247	-0.679545
MUC16	RP11-387M24.5	0.25485	0.435709	3.619e-06	0.000447405	-0.773717
MUC16	RP11-449P15.2	0.872865	1.43348	1.06791e-05	0.000967467	-0.71569
MUC16	RP11-476H16.1	0.154321	0.250849	0.000397669	0.0119515	-0.700887
MUC16	UCKL1-AS1	0.217881	0.394773	1.81437e-06	0.000270095	-0.857487
MUC16	ST3GAL4-AS1	0.614128	0.3884	0.00117417	0.0246799	0.660995
MUC16	LINC01558	0.791766	1.32973	0.0015306	0.0293228	-0.747983
MUC16	LINC01555	0.173252	0.333566	3.69341e-05	0.00231877	-0.945101
MUC16	RP11-351J23.1	0.63509	1.14909	1.97887e-06	0.000287274	-0.855459
MUC16	AF064858.6	0.203443	0.642612	0.000213689	0.00786398	-1.65932
MUC16	FIRRE	0.318876	0.715928	6.07216e-06	0.000644572	-1.16682
MUC16	MIR17HG	0.596984	1.06596	0.000410968	0.0122386	-0.836386
MUC16	GS1-124K5.3	0.257461	0.410646	0.000112358	0.00507418	-0.673543
MUC16	LINC00571	0.124341	0.198626	0.000287618	0.00964038	-0.675754
MUC16	LINC00365	0.218982	0.435699	8.87708e-05	0.00430972	-0.992522
MUC16	RP4-564F22.5	0.199352	0.347858	0.000314617	0.0102217	-0.803176
MUC16	AP001628.6	0.530197	0.873803	0.000253483	0.00881843	-0.72078
MUC16	RP11-776H12.1	0.882476	1.5798	0.000203153	0.00762028	-0.840112
MUC16	LINC01132	0.167439	0.251494	3.18581e-05	0.0020874	-0.586886
MUC16	RP5-884M6.1	0.316459	0.527967	0.000936408	0.021183	-0.738431
MUC16	RP11-278H7.4	0.303886	0.574982	3.45336e-05	0.00221406	-0.919989
MUC16	RP1-276N6.2	0.824512	1.98028	0.000509333	0.0141059	-1.26409
MUC16	HAR1B	0.996333	0.48689	0.00337923	0.0485132	1.03303
MUC16	RP11-436K8.1	0.15792	0.366102	3.47935e-05	0.00222505	-1.21305
MUC16	RP11-346D19.1	0.178746	0.364068	2.81253e-06	0.000369878	-1.0263
MUC16	AC002331.1	1.08706	0.536241	0.000581798	0.01543	1.01948
MUC16	LINC01186	0.355137	0.588363	1.32937e-05	0.00113179	-0.728331
MUC16	LINC00106	1.48996	2.32063	0.000174566	0.00687606	-0.639244
MUC16	TUSC8	1.72011	3.23387	6.90185e-06	0.000711626	-0.910761
MUC16	CCAT1	3.59454	6.15759	1.04015e-05	0.00094915	-0.776558
MUC16	LINC01411	0.22732	0.848923	2.82661e-05	0.00192325	-1.90091
MUC16	CASC9	3.53511	5.34965	0.00180074	0.0325898	-0.597687
MUC16	RP11-527N22.2	0.477454	0.909935	0.000652312	0.0166864	-0.9304
MUC16	RP11-546K22.1	0.309704	0.794585	3.82715e-05	0.00238502	-1.35931
MUC16	CASC21	2.62954	6.13661	6.82896e-05	0.00356808	-1.22263
MUC16	CASC19	2.42049	4.04305	0.00166079	0.0309336	-0.740142
MUC16	RP11-150O12.3	5.41443	9.08642	5.14208e-05	0.00293476	-0.746904
MUC16	CTC-497E21.3	0.234253	0.422318	0.000266321	0.00914816	-0.850263
MUC16	RP11-794G24.1	0.210655	0.351564	0.00112681	0.0240012	-0.738907
MUC16	RP11-416I2.1	0.194338	0.109269	0.00308892	0.0459286	0.830681
MUC16	CTD-2006K23.1	0.065069	0.141176	0.000549993	0.0148351	-1.11746
MUC16	RP11-473M20.9	0.849369	1.81136	5.95699e-05	0.00323754	-1.09261
MUC16	AC005307.4	0.0762412	0.162994	0.00106448	0.0230673	-1.09617
MUC16	AC115522.3	0.993874	0.509312	0.000418753	0.0124029	0.964514
MUC16	CTD-2192J16.26	0.14779	0.239236	3.27067e-05	0.0021306	-0.694883
MUC16	RP11-326C3.13	0.143266	0.259015	0.000643478	0.0165207	-0.854341
MUC16	RP11-258C19.7	1.87166	3.03961	1.5877e-05	0.00128188	-0.699568
MUC16	CTD-2227E11.1	2.2487	3.45571	0.00204899	0.0354585	-0.619892
MUC16	RP11-51J9.5	2.26419	1.44456	0.00144765	0.028261	0.648365
MUC16	RP11-111M22.4	0.820503	1.33253	0.000758746	0.0184484	-0.699593
MUC16	RP4-594A5.1	0.186034	0.341741	7.2896e-06	0.000738887	-0.877336
MUC16	RP1-151F17.2	0.710501	1.08734	1.13981e-05	0.00101075	-0.613889
MUC16	RP11-43F13.4	0.219623	0.356665	0.000566345	0.0151302	-0.69954
MUC16	RP11-351J23.2	0.0808855	0.164743	2.69649e-06	0.000358175	-1.02626
MUC16	RP11-265E18.1	0.11721	0.205218	0.000618779	0.0160785	-0.808052
MUC16	RP11-367H1.1	0.203552	0.305372	0.0026144	0.0413668	-0.58517
MUC16	RP11-458F8.4	1.49808	2.39367	3.17775e-06	0.000407264	-0.676108
MUC16	RP11-383I23.2	0.0557267	0.117839	0.000128114	0.00556295	-1.08037
MUC16	RP11-93H24.3	0.927756	1.40335	0.0003074	0.0100763	-0.597058
MUC16	RP4-563E14.1	0.869931	1.32388	0.00237172	0.0389502	-0.605805
MUC16	WI2-87327B8.2	0.590525	0.305785	0.000286218	0.00960986	0.949482
MUC16	RP11-2C24.7	0.153407	0.23494	0.00172762	0.0317553	-0.614927
MUC16	RP11-88E10.5	0.352305	0.645859	1.5139e-05	0.00123739	-0.874393
MUC16	RP4-564F22.7	0.124711	0.234269	5.66177e-05	0.00312434	-0.909585
MUC16	RP11-29B2.6	0.185734	0.382501	9.6628e-06	0.000900358	-1.04223
MUC16	RP11-380B4.3	0.0492334	0.10734	0.000399124	0.0119894	-1.12448
MUC16	SPRY4-IT1	0.289821	0.469364	0.000779273	0.0187967	-0.695547
MUC16	MIR647	6.25067	9.55133	7.45911e-05	0.00379998	-0.611691
MUC16	MIR3189	4.94929	7.82374	0.00297137	0.044873	-0.660637
MUC16	NR1H4	0.307757	0.629236	0.001695	0.0313641	-1.03181
MUC16	WAS	4.89824	3.02846	0.00181653	0.0327577	0.693679
MUC16	DAPK2	1.29309	2.08391	2.37088e-06	0.000327086	-0.688469
MUC16	OTC	1.10928	2.85698	0.000827374	0.0195536	-1.36487
MUC16	SLC9A3	6.23194	12.3017	0.00083495	0.0196609	-0.981102
MUC16	GUCY2C	14.885	24.1189	1.2791e-06	0.000208283	-0.696305
MUC16	RPS6KA6	0.315311	0.828391	3.14166e-09	2.36641e-06	-1.39354
MUC16	TRHDE	0.0883006	0.165445	0.000967587	0.0216744	-0.905858
MUC16	ABCB1	4.58297	7.97025	0.000598287	0.0157188	-0.798342
MUC16	SLC15A1	0.376472	0.99451	0.000363192	0.0112568	-1.40144
MUC16	ABCC6	0.887839	1.36832	2.96945e-05	0.00198843	-0.624039
MUC16	IL2RB	5.3103	2.98305	0.00152059	0.0291978	0.832007
MUC16	HNF4A	27.0605	41.3345	9.2948e-10	9.10386e-07	-0.611158
MUC16	SLA2	1.28287	0.755424	0.00184418	0.0330784	0.764015
MUC16	MOGAT3	5.76754	10.2774	2.28778e-05	0.00165201	-0.833452
MUC16	TYRP1	0.155771	0.257636	0.00265915	0.0418017	-0.725906
MUC16	CCL8	2.4219	1.33723	0.00200327	0.0349091	0.856888
MUC16	PMP22	25.4785	15.9243	0.000275135	0.00934639	0.678049
MUC16	WNT5B	0.833863	1.33853	0.00129736	0.0263026	-0.682773
MUC16	PACRG	0.076641	0.133814	0.00350467	0.0496093	-0.804036
MUC16	SEMA5A	2.6823	5.05653	1.27158e-07	3.65186e-05	-0.91468
MUC16	CNTN3	0.165347	0.364283	0.000434	0.0127131	-1.13956
MUC16	KNG1	0.0653859	0.173785	0.000700384	0.0174995	-1.41026
MUC16	CLCN2	5.56233	8.6784	8.05423e-08	2.57122e-05	-0.641741
MUC16	TREH	0.349854	0.598727	0.00186334	0.0333111	-0.775146
MUC16	IFIT2	4.88717	2.74136	0.00244761	0.0397297	0.834108
MUC16	MT2A	90.108	51.3012	0.000118177	0.00526404	0.812662
MUC16	HCST	6.33893	3.3249	7.59747e-05	0.00385072	0.930926
MUC16	MTERF1	1.02267	1.55455	0.000452323	0.0130785	-0.604162
MUC16	FOXP2	0.191679	0.378046	0.00105812	0.022975	-0.97987
MUC16	FGF13	0.0756692	0.142327	0.000701265	0.0175128	-0.911428
MUC16	FBP2	0.161001	0.282027	0.000140259	0.00591655	-0.808764
MUC16	VAV3	5.60127	11.5241	4.59597e-07	9.76794e-05	-1.04083
MUC16	HMGCS2	44.2797	82.9313	0.00191029	0.0338445	-0.905271
MUC16	OASL	7.19796	4.57907	0.0034159	0.0488249	0.652535
MUC16	AVIL	0.891572	1.38819	0.0013184	0.0265858	-0.638787
MUC16	FGFBP2	0.40992	0.157506	0.00240812	0.0393064	1.37993
MUC16	DNASE2B	0.113248	0.183603	0.00145035	0.0283006	-0.697105
MUC16	SLC3A1	1.36051	2.24039	0.00101667	0.0223774	-0.7196
MUC16	SLC39A5	15.0331	28.4489	2.18005e-06	0.000307949	-0.920228
MUC16	ITGB7	1.99584	1.24598	0.00286214	0.0437992	0.679716
MUC16	SECTM1	17.3357	8.64486	0.000125492	0.00548397	1.00383
MUC16	SELENBP1	55.0544	104.702	0.000117112	0.00523416	-0.927363
MUC16	AMT	1.76372	2.71897	0.000471766	0.0134246	-0.624441
MUC16	GZMA	15.2245	6.94654	0.000582794	0.0154515	1.13202
MUC16	DOK2	4.677	2.97473	0.00112143	0.0239267	0.652827
MUC16	A1CF	1.47202	2.61639	1.15988e-06	0.000193119	-0.829784
MUC16	SH2D6	0.170482	0.351575	0.00297402	0.0449026	-1.04422
MUC16	CD8A	4.23676	2.25866	0.00205987	0.0355789	0.907497
MUC16	NCF1	1.10168	0.611196	0.00181193	0.0327094	0.850004
MUC16	C1QC	107.846	67.149	0.00188593	0.0335594	0.68353
MUC16	FOXH1	0.168027	0.355733	0.000302043	0.00994869	-1.0821
MUC16	IP6K3	0.101771	0.158135	0.00157862	0.0299554	-0.635833
MUC16	IL23R	0.19675	0.314341	0.000656123	0.0167496	-0.675964
MUC16	GBP2	18.1611	11.1878	0.00027127	0.00925998	0.698934
MUC16	CRYL1	31.5706	47.9643	1.98544e-05	0.00150089	-0.603377
MUC16	CDX2	38.3306	57.6214	2.31348e-06	0.000321739	-0.58811
MUC16	PRAP1	32.6016	72.7825	1.70852e-07	4.62181e-05	-1.15865
MUC16	CACNB2	0.428561	0.672016	0.00182933	0.0329224	-0.648994
MUC16	CCDC68	4.0085	2.5485	0.000594526	0.0156511	0.653418
MUC16	CHP2	4.5066	10.4477	6.10957e-06	0.000646905	-1.21308
MUC16	CD3D	9.69333	6.18086	0.00222778	0.0374005	0.649186
MUC16	TBX10	1.05136	1.7646	0.00309727	0.0460091	-0.747082
MUC16	ISG20	5.3105	3.18281	0.000586273	0.0155159	0.738549
MUC16	PDZD3	1.27055	2.10835	0.00063003	0.0162823	-0.730664
MUC16	CTSW	3.57182	1.7868	0.00026602	0.00913904	0.999283
MUC16	HPSE	3.99443	2.48195	0.000119304	0.00529732	0.686515
MUC16	C1QB	92.8004	58.602	0.00312087	0.0462232	0.663181
MUC16	C1QA	87.9523	55.0754	0.00315693	0.0465545	0.675312
MUC16	CD7	5.28305	2.86434	0.000355925	0.0111055	0.883169
MUC16	DPP10	0.0527478	0.188941	0.000166762	0.00665646	-1.84075
MUC16	PRR15	34.0693	54.976	1.57254e-06	0.000243499	-0.690327
MUC16	EFCAB5	0.0579797	0.107937	1.42256e-06	0.000225654	-0.896575
MUC16	ZNF518B	0.642096	1.00678	0.000792409	0.0189918	-0.648888
MUC16	ABAT	1.51879	2.66329	2.63883e-05	0.00183747	-0.810289
MUC16	MROH7	0.0703841	0.139163	0.00039516	0.0118973	-0.983454
MUC16	RNLS	1.05897	1.77251	2.31579e-05	0.00166697	-0.743129
MUC16	LHFPL3	0.229125	0.58529	0.00013263	0.00569792	-1.35302
MUC16	DPYD	2.47627	1.41785	0.00141365	0.027808	0.804462
MUC16	KIR2DL4	0.543956	0.23475	0.000506561	0.014057	1.21236
MUC16	AKR1C3	10.7719	16.9368	0.00187909	0.0334945	-0.652889
MUC16	GZMM	2.11099	1.11981	0.00256799	0.0409062	0.914665
MUC16	CD247	1.88808	1.13655	0.0018664	0.0333486	0.73225
MUC16	CD3E	6.86282	4.20118	0.003274	0.0475782	0.708008
MUC16	SOWAHA	2.984	5.16286	6.58811e-06	0.000686025	-0.790924
MUC16	NPY4R	0.116948	0.195134	0.00288683	0.0440497	-0.738591
MUC16	VIT	0.163627	0.0943217	0.00336539	0.0483808	0.794751
MUC16	FLJ22763	0.693994	1.3467	0.00175533	0.0320958	-0.956432
MUC16	AMACR	2.77408	4.18448	0.000357796	0.0111471	-0.59304
MUC16	HLA-DMB	10.8644	6.46103	0.00151909	0.0291779	0.749766
MUC16	GSTA1	0.871479	1.71458	0.00137717	0.0273546	-0.976318
MUC16	MTRNR2L1	1.30242	4.451	0.00290939	0.0442583	-1.77294
MUC16	CCL5	28.5412	13.7629	0.000278297	0.00942352	1.05227
MUC16	AC009014.3	1.45193	2.96227	5.61323e-05	0.00310983	-1.02873
MUC16	PP7080	8.68506	14.5528	0.00057507	0.0152919	-0.744693
MUC16	LHFPL3-AS2	0.939348	2.27461	3.44966e-06	0.000432419	-1.27589
MUC16	SMIM2-AS1	0.728495	1.62394	3.77708e-06	0.000462628	-1.1565
MUC16	RP11-211N11.5	0.69914	0.460473	0.00117214	0.0246497	0.602463
MUC16	RP5-875H18.4	0.224789	0.39146	0.00036515	0.011298	-0.800292
MUC16	RP11-649G15.2	0.311245	0.63208	3.1423e-07	7.34019e-05	-1.02206
MUC16	CTD-2566J3.1	3.80676	8.34905	9.39925e-05	0.00448105	-1.13305
MUC16	RP11-395B7.2	2.04215	3.57192	1.40172e-05	0.00117236	-0.806614
MUC16	RP11-93B14.10	1.05983	1.6411	1.20147e-05	0.00105136	-0.630833
MUC16	LINC00501	0.241647	0.396983	0.000555816	0.0149346	-0.716177
MUC16	LINC00654	0.540231	1.07937	0.00279074	0.0431395	-0.998548
MUC16	RP11-478K15.6	0.0702041	0.223249	5.63791e-06	0.0006119	-1.66903
MUC16	AC009495.2	0.343375	0.516339	3.58528e-06	0.000444547	-0.588536
MUC16	AC092580.4	4.41874	2.62167	0.00178338	0.0324109	0.753151
MUC16	DRAIC	0.238613	0.728657	0.00121825	0.0252378	-1.61057
MUC16	RP11-439C15.4	0.391927	0.603167	0.00027595	0.00936637	-0.621974
MUC16	RP11-291B21.2	1.16892	0.442219	0.0012189	0.0252424	1.40234
MUC16	RP11-349K16.1	1.42033	2.81362	6.02923e-06	0.000642182	-0.986197
MUC16	RP11-13K12.1	0.0252261	0.0785629	0.00108634	0.0234071	-1.63893
FAT4	NOX1	47.845	76.1172	0.000653281	0.0167008	-0.669854
FAT4	ELN	5.12358	8.88429	1.94267e-05	0.00147788	-0.794104
FAT4	CACNG4	0.175437	1.19278	7.92198e-06	0.00078496	-2.7653
FAT4	CTTNBP2	0.885107	1.70628	7.67342e-06	0.000767946	-0.946931
FAT4	SESN1	6.629	12.8754	3.60194e-07	8.11114e-05	-0.957754
FAT4	WNT11	3.13194	9.10811	2.45523e-05	0.00174029	-1.5401
FAT4	EPDR1	7.50708	11.8361	9.94896e-05	0.00465927	-0.656865
FAT4	PHACTR3	0.160057	0.403932	1.7257e-05	0.00136085	-1.33553
FAT4	UPK3A	0.793002	2.06146	0.000676281	0.0170744	-1.37827
FAT4	ISM2	0.140965	0.550624	1.76324e-05	0.00138192	-1.96573
FAT4	R3HDML	0.478308	1.0337	6.69305e-05	0.00351899	-1.1118
FAT4	SALL4	0.487665	0.994163	1.52102e-05	0.00124119	-1.02759
FAT4	PLCB4	12.5993	22.5728	0.00248077	0.0400588	-0.841237
FAT4	GPR143	1.42261	2.93068	5.1076e-06	0.000573647	-1.04269
FAT4	SRPX2	6.27704	11.6841	3.06177e-05	0.00202919	-0.896387
FAT4	KIAA0226L	8.45275	13.8022	0.00100128	0.022151	-0.7074
FAT4	QPRT	10.9608	20.0484	5.5799e-05	0.00309614	-0.871131
FAT4	LAPTM4B	36.4197	60.5304	5.13622e-06	0.00057501	-0.732941
FAT4	CCL24	37.5631	66.8159	0.000709855	0.0176571	-0.830875
FAT4	KRT23	6.99732	22.5461	6.90982e-05	0.00359391	-1.688
FAT4	AREG	30.2488	53.3457	0.000153285	0.00628477	-0.81849
FAT4	FOLR1	1.22335	3.64227	0.00121513	0.0251981	-1.574
FAT4	COL9A1	0.289105	0.650826	0.00013003	0.0056227	-1.17068
FAT4	RBP1	2.67319	6.09447	0.000443013	0.0128922	-1.18894
FAT4	PMFBP1	0.460278	0.732194	0.00210035	0.0360137	-0.669721
FAT4	ARMC2	0.587583	0.941915	0.000107015	0.00490486	-0.680805
FAT4	HSPH1	16.1249	25.5828	1.58911e-06	0.000245118	-0.665883
FAT4	TGFBI	84.7481	148.739	8.26893e-07	0.000149662	-0.811528
FAT4	DUSP4	17.2743	8.9301	0.000708815	0.0176431	0.951881
FAT4	PMEPA1	21.4089	36.9423	0.000258134	0.00893647	-0.787063
FAT4	DDX27	12.7194	19.5477	5.72656e-09	3.63281e-06	-0.619974
FAT4	EREG	3.68914	8.56592	0.00021915	0.0079974	-1.21532
FAT4	CSTL1	0.0979965	0.243358	0.000323311	0.0104094	-1.31228
FAT4	PLAGL2	10.0748	15.8663	1.09232e-06	0.000184339	-0.655206
FAT4	ASPHD2	4.76589	3.17559	0.000735717	0.0180983	0.58572
FAT4	KLK8	0.724531	2.03565	0.00213722	0.0364431	-1.49037
FAT4	SLC6A6	8.94602	16.951	7.58927e-12	1.90931e-08	-0.922056
FAT4	CKMT2	1.52099	4.60201	0.000126387	0.00550941	-1.59725
FAT4	MORC4	10.8435	7.04773	0.000315315	0.0102344	0.621595
FAT4	GRP	1.27416	2.15805	0.000925097	0.0210354	-0.760183
FAT4	PIWIL4	1.88364	2.87261	4.79383e-05	0.00280864	-0.608836
FAT4	DSG3	0.886039	3.37135	1.53744e-05	0.00125377	-1.92789
FAT4	DSG1	0.0551893	0.108023	3.58363e-05	0.00227102	-0.968884
FAT4	AGT	7.78882	11.9474	0.00010661	0.00489346	-0.617224
FAT4	CTSV	2.2072	3.38614	0.000542648	0.0147155	-0.617423
FAT4	TFAP2A	2.11107	1.12319	0.00209637	0.0359807	0.910367
FAT4	GGH	27.9221	42.9973	0.000789546	0.0189518	-0.622841
FAT4	BTBD16	0.301976	0.574363	0.000122298	0.0053837	-0.927531
FAT4	RDH12	0.0963663	0.164614	0.000127537	0.00554671	-0.772484
FAT4	MYOM3	1.55306	2.9946	0.000136922	0.00582559	-0.94725
FAT4	REN	0.73509	2.25951	0.00145776	0.0283989	-1.62001
FAT4	LYG1	1.50181	0.829845	0.00136158	0.0271667	0.855784
FAT4	NKD2	5.27253	8.40678	0.00228209	0.0380166	-0.673058
FAT4	SLC22A3	4.21274	7.27386	1.08577e-08	5.71461e-06	-0.787962
FAT4	NPFFR1	0.247554	0.433578	0.00245353	0.0397876	-0.808551
FAT4	GAS2	0.373206	0.729627	6.65786e-06	0.000692073	-0.967188
FAT4	SPATA25	0.807127	1.45686	1.90887e-05	0.00146146	-0.851997
FAT4	PTPRO	3.62997	7.82111	0.000189752	0.00726885	-1.10742
FAT4	GOLGA7B	1.02631	1.64091	0.000682301	0.0171735	-0.677035
FAT4	NODAL	0.0934531	0.306697	1.91101e-05	0.00146265	-1.7145
FAT4	LRRC43	0.131049	0.27295	2.37972e-06	0.000328049	-1.05853
FAT4	SLC13A3	0.39682	1.06145	0.00140382	0.0276739	-1.41948
FAT4	SHROOM4	1.33717	2.53647	3.21278e-07	7.46326e-05	-0.923642
FAT4	LRRC36	0.397747	1.02093	2.21037e-05	0.00161091	-1.35997
FAT4	LYPD5	1.68183	0.987955	0.000744254	0.0182326	0.767514
FAT4	ZNF66	0.220859	0.347119	0.00301524	0.0452394	-0.652306
FAT4	LMOD3	0.0636746	0.113892	0.00196016	0.0344272	-0.838872
FAT4	RPL22L1	49.6865	31.0887	0.00139546	0.0275824	0.676464
FAT4	CADPS	0.951161	1.70169	8.14309e-05	0.00406153	-0.839206
FAT4	HSPA4L	2.20581	1.42024	0.000779868	0.0188074	0.635175
FAT4	HCN1	0.0989065	0.318544	7.91956e-05	0.00397289	-1.68736
FAT4	EN2	0.322957	0.840011	0.00043868	0.0128031	-1.37907
FAT4	FREM1	1.26978	2.41462	0.00316369	0.0466105	-0.927224
FAT4	DNAAF3	0.672344	0.397781	0.0016232	0.0304575	0.757225
FAT4	GNG4	2.61704	5.68543	0.000203409	0.00762553	-1.11933
FAT4	AXIN2	17.71	31.0118	2.7397e-05	0.00188166	-0.808253
FAT4	RAC3	6.09868	3.95042	0.00185521	0.0332006	0.62649
FAT4	FOXD4	0.341645	0.201608	0.000834616	0.0196567	0.760947
FAT4	PLAC1	0.127645	0.309566	7.14444e-05	0.00368244	-1.27811
FAT4	SPERT	0.219935	0.41693	0.00237366	0.0389667	-0.922726
FAT4	CST6	0.451136	1.30183	0.00271593	0.0424017	-1.52891
FAT4	PFN4	0.151934	0.242973	0.000614817	0.0160103	-0.677346
FAT4	UMODL1	0.0559908	0.209033	1.00649e-07	3.05443e-05	-1.90047
FAT4	MCMDC2	0.180995	0.343853	0.00020382	0.00763621	-0.925842
FAT4	APOLD1	3.37419	7.80856	2.24057e-05	0.00162679	-1.21052
FAT4	GRM8	1.25919	2.32912	0.00177975	0.0323869	-0.887287
FAT4	C1orf105	0.0864802	0.217078	7.31048e-06	0.000740109	-1.32777
FAT4	RIPPLY3	0.240356	0.50203	0.0012281	0.0253609	-1.0626
FAT4	TMEM255B	0.728428	1.4229	3.91348e-08	1.49628e-05	-0.965976
FAT4	WT1	0.198407	0.484755	9.66881e-05	0.00457061	-1.28879
FAT4	ROBO2	0.155097	0.505963	1.56908e-09	1.34727e-06	-1.70586
FAT4	L3MBTL1	0.423417	0.643167	0.00112419	0.0239661	-0.603114
FAT4	GRK1	0.0300529	0.0936886	0.00013287	0.00570435	-1.64037
FAT4	PALM3	0.702156	1.354	0.000634345	0.016358	-0.947368
FAT4	SMTNL2	0.24325	0.695055	1.62493e-05	0.00130316	-1.51469
FAT4	SFTA2	1.39079	5.26757	3.49738e-06	0.000436227	-1.92123
FAT4	S100A2	3.61541	7.72085	0.0013392	0.0268687	-1.0946
FAT4	HCAR1	0.0905423	0.425493	2.47729e-05	0.00175166	-2.23247
FAT4	SLC28A3	3.40623	2.0236	0.00315837	0.0465674	0.751251
FAT4	KCNRG	0.507776	0.275328	0.0032907	0.0476969	0.883042
FAT4	SPIN3	0.998528	1.59072	0.000225387	0.00814464	-0.671801
FAT4	LRRC10B	0.804924	1.35414	0.00261783	0.0414089	-0.75045
FAT4	TMEM211	2.77574	5.22397	0.00202164	0.0351318	-0.912276
FAT4	POU5F1B	0.633045	1.51363	5.24518e-06	0.000583618	-1.25763
FAT4	GPC2	0.365151	0.56259	0.000159117	0.00644929	-0.62359
FAT4	FBXO16	0.792891	0.527158	0.000852621	0.0199438	0.588885
FAT4	IGSF23	0.284822	0.544708	0.00315854	0.0465674	-0.935423
FAT4	TDGF1	3.39367	5.83467	0.000462752	0.0132676	-0.781804
FAT4	LY6G6D	4.18665	11.546	0.000269232	0.00921785	-1.46352
FAT4	ETV5	5.89998	3.75216	0.00141912	0.0278858	0.652989
FAT4	XXbac-BPG32J3.19	2.0276	5.41312	0.000383165	0.0116768	-1.41669
FAT4	MEX3A	1.70343	2.76123	0.00011295	0.00509431	-0.696871
FAT4	RASL10B	0.29753	0.774859	5.80465e-06	0.00062512	-1.3809
FAT4	RP4-583P15.15	0.236836	0.389299	1.8585e-05	0.00143248	-0.716989
FAT4	CCL4	6.32098	3.76769	0.000991801	0.0220208	0.746467
FAT4	CCL4L2	4.53538	2.68799	0.00200842	0.0349699	0.754698
FAT4	DACH1	4.28198	7.52813	1.76906e-05	0.00138524	-0.814013
FAT4	LINC00525	0.257721	0.595412	9.87314e-07	0.000171184	-1.20808
FAT4	RP5-881L22.5	4.22093	8.04008	0.000779191	0.0187965	-0.92965
FAT4	AC007128.1	0.396214	0.599165	0.0013316	0.0267703	-0.596674
FAT4	RP5-1011O1.2	0.650417	1.23414	0.000108413	0.00495809	-0.924068
FAT4	RP11-135A1.2	0.569589	1.0838	1.16929e-06	0.000194285	-0.928103
FAT4	RP5-908M14.5	0.441138	0.766906	0.00161903	0.0304148	-0.79782
FAT4	CCDC144NL-AS1	0.0609072	0.118051	0.00207643	0.0357634	-0.954723
FAT4	PDX1-AS1	0.191469	0.337664	0.000869526	0.0201767	-0.818477
FAT4	RHPN1-AS1	0.448415	0.696608	1.77444e-05	0.00138588	-0.635513
FAT4	RP11-429J17.5	0.445252	0.869732	0.000405644	0.0121346	-0.965948
FAT4	CTD-2589M5.4	1.45084	0.788847	0.0031142	0.0461625	0.879069
FAT4	RP11-390N6.1	0.310365	0.823065	0.00268854	0.0421072	-1.40704
FAT4	PAN3-AS1	0.64251	1.01812	5.96279e-06	0.000637132	-0.664118
FAT4	RP11-529K1.2	0.284011	0.454503	4.27254e-06	0.000507142	-0.678344
FAT4	CTD-2033A16.3	0.154488	0.293157	1.06734e-05	0.000967294	-0.924178
FAT4	AC010524.2	0.0670095	0.140655	0.00270483	0.0422962	-1.06973
FAT4	RP11-435O5.4	0.448472	0.788758	0.000381733	0.0116535	-0.814566
FAT4	RP11-787I22.3	0.213717	0.49438	5.59618e-05	0.00310312	-1.20992
FAT4	RP11-476H16.1	0.152583	0.248917	0.000380191	0.0116262	-0.706073
FAT4	NKILA	0.656394	1.18515	0.000144408	0.0060289	-0.852434
FAT4	RP11-351J23.1	0.645675	1.13246	0.000153128	0.00628144	-0.81058
FAT4	AC064834.1	1.1671	4.75972	0.00023064	0.00826913	-2.02794
FAT4	RP11-776H12.1	0.884966	1.56103	0.000293483	0.00976131	-0.818806
FAT4	SLC2A1-AS1	0.110319	0.241092	5.95553e-06	0.000636758	-1.1279
FAT4	LINC00954	0.106687	0.196989	0.000497043	0.0138752	-0.884726
FAT4	RP11-436K8.1	0.171234	0.356482	0.000273085	0.00930268	-1.05786
FAT4	TUSC8	1.71482	3.19655	7.28093e-05	0.00373063	-0.898458
FAT4	CCAT1	3.95684	5.97575	0.000627954	0.0162526	-0.594772
FAT4	LINC01411	0.275953	0.81736	0.000338601	0.0107367	-1.56655
FAT4	LINC01234	0.447774	1.14334	0.00131881	0.0265913	-1.35242
FAT4	CASC21	2.24151	6.17023	2.0895e-08	9.15812e-06	-1.46086
FAT4	RP11-150O12.3	5.64896	8.91683	0.000505404	0.01404	-0.658544
FAT4	RP11-629O1.2	0.507256	0.782543	0.00160585	0.0302668	-0.625457
FAT4	CTD-2006K23.1	0.0588394	0.141206	0.000115123	0.00516915	-1.26294
FAT4	RP11-473M20.9	0.801844	1.80175	0.000111096	0.00503822	-1.16801
FAT4	RP11-244M2.1	0.76869	0.482116	0.00106418	0.0230659	0.673023
FAT4	AC115522.3	0.971902	0.528823	0.00110617	0.023707	0.878028
FAT4	CTD-2192J16.26	0.155899	0.234288	0.000958952	0.0215328	-0.587671
FAT4	RP3-431P23.5	0.26323	0.436614	0.000553601	0.0148941	-0.730036
FAT4	RP11-326C3.13	0.14069	0.256855	0.00154619	0.0295338	-0.868431
FAT4	RP11-351J23.2	0.082165	0.162173	0.000145127	0.00605188	-0.980937
FAT4	RP11-399K21.14	0.141219	0.222795	0.00193642	0.0341415	-0.657779
FAT4	RP11-93H24.3	0.913916	1.39552	0.000157812	0.00641189	-0.610665
FAT4	RP11-88E10.5	0.368923	0.632982	0.000522843	0.0143615	-0.778846
FAT4	RP1-63M2.7	0.282783	0.433405	0.000249168	0.0087306	-0.616017
FAT4	RP11-365P13.5	0.106472	0.171379	0.000341698	0.010805	-0.68671
FAT4	HSD17B6	0.71113	1.07935	0.00145693	0.0283894	-0.601974
FAT4	EPHA3	0.287589	0.509617	0.000144485	0.00603111	-0.825406
FAT4	PTGER3	0.271283	0.482392	0.000412613	0.0122687	-0.830408
FAT4	PRDM6	0.113198	0.184093	0.00115838	0.0244443	-0.70158
FAT4	RPS6KA6	0.456903	0.769916	0.00305462	0.0455937	-0.752812
FAT4	SPEG	0.189995	0.405509	0.00116237	0.024503	-1.09377
FAT4	MRVI1	2.11522	3.23172	0.000419197	0.0124131	-0.611492
FAT4	FBLN1	9.93605	14.9434	0.0032772	0.0475973	-0.588765
FAT4	ABCB1	4.68112	7.85158	0.000881701	0.0203709	-0.74613
FAT4	SLC15A1	0.386976	0.975224	0.000949337	0.0213835	-1.33349
FAT4	CERS4	0.798757	1.38713	0.00084496	0.0198224	-0.796271
FAT4	GALNT16	0.0515788	0.122976	0.000351574	0.0110189	-1.25353
FAT4	MYL9	42.3896	73.0336	0.00256133	0.0408534	-0.78485
FAT4	KLHL4	0.0603496	0.0996386	0.0019749	0.0345775	-0.72336
FAT4	ZNF423	0.385824	0.749641	1.07118e-06	0.000181918	-0.958257
FAT4	WFDC1	0.76366	1.16637	0.000369184	0.0113821	-0.611025
FAT4	PTN	1.03516	1.63518	0.00117861	0.0247364	-0.659589
FAT4	MOGAT3	5.86339	10.1306	9.35734e-05	0.00446986	-0.78891
FAT4	ACTA2	44.0689	71.823	0.000741661	0.0181823	-0.704687
FAT4	WNT5B	0.790589	1.33936	0.000173569	0.00684963	-0.760541
FAT4	ADGRD1	0.144839	0.254483	0.000303371	0.00998718	-0.813122
FAT4	PACRG	0.0760364	0.132533	0.00193455	0.0341157	-0.801594
FAT4	SEMA5A	2.94915	4.91006	5.90973e-05	0.00322161	-0.735444
FAT4	NPR3	0.145263	0.319945	0.000410537	0.0122344	-1.13916
FAT4	DPYSL3	8.65103	13.326	0.000853284	0.0199525	-0.623294
FAT4	KNG1	0.0681559	0.170106	0.000740263	0.0181658	-1.31953
FAT4	EFEMP1	5.61091	9.11171	0.00232481	0.0384635	-0.699487
FAT4	OLFML3	5.90332	8.92232	0.000391339	0.0118319	-0.595892
FAT4	ENOX1	0.296444	0.472476	2.78379e-05	0.00190415	-0.672478
FAT4	PTGIS	1.14003	2.26256	0.00317514	0.0467134	-0.988886
FAT4	COL21A1	0.0966929	0.166722	0.000989548	0.0219904	-0.785962
FAT4	MT2A	85.0225	53.9266	0.00338404	0.0485603	0.656846
FAT4	MTERF1	0.987119	1.55221	8.84076e-05	0.00429706	-0.653023
FAT4	FOXP2	0.179592	0.377106	0.000197992	0.00748921	-1.07024
FAT4	KCNA5	0.0978008	0.155672	0.000145733	0.00606979	-0.670593
FAT4	HRC	0.13774	0.219159	1.03561e-05	0.000946632	-0.67003
FAT4	FBP2	0.156374	0.280386	5.29388e-05	0.00298417	-0.842417
FAT4	AKAP12	2.16161	3.78498	0.00149589	0.0288991	-0.808176
FAT4	TSPAN2	1.65188	2.67446	0.00243914	0.0396536	-0.695135
FAT4	VAV3	6.14488	11.1977	2.15695e-05	0.00159166	-0.865749
FAT4	NGF	0.186828	0.350938	9.01055e-05	0.00435082	-0.909508
FAT4	SOX5	0.0713096	0.116651	0.00351558	0.0496913	-0.710027
FAT4	ITGA7	1.66783	2.54312	0.00121346	0.0251841	-0.608627
FAT4	NACAD	0.199473	0.326178	0.00025227	0.00879588	-0.709462
FAT4	FXYD6	1.27675	2.09938	0.00233765	0.0385946	-0.717491
FAT4	DNASE2B	0.110813	0.182568	0.00111409	0.023818	-0.720304
FAT4	PLA2G12B	1.58228	3.46759	0.00303792	0.0454328	-1.13193
FAT4	AOX1	0.331498	0.581452	0.00108417	0.0233764	-0.810659
FAT4	SLC38A4	0.505332	1.04094	0.000535547	0.0145815	-1.04258
FAT4	SLC39A5	17.1387	27.4302	0.000443775	0.0129095	-0.678509
FAT4	SECTM1	18.2505	8.5765	0.000113208	0.00510042	1.08948
FAT4	TNFRSF11A	7.40634	4.90297	0.000182138	0.00708811	0.595105
FAT4	CAND2	0.15066	0.257651	7.93738e-05	0.00398103	-0.774123
FAT4	BOC	0.560972	0.952379	0.00245508	0.0398021	-0.763608
FAT4	ANK2	0.169305	0.307059	0.00156586	0.029802	-0.858888
FAT4	GZMA	15.4378	7.09172	0.00101477	0.0223533	1.12226
FAT4	TMEM47	2.3223	3.56934	0.000704306	0.0175539	-0.620104
FAT4	FAM13C	0.139563	0.218448	0.00108549	0.0233963	-0.646373
FAT4	ADAM33	0.336605	0.569232	0.000927499	0.021071	-0.757961
FAT4	TAGLN	38.3138	67.8233	0.00308265	0.0458604	-0.823916
FAT4	BEND6	0.0770088	0.120476	0.003514	0.0496826	-0.645649
FAT4	IGSF10	0.0629909	0.108184	0.00219719	0.0370811	-0.780269
FAT4	LGI4	0.479186	0.758276	0.000440281	0.0128379	-0.662136
FAT4	ENPP3	2.49295	5.07416	0.000425526	0.0125356	-1.02532
FAT4	CHODL	0.0601703	0.166931	0.000202846	0.00761216	-1.47213
FAT4	FZD7	3.69509	5.98337	6.41806e-06	0.000672313	-0.695348
FAT4	ADAMTSL3	0.138796	0.278474	0.000394771	0.0118913	-1.00458
FAT4	PTH1R	0.114718	0.23876	0.00234215	0.038631	-1.05747
FAT4	FOXH1	0.165533	0.351692	0.000253335	0.00881644	-1.0872
FAT4	FBXO27	0.15199	0.264581	0.000825693	0.0195306	-0.799737
FAT4	TAL1	0.188905	0.293347	0.00200802	0.0349699	-0.634949
FAT4	PRSS12	4.1993	2.76641	0.00233161	0.0385315	0.602136
FAT4	TXLNB	0.0883535	0.143041	0.00198198	0.0346534	-0.695072
FAT4	DEFB1	3.36033	6.14736	0.00104551	0.0228165	-0.871361
FAT4	ZCCHC24	3.09636	4.71747	0.000136011	0.00580255	-0.607441
FAT4	PRAP1	36.1898	70.6002	3.39302e-06	0.000427664	-0.964089
FAT4	TUB	0.173317	0.288974	0.000498301	0.0138948	-0.737524
FAT4	MFAP4	13.3344	22.451	0.00215404	0.0366232	-0.751635
FAT4	CCDC68	4.13184	2.54671	0.000609725	0.0159239	0.69815
FAT4	C16orf45	1.37605	2.1462	3.54753e-05	0.00225519	-0.641254
FAT4	TBX10	0.915523	1.78963	0.000162499	0.00654315	-0.966995
FAT4	COL4A3	0.0406993	0.0868733	0.00252306	0.0404642	-1.09391
FAT4	FAXDC2	1.38375	2.11858	0.00229231	0.0381334	-0.61452
FAT4	HSPB2	0.260501	0.412095	0.000152798	0.00627607	-0.661688
FAT4	SOSTDC1	1.2795	2.3104	0.000230494	0.00826508	-0.852565
FAT4	ZNF439	0.393106	0.601194	0.000859021	0.0200383	-0.61291
FAT4	MAP6	0.144036	0.252425	0.000766613	0.0185768	-0.809431
FAT4	NIPAL4	0.102572	0.22357	0.000877784	0.0203139	-1.12409
FAT4	PDE3A	1.41564	2.27676	0.00233687	0.038592	-0.685529
FAT4	MRGPRF	2.39191	3.86177	0.00310465	0.0460752	-0.691097
FAT4	HPSE	4.04085	2.5061	3.80523e-05	0.00237784	0.689214
FAT4	ADCY5	0.35498	0.655316	0.00135075	0.0270055	-0.884452
FAT4	CD7	5.11941	2.97897	0.00183001	0.0329276	0.781163
FAT4	MSRB3	2.23425	3.66811	0.00170908	0.0315401	-0.715249
FAT4	PDZK1	0.251019	0.535342	0.000135532	0.00578897	-1.09266
FAT4	DENND2C	0.07733	0.163863	6.768e-06	0.00070075	-1.08339
FAT4	ZNF135	0.0873476	0.151603	1.9149e-05	0.00146395	-0.795456
FAT4	NCKAP5	0.188664	0.32348	0.00233624	0.0385879	-0.777855
FAT4	GREM2	0.478004	1.27683	0.000571786	0.0152212	-1.41747
FAT4	RGMA	0.396552	0.701165	0.00104436	0.0228013	-0.822243
FAT4	GRID1	0.1644	0.252057	0.00029083	0.00971286	-0.616534
FAT4	ABAT	1.65365	2.59069	0.000593514	0.0156373	-0.647684
FAT4	C10orf107	0.0710036	0.137593	0.000254953	0.00885194	-0.954447
FAT4	SLIT3	0.679762	1.23808	0.00196216	0.0344505	-0.865009
FAT4	RNLS	1.10911	1.7381	0.000612456	0.015973	-0.648101
FAT4	SLC24A3	1.93966	2.93231	0.000386982	0.0117575	-0.596235
FAT4	WBSCR17	0.188869	0.348595	6.02635e-05	0.00326208	-0.884165
FAT4	SHC4	0.0876503	0.137484	0.00268315	0.0420499	-0.64943
FAT4	NAP1L3	0.256471	0.463956	0.000174184	0.00686744	-0.855189
FAT4	RGS7BP	0.0749758	0.160361	0.000476527	0.0135103	-1.09682
FAT4	CYP27C1	0.0667274	0.1077	0.00313338	0.0463372	-0.690663
FAT4	AGMO	0.366366	0.670089	0.000739858	0.0181629	-0.87107
FAT4	PRELP	1.4969	3.44682	0.00134767	0.0269685	-1.20328
FAT4	KIR2DL4	0.542522	0.243178	0.000494422	0.0138392	1.15767
FAT4	ANKDD1B	0.704688	1.11259	0.00147791	0.0286362	-0.658861
FAT4	FAM180A	0.228957	0.376162	0.00154521	0.0295196	-0.71628
FAT4	TPM2	23.8032	37.4258	0.00130656	0.0264185	-0.652878
FAT4	L1CAM	0.70705	1.80977	0.00038893	0.0117874	-1.35592
FAT4	GPRASP1	0.407064	0.674232	0.000396926	0.011936	-0.727988
FAT4	DMD	0.395899	0.675862	0.000919175	0.0209348	-0.771596
FAT4	C15orf59	0.0976928	0.159494	0.000242595	0.00858398	-0.707182
FAT4	ARHGEF25	1.21275	1.9491	0.000347305	0.0109174	-0.684522
FAT4	FLJ22763	0.695298	1.32946	9.64407e-05	0.00456492	-0.935138
FAT4	C8orf88	0.278472	0.555401	0.00290416	0.0442146	-0.995999
FAT4	TMEM200B	0.662886	1.08056	0.000762565	0.0185119	-0.704945
FAT4	FXYD1	0.0813072	0.158643	0.00024484	0.00862944	-0.964326
FAT4	FBXO17	0.313754	0.639196	2.86481e-05	0.00193835	-1.02662
FAT4	CCL5	25.4694	15.1255	0.00323242	0.0472303	0.751782
FAT4	BOLA3-AS1	0.282462	0.504494	9.77688e-05	0.00460483	-0.836777
FAT4	SMIM2-AS1	0.879628	1.55256	0.00128247	0.0260917	-0.819681
FAT4	RP11-211N11.5	0.743916	0.452314	0.000466529	0.0133314	0.717814
FAT4	RP11-230B22.1	0.077921	0.123132	0.00165896	0.0309165	-0.660125
FAT4	RP11-867G23.10	0.0850996	0.205554	0.000782586	0.018852	-1.2723
FAT4	AC003090.1	0.0510128	0.113866	3.44413e-05	0.00221039	-1.15841
FAT4	RP11-478K15.6	0.0864073	0.214127	0.000137467	0.00583954	-1.30924
FAT4	AC092580.4	4.28145	2.71186	0.00322124	0.0471217	0.658817
FAT4	RP11-291B21.2	1.07037	0.492443	0.00316311	0.0466105	1.12008
FAT4	RP11-349K16.1	1.59401	2.7222	0.000558519	0.0149877	-0.772111
FAT4	LINC01082	0.835107	1.356	0.000252128	0.00879512	-0.699326
FAT4	RP11-92K15.3	1.60855	1.02447	0.00311275	0.0461465	0.65088
ZFHX4	CCDC109B	7.47162	4.90103	1.866e-05	0.0014365	0.608337
ZFHX4	NOX1	45.8555	75.677	0.000582369	0.0154419	-0.722761
ZFHX4	MLXIPL	6.33251	10.0365	0.00013303	0.00570925	-0.664403
ZFHX4	ETV7	10.2564	6.7769	0.00301127	0.0452095	0.597827
ZFHX4	SYT7	6.88165	11.6049	2.84707e-05	0.00193116	-0.75391
ZFHX4	DPEP1	49.0445	103.199	0.000941345	0.0212474	-1.07327
ZFHX4	ABCC2	0.398834	1.08973	0.00010222	0.00474824	-1.45011
ZFHX4	TG	0.410222	0.921163	4.09058e-06	0.000491221	-1.16705
ZFHX4	GYG2	3.36274	5.31716	8.05147e-05	0.00402758	-0.661016
ZFHX4	DLX3	0.157138	0.660496	0.00180149	0.0325962	-2.07151
ZFHX4	PPP2R2C	0.247248	0.718936	3.08174e-05	0.00203816	-1.5399
ZFHX4	CACNG4	0.310398	1.12042	0.000487983	0.0137429	-1.85185
ZFHX4	MYH7B	0.301439	0.842787	0.00248184	0.0400706	-1.4833
ZFHX4	SESN1	6.74578	12.6259	2.83505e-06	0.000372256	-0.90433
ZFHX4	WNT11	4.07417	8.64216	0.00243279	0.0395694	-1.08488
ZFHX4	AQP6	0.0733155	0.133152	0.00331018	0.0478717	-0.860886
ZFHX4	EPDR1	7.65917	11.6437	0.000199959	0.00754097	-0.604286
ZFHX4	SULT2B1	7.00998	10.8333	0.000139233	0.00588709	-0.627985
ZFHX4	COL9A3	1.60111	7.3343	2.94988e-05	0.00197767	-2.19559
ZFHX4	UPK3A	0.71083	2.03977	0.000160543	0.00649453	-1.52083
ZFHX4	R3HDML	0.433289	1.02668	3.97287e-06	0.000480477	-1.24458
ZFHX4	PABPC1L	3.25577	5.55325	5.65455e-05	0.00312215	-0.770333
ZFHX4	PLCB4	11.4253	22.5467	0.000201003	0.0075656	-0.980681
ZFHX4	CST4	0.408467	1.02691	0.0025444	0.040686	-1.33002
ZFHX4	SRPX2	6.80495	11.3513	0.000622165	0.0161515	-0.738202
ZFHX4	KIAA0226L	7.45851	13.8879	0.000108324	0.00495585	-0.896871
ZFHX4	HSF4	1.72804	3.0759	5.26551e-08	1.86577e-05	-0.831874
ZFHX4	QPRT	10.5415	19.8466	1.95836e-05	0.00148623	-0.912812
ZFHX4	HPN	0.317249	1.53293	0.000250158	0.00875187	-2.2726
ZFHX4	CCL24	37.3948	65.8432	0.00161208	0.0303376	-0.816197
ZFHX4	AGR2	684.022	391.662	0.00326689	0.0475187	0.804436
ZFHX4	KRT23	6.80153	22.0582	5.38483e-05	0.00301719	-1.69738
ZFHX4	RNF43	22.039	38.1521	5.38793e-07	0.000108788	-0.7917
ZFHX4	COL9A1	0.286529	0.638934	0.000174615	0.00687691	-1.15699
ZFHX4	TNNC1	1.04645	2.34931	0.00254929	0.0407223	-1.16673
ZFHX4	ARID3A	4.07999	6.37255	0.00288487	0.0440344	-0.643306
ZFHX4	PMFBP1	0.440851	0.728041	0.00225043	0.0376613	-0.72373
ZFHX4	MSX2	5.42634	9.04564	0.000161825	0.0065254	-0.737243
ZFHX4	TGFBI	79.12	148.05	6.28297e-08	2.14765e-05	-0.903972
ZFHX4	PILRB	0.756405	1.43464	3.25536e-06	0.000414009	-0.923456
ZFHX4	NFE2	0.239266	0.674053	0.000273479	0.00930636	-1.49425
ZFHX4	WFDC3	0.614339	0.969821	0.00168958	0.0312892	-0.658682
ZFHX4	CSTL1	0.0912992	0.240129	8.23317e-05	0.00409429	-1.39513
ZFHX4	BFSP1	0.782096	1.19957	5.7318e-06	0.000619586	-0.617094
ZFHX4	ASPHD2	4.9048	3.19297	0.00118129	0.0247664	0.619296
ZFHX4	ULBP2	4.45964	1.94663	0.00186214	0.033301	1.19594
ZFHX4	SLC6A6	10.298	16.3023	4.29416e-05	0.00258698	-0.662717
ZFHX4	PIWIL4	1.88362	2.83817	0.000122374	0.00538609	-0.591451
ZFHX4	DSG3	0.922784	3.27474	2.99492e-05	0.00199911	-1.82732
ZFHX4	DSG1	0.0509754	0.107337	1.58911e-05	0.0012822	-1.07427
ZFHX4	SERPINE2	7.57338	11.5768	0.000112363	0.00507418	-0.612229
ZFHX4	KIF12	7.34259	13.6583	1.65128e-07	4.49598e-05	-0.895415
ZFHX4	CTSV	2.04009	3.39081	1.47301e-05	0.00121303	-0.732996
ZFHX4	TFAP2A	2.03069	1.17959	0.00134095	0.0268896	0.783686
ZFHX4	TMPRSS13	1.24493	2.28651	9.8126e-05	0.00461174	-0.877085
ZFHX4	STRA6	0.794595	1.76654	0.000673564	0.0170255	-1.15264
ZFHX4	SPTBN5	0.387282	0.739277	0.000465232	0.0133124	-0.932729
ZFHX4	RDH12	0.0972567	0.161993	0.000318302	0.0102928	-0.736066
ZFHX4	NKD1	4.35034	12.1684	0.000197379	0.0074694	-1.48394
ZFHX4	MYOM3	1.54238	2.94732	0.000338408	0.0107341	-0.934244
ZFHX4	REN	0.793653	2.19039	0.00354021	0.049899	-1.46461
ZFHX4	NKD2	4.94259	8.38791	0.000784569	0.018881	-0.763043
ZFHX4	SLC22A3	4.30209	7.1428	8.93167e-07	0.00015813	-0.731452
ZFHX4	SPATA25	0.819129	1.43095	0.000567472	0.015141	-0.804811
ZFHX4	MAT1A	0.73939	1.50076	0.00095628	0.0214824	-1.02128
ZFHX4	ZNF117	0.895205	1.43509	0.000490974	0.0137985	-0.680853
ZFHX4	SLC25A27	1.12707	1.96884	0.000699571	0.0174896	-0.80477
ZFHX4	LPCAT1	16.4962	10.7917	0.00164261	0.0307133	0.612206
ZFHX4	APCDD1	5.16434	15.2086	8.42291e-07	0.000151252	-1.55823
ZFHX4	NODAL	0.116886	0.292859	0.0017112	0.0315642	-1.3251
ZFHX4	CACNA1D	1.00542	1.54208	1.79324e-05	0.00139629	-0.617071
ZFHX4	ARSE	17.7154	26.9174	0.000166006	0.0066355	-0.60354
ZFHX4	LRRC43	0.142568	0.264856	8.97795e-05	0.00433941	-0.893557
ZFHX4	SHROOM4	1.39358	2.47927	0.00016501	0.00661566	-0.831116
ZFHX4	CBR3	6.62851	4.07821	0.000901465	0.0206794	0.700751
ZFHX4	LRRC36	0.412958	0.995068	0.000111617	0.00505682	-1.2688
ZFHX4	AIRE	0.017541	0.0595816	0.000359303	0.0111776	-1.76414
ZFHX4	FGFR4	17.009	25.6365	0.000126327	0.00550941	-0.591901
ZFHX4	LY6E	103.621	63.455	0.00315782	0.0465648	0.707509
ZFHX4	ANKRD23	0.127494	0.217889	1.42451e-06	0.000225811	-0.773159
ZFHX4	LMOD3	0.0583549	0.113598	0.00118205	0.0247703	-0.961016
ZFHX4	RPL22L1	51.2129	31.3187	0.00139734	0.0275992	0.709484
ZFHX4	CADPS	0.976119	1.66872	0.000510966	0.014134	-0.773616
ZFHX4	HCN1	0.0984242	0.311027	9.64167e-05	0.00456464	-1.65996
ZFHX4	ERICH6B	0.0979854	0.147116	0.00127172	0.0259691	-0.586312
ZFHX4	TMPRSS5	0.380402	0.965129	0.000513171	0.0141639	-1.3432
ZFHX4	IGF2	28.102	229.968	0.00117085	0.0246249	-3.03269
ZFHX4	ENGASE	9.49843	14.8016	0.000479143	0.0135578	-0.639997
ZFHX4	GBX2	0.0583286	0.188671	0.00239914	0.0392289	-1.6936
ZFHX4	AXIN2	16.0203	31.0109	4.90609e-07	0.000101922	-0.952878
ZFHX4	JMJD7-PLA2G4B	0.322138	0.548316	5.07374e-07	0.000104285	-0.767328
ZFHX4	PCSK9	23.6164	14.4882	0.000933488	0.021144	0.704912
ZFHX4	NPIPB3	0.232601	0.396183	0.000138483	0.00586886	-0.768313
ZFHX4	SH3TC2	0.575781	0.881541	0.000508194	0.0140852	-0.614508
ZFHX4	RAC3	6.43256	3.93387	0.00317506	0.0467134	0.709442
ZFHX4	CALML6	0.055616	0.111346	0.000147974	0.00614007	-1.00147
ZFHX4	PAH	0.121969	0.520525	0.000204176	0.00764383	-2.09346
ZFHX4	PCSK1	1.63953	8.75018	0.000628138	0.0162526	-2.41603
ZFHX4	GJC3	0.298507	0.524516	0.000132866	0.00570435	-0.813225
ZFHX4	UMODL1	0.0754459	0.198379	9.77472e-05	0.00460483	-1.39475
ZFHX4	CDH4	0.0601984	0.110309	0.000248585	0.00871747	-0.873757
ZFHX4	C1orf105	0.0819867	0.21376	5.38657e-06	0.000593131	-1.38253
ZFHX4	CAPN12	0.796652	1.35113	0.000349193	0.010958	-0.762142
ZFHX4	WFDC10B	0.253431	0.432239	0.00223238	0.037449	-0.770234
ZFHX4	RIPPLY3	0.238057	0.493546	0.000531469	0.0145144	-1.05188
ZFHX4	ASCL2	38.1217	60.492	0.00335271	0.0482463	-0.666129
ZFHX4	TMEM255B	0.863604	1.36173	0.000954566	0.0214699	-0.656994
ZFHX4	LCN12	0.835671	1.65169	1.40278e-05	0.00117246	-0.98294
ZFHX4	ROBO2	0.201007	0.481181	5.88043e-05	0.00321399	-1.25934
ZFHX4	ANO9	13.9625	23.1242	1.95835e-05	0.00148623	-0.727842
ZFHX4	NOTUM	8.4624	30.4791	0.00296233	0.044782	-1.84868
ZFHX4	TMEM105	0.431513	0.649468	1.70127e-05	0.00134804	-0.589856
ZFHX4	GRK1	0.0306952	0.0912966	0.000142584	0.00597755	-1.57255
ZFHX4	CYP4F3	1.99335	3.69187	9.83763e-06	0.00091192	-0.889158
ZFHX4	CEACAM19	0.796806	1.211	0.000263363	0.00906388	-0.603901
ZFHX4	PALM3	0.517446	1.38184	2.0535e-07	5.33146e-05	-1.41712
ZFHX4	SLC38A3	0.0649011	0.213549	0.000742253	0.0181933	-1.71825
ZFHX4	HCAR1	0.123844	0.404715	0.000639748	0.0164585	-1.70838
ZFHX4	CCDC154	0.114505	0.231859	0.000327755	0.0104874	-1.01783
ZFHX4	STPG3	0.160993	0.291955	0.000572874	0.0152431	-0.858749
ZFHX4	ADAMTSL2	1.40891	2.52556	0.000838049	0.0197056	-0.842024
ZFHX4	C19orf45	1.02673	1.70706	2.02329e-06	0.000292037	-0.733466
ZFHX4	SPIN3	0.997712	1.57032	0.00054774	0.0148013	-0.654359
ZFHX4	C6orf25	0.155772	0.267862	0.00121125	0.0251632	-0.782059
ZFHX4	LY6G6C	0.74992	1.58572	0.00256836	0.0409085	-1.08033
ZFHX4	PSORS1C2	0.18632	0.403976	0.000459269	0.0132124	-1.11649
ZFHX4	IGFL4	0.451801	0.886875	0.00179819	0.0325693	-0.973042
ZFHX4	FAM221B	0.0658086	0.120561	0.00286376	0.0438033	-0.873412
ZFHX4	KRTAP5-1	0.614915	1.20061	4.86043e-07	0.000101392	-0.965311
ZFHX4	TMEM211	2.2344	5.28684	2.26311e-05	0.00164031	-1.24252
ZFHX4	GPC2	0.313233	0.56992	4.35071e-07	9.37016e-05	-0.863525
ZFHX4	TTLL3	1.23841	1.90345	0.000678901	0.0171123	-0.620123
ZFHX4	XKR9	1.744	0.839291	0.00149059	0.0288197	1.05516
ZFHX4	SAPCD1	0.402266	0.646067	0.000221129	0.00804557	-0.683533
ZFHX4	ASCL5	0.397063	1.05805	1.47034e-06	0.000231048	-1.41397
ZFHX4	RNF224	0.159862	0.33706	0.000271348	0.00926014	-1.07618
ZFHX4	CCDC188	0.166862	0.30262	3.47777e-06	0.000435075	-0.858849
ZFHX4	TDGF1	3.3601	5.75885	0.000387861	0.0117734	-0.777275
ZFHX4	LY6G6D	4.10416	11.3122	0.000252662	0.00880271	-1.46272
ZFHX4	PTCHD4	0.0805962	0.251765	2.1999e-05	0.00160742	-1.6433
ZFHX4	XXbac-BPG32J3.19	1.98919	5.30572	0.000359827	0.0111886	-1.41537
ZFHX4	MEX3A	1.67222	2.73293	0.00016092	0.00650558	-0.708682
ZFHX4	RP11-309L24.4	0.850963	1.34794	0.00260448	0.0412747	-0.663587
ZFHX4	RP4-583P15.15	0.224477	0.387371	1.20278e-05	0.00105144	-0.787145
ZFHX4	CCL4	6.27831	3.86829	0.00314994	0.0465027	0.698681
ZFHX4	DACH1	4.50646	7.35365	0.000797174	0.0190676	-0.706467
ZFHX4	SRCIN1	0.679721	1.1075	8.95215e-05	0.00433217	-0.704289
ZFHX4	AP006285.2	0.650831	1.15951	2.09489e-06	0.000299791	-0.833158
ZFHX4	LINC00525	0.312578	0.568641	0.00159235	0.0301047	-0.863302
ZFHX4	RP11-23P13.6	0.246055	0.714462	2.35907e-06	0.000325917	-1.53788
ZFHX4	C17orf77	0.432375	1.28932	3.15763e-06	0.000405098	-1.57625
ZFHX4	AC005534.8	0.164341	0.269972	0.00124272	0.0255549	-0.716119
ZFHX4	RP5-881L22.5	3.66074	8.06036	8.99587e-08	2.8149e-05	-1.13871
ZFHX4	AC006042.6	2.39681	3.8047	0.00158258	0.0299943	-0.666664
ZFHX4	AC093585.6	0.162891	0.44835	9.11913e-07	0.000160433	-1.46072
ZFHX4	TRPM2-AS	1.51364	2.40813	0.000137865	0.00584792	-0.669896
ZFHX4	RP11-135A1.2	0.544968	1.07263	3.24451e-07	7.50233e-05	-0.976905
ZFHX4	RP5-908M14.5	0.380571	0.772134	0.000178381	0.00697824	-1.02069
ZFHX4	GAS6-AS1	0.949168	2.58999	6.89065e-09	4.10373e-06	-1.44821
ZFHX4	MNX1-AS2	0.922408	1.45411	0.000312624	0.0101786	-0.656663
ZFHX4	ASMTL-AS1	1.69304	2.54318	0.00126816	0.0259225	-0.587019
ZFHX4	TMEM147-AS1	1.44756	2.19026	1.16376e-06	0.000193588	-0.597475
ZFHX4	RP11-59D5__B.2	0.248512	0.426474	0.0032488	0.0473789	-0.779141
ZFHX4	TM4SF1-AS1	0.234206	0.381295	0.000335923	0.0106795	-0.703129
ZFHX4	AC093620.5	0.879614	1.33427	0.000556681	0.014953	-0.60111
ZFHX4	RP11-506M12.1	0.336689	0.511642	0.000811466	0.0193195	-0.603715
ZFHX4	RP1-179N16.6	0.260557	0.396471	0.00189643	0.0336866	-0.605614
ZFHX4	PDX1-AS1	0.162511	0.340497	1.01283e-06	0.000174526	-1.0671
ZFHX4	CTB-129O4.1	1.22876	1.87649	0.000131606	0.00566846	-0.610834
ZFHX4	RP11-755F10.3	0.279515	0.47335	0.00198253	0.0346605	-0.759982
ZFHX4	CTD-2517M22.14	0.289359	0.437367	0.000318498	0.0102965	-0.595983
ZFHX4	RP11-386G11.5	0.321862	0.507385	0.0017578	0.0321222	-0.656641
ZFHX4	LA16c-390E6.4	0.547787	0.83467	0.000418934	0.0124068	-0.607591
ZFHX4	RP11-264B17.4	0.189999	0.288549	0.00250634	0.0402743	-0.602828
ZFHX4	RP11-432I5.2	0.313912	0.480411	0.00242543	0.0395022	-0.613908
ZFHX4	PAN3-AS1	0.651499	1.00258	0.000459393	0.0132131	-0.621883
ZFHX4	CTD-2033A16.3	0.17593	0.282461	0.00183233	0.0329474	-0.683052
ZFHX4	RP13-890H12.2	0.201924	0.328079	0.000130572	0.00563688	-0.700233
ZFHX4	AC003956.1	0.244059	0.400639	0.00103365	0.0226265	-0.715071
ZFHX4	CTD-3131K8.3	0.235921	0.364709	0.00311461	0.0461658	-0.628441
ZFHX4	CTD-2527I21.14	0.706746	1.22783	5.22298e-05	0.00296079	-0.796852
ZFHX4	RP11-713M15.2	2.58721	4.31396	0.000510898	0.0141337	-0.737614
ZFHX4	CTB-13F3.1	0.856037	1.31685	0.0021501	0.0365831	-0.621351
ZFHX4	RP11-476H16.1	0.134438	0.250527	1.03367e-05	0.000945979	-0.898021
ZFHX4	LINC01558	0.740839	1.31154	0.000496512	0.0138645	-0.824034
ZFHX4	LINC00174	0.758025	1.21392	2.66248e-06	0.000355196	-0.679352
ZFHX4	LINC00265	1.42163	2.19404	5.00822e-06	0.000566278	-0.62605
ZFHX4	RP11-351J23.1	0.580013	1.13347	6.52951e-07	0.000125877	-0.966592
ZFHX4	AF064858.6	0.190973	0.619805	0.000126348	0.00550941	-1.69845
ZFHX4	RP11-474D1.3	2.21738	4.16398	0.000594422	0.0156511	-0.90911
ZFHX4	LINC01342	0.311011	0.525843	0.000452327	0.0130785	-0.757665
ZFHX4	LINC00954	0.0954412	0.196921	0.00100804	0.0222497	-1.04493
ZFHX4	LINC00858	0.384907	0.666538	0.0017094	0.0315402	-0.792178
ZFHX4	RP11-278H7.4	0.304188	0.558714	4.3513e-05	0.00261079	-0.877149
ZFHX4	RP1-276N6.2	0.891861	1.89285	0.0030479	0.0455258	-1.08567
ZFHX4	LINC01001	0.100882	0.154098	0.000207272	0.00771612	-0.611187
ZFHX4	RP11-436K8.1	0.100482	0.36939	2.10182e-09	1.70572e-06	-1.87821
ZFHX4	TUSC8	1.35523	3.24334	1.46933e-08	7.09539e-06	-1.25894
ZFHX4	AF064858.11	2.20402	5.73771	0.000928581	0.021086	-1.38034
ZFHX4	LINC01252	0.0821256	0.138298	0.000322322	0.0103868	-0.751873
ZFHX4	LINC01411	0.287452	0.795358	0.00130486	0.0263952	-1.46828
ZFHX4	LINC01605	1.29287	2.09116	0.00110889	0.0237445	-0.693727
ZFHX4	RP11-527N22.2	0.417294	0.900577	8.75813e-05	0.00427507	-1.10979
ZFHX4	RP11-546K22.1	0.236116	0.785773	4.23366e-07	9.15825e-05	-1.73462
ZFHX4	LINC00346	0.482395	0.734017	0.000557022	0.014959	-0.605599
ZFHX4	RP11-794G24.1	0.18427	0.350371	0.0005737	0.0152619	-0.927061
ZFHX4	DIO3OS	1.55202	2.65654	0.00263779	0.0416059	-0.775405
ZFHX4	RP11-1029J19.4	1.65184	2.66762	3.88513e-05	0.00240981	-0.691477
ZFHX4	RP11-108K3.2	0.183038	0.288895	0.00297318	0.0448948	-0.658402
ZFHX4	CTD-2006K23.1	0.0540347	0.139652	1.51524e-05	0.00123767	-1.36988
ZFHX4	RP11-474D1.4	0.613084	1.47781	0.000155228	0.00634325	-1.2693
ZFHX4	RP11-473M20.9	0.902421	1.73941	0.00109996	0.0236035	-0.946723
ZFHX4	RP11-167N5.5	0.203426	0.348031	0.00143693	0.0281303	-0.774714
ZFHX4	AC115522.3	0.975636	0.543231	0.00216417	0.0367184	0.844777
ZFHX4	LL0XNC01-7P3.1	0.471366	0.718243	0.000522797	0.0143615	-0.607626
ZFHX4	CTD-2227E11.1	1.86501	3.48864	6.46811e-07	0.000124981	-0.903479
ZFHX4	RP11-43F13.4	0.205425	0.352368	0.00111617	0.0238483	-0.778475
ZFHX4	RP11-351J23.2	0.0717551	0.162235	4.53217e-07	9.68737e-05	-1.17693
ZFHX4	RP11-399K21.14	0.129654	0.223119	0.000174977	0.00688901	-0.783147
ZFHX4	RP11-458F8.4	1.25998	2.40535	4.35359e-09	2.94429e-06	-0.932852
ZFHX4	CTA-223H9.9	0.151046	0.326013	7.21571e-06	0.000733679	-1.10994
ZFHX4	RP11-88E10.5	0.385876	0.619147	0.00191955	0.033963	-0.682143
ZFHX4	BLACAT1	1.38517	2.28238	0.000427138	0.0125639	-0.720477
ZFHX4	MIR647	5.6776	9.51108	2.42101e-05	0.00172202	-0.744329
ZFHX4	DAPK2	1.26997	2.04302	5.40347e-06	0.000593871	-0.685909
ZFHX4	COL17A1	15.7646	27.2447	0.000660191	0.0168162	-0.78929
ZFHX4	SLC15A1	0.409103	0.948683	0.00138312	0.027429	-1.21346
ZFHX4	MOGAT3	5.13665	10.1808	5.51612e-07	0.000110842	-0.986954
ZFHX4	MEP1A	19.2615	36.5684	6.83221e-05	0.00356876	-0.924882
ZFHX4	TREH	0.289904	0.600273	2.98368e-05	0.00199477	-1.05004
ZFHX4	XPNPEP2	1.25775	3.45771	3.47771e-05	0.0022247	-1.45897
ZFHX4	MT2A	91.8064	53.1533	0.00112583	0.0239929	0.788437
ZFHX4	BMP2	7.25408	4.76817	0.00117992	0.0247541	0.605358
ZFHX4	VAV3	5.98784	11.0647	9.03231e-06	0.000859078	-0.88586
ZFHX4	AVIL	0.879679	1.3618	0.00142647	0.0279865	-0.630466
ZFHX4	SLC19A3	0.876106	1.5208	0.00224699	0.0376163	-0.795655
ZFHX4	DNASE2B	0.113259	0.179399	0.00313458	0.0463445	-0.663547
ZFHX4	SLC3A1	1.42316	2.17071	0.00225489	0.0377175	-0.609073
ZFHX4	SLC39A5	15.5261	27.513	4.65595e-05	0.00274191	-0.825416
ZFHX4	SECTM1	18.3852	8.87655	0.000527462	0.0144301	1.05047
ZFHX4	AMT	1.76836	2.66067	0.00274203	0.0426723	-0.589378
ZFHX4	SLC17A4	0.692562	1.22625	0.000660237	0.0168162	-0.824237
ZFHX4	SH2D6	0.149265	0.346569	0.00132656	0.0267074	-1.21527
ZFHX4	FRMD1	1.0286	1.78546	0.00120953	0.0251419	-0.795609
ZFHX4	ENPP3	1.91288	5.14299	5.36939e-06	0.00059195	-1.42686
ZFHX4	DEFB1	3.50278	6.01132	0.0030545	0.0455937	-0.77918
ZFHX4	PRAP1	33.1757	70.2265	2.90415e-07	6.94364e-05	-1.08189
ZFHX4	TBX10	0.950993	1.74948	0.000887707	0.0204739	-0.879423
ZFHX4	FAXDC2	1.30087	2.11567	0.00139669	0.0275915	-0.701636
ZFHX4	SLC23A1	0.338871	0.700454	0.000443864	0.0129095	-1.04755
ZFHX4	SOSTDC1	1.28335	2.27345	0.00109822	0.0235783	-0.824968
ZFHX4	PDZD3	1.33747	2.04002	0.00344131	0.0490495	-0.60908
ZFHX4	CD7	5.19147	3.0338	0.00249608	0.0401948	0.775018
ZFHX4	NCKAP5	0.18555	0.319637	0.00333494	0.0480832	-0.784628
ZFHX4	ABAT	1.60694	2.57084	0.000392919	0.0118645	-0.677926
ZFHX4	AGMO	0.329202	0.669681	0.00010718	0.00490974	-1.0245
ZFHX4	NPY4R	0.103442	0.194162	0.000473155	0.0134472	-0.908439
ZFHX4	MUC12	4.14298	7.83416	0.00299067	0.0450318	-0.919108
ZFHX4	FLJ22763	0.660617	1.31687	7.16159e-05	0.00368674	-0.995221
ZFHX4	AMACR	2.54857	4.16198	1.29594e-05	0.00110971	-0.707581
ZFHX4	HLA-DMB	11.8509	6.45397	0.000537047	0.0146049	0.876734
ZFHX4	KIAA1456	0.190871	0.286705	0.00320635	0.0469846	-0.58697
ZFHX4	CCL5	26.068	15.3219	0.00344268	0.0490518	0.766684
ZFHX4	SMIM2-AS1	0.827964	1.54326	0.000345537	0.0108812	-0.898341
ZFHX4	NALT1	0.486997	0.752862	0.00197841	0.0346145	-0.628472
ZFHX4	RP11-395B7.2	2.06036	3.47561	0.000208503	0.00774131	-0.754374
ZFHX4	RP5-875H18.10	0.340314	0.583283	0.00297725	0.0449189	-0.777328
ZFHX4	AC002511.2	0.232035	0.410318	0.0018944	0.0336648	-0.822401
ZFHX4	AC073283.4	0.158543	0.267197	3.30258e-05	0.00214623	-0.75303
ZFHX4	ZNF528-AS1	0.174351	0.280703	0.00333684	0.0481078	-0.687051
OBSCN	ETV7	10.2555	6.82829	0.0021436	0.0365024	0.586802
OBSCN	ABCC2	0.481145	1.05859	0.00172056	0.0316718	-1.1376
OBSCN	DLX3	0.158933	0.652636	0.00116715	0.0245655	-2.03786
OBSCN	CACNG4	0.252734	1.12321	8.41713e-05	0.00415901	-2.15193
OBSCN	TP73	1.42222	0.850887	0.00221534	0.0372674	0.741109
OBSCN	SESN1	7.88446	12.2492	0.00213511	0.0364245	-0.635601
OBSCN	PKP1	1.01015	2.36853	0.00195321	0.0343405	-1.22942
OBSCN	WNT11	3.9296	8.61184	0.00292069	0.0443712	-1.13194
OBSCN	EPDR1	7.40844	11.649	0.000242964	0.00858977	-0.652965
OBSCN	PHACTR3	0.199217	0.381996	0.00233034	0.038517	-0.939219
OBSCN	R3HDML	0.49359	1.00258	0.000106668	0.00489499	-1.02233
OBSCN	PABPC1L	3.61604	5.42763	0.00213068	0.036371	-0.58591
OBSCN	GPR143	1.51581	2.833	0.000157197	0.00639774	-0.902236
OBSCN	SRPX2	6.68492	11.315	0.00214421	0.0365103	-0.759261
OBSCN	KIAA0226L	8.10503	13.6286	0.000574542	0.015281	-0.749745
OBSCN	HSF4	1.9575	2.99759	0.000510893	0.0141337	-0.614787
OBSCN	PRSS33	1.05058	4.98565	0.000382614	0.0116696	-2.2466
OBSCN	LAPTM4B	36.5829	59.3069	2.5681e-05	0.00179867	-0.697031
OBSCN	CAPS	2.00844	3.64362	2.9656e-07	7.02528e-05	-0.859298
OBSCN	EVX1	0.937092	2.47254	8.75186e-07	0.000155604	-1.39973
OBSCN	AGR2	682.786	396.276	0.00235757	0.038786	0.784927
OBSCN	AREG	29.1446	52.4949	0.000218456	0.00798245	-0.848947
OBSCN	RBP1	2.19362	6.049	1.64614e-05	0.00131597	-1.46338
OBSCN	ARMC2	0.593257	0.9231	0.000229571	0.00824491	-0.63783
OBSCN	MSX2	5.51791	8.96908	0.000110921	0.00503708	-0.700839
OBSCN	GTF3A	48.0738	72.4785	2.15287e-06	0.000305309	-0.592302
OBSCN	WFDC3	0.598538	0.968621	0.00284362	0.0436009	-0.69449
OBSCN	KLHL31	0.172829	0.309783	3.3819e-05	0.00218158	-0.841912
OBSCN	GRPR	0.116061	0.34752	0.000402318	0.0120645	-1.58221
OBSCN	ASPHD2	4.97105	3.20125	0.000415915	0.0123377	0.634913
OBSCN	MORC4	11.0168	7.18962	0.000215276	0.00790758	0.615712
OBSCN	DSG3	0.959119	3.2309	5.97824e-05	0.0032442	-1.75215
OBSCN	DSG1	0.0613335	0.103867	0.00162897	0.0305306	-0.759995
OBSCN	SERPINE2	7.11376	11.6351	0.000140293	0.00591701	-0.709799
OBSCN	GGH	26.0522	42.735	0.000178565	0.00698137	-0.714014
OBSCN	TRIM54	0.359913	1.19328	0.000250901	0.00876664	-1.72921
OBSCN	RDH12	0.104597	0.15917	0.00283864	0.0435781	-0.605729
OBSCN	DUOXA2	8.175	19.1969	0.00147735	0.028628	-1.23158
OBSCN	ZMYND15	1.98564	1.32003	0.00244964	0.0397537	0.589037
OBSCN	TRPM2	3.32025	5.46554	1.22701e-05	0.00106666	-0.719074
OBSCN	MYOM3	1.527	2.93057	0.000156221	0.00636538	-0.940481
OBSCN	NKD2	4.70024	8.39902	5.19214e-05	0.00294995	-0.837487
OBSCN	TRIM7	2.71973	1.46826	0.00158002	0.0299706	0.889361
OBSCN	SLC2A12	0.772661	1.71622	7.17856e-07	0.000134976	-1.15133
OBSCN	SLC22A3	4.5777	7.03078	1.73032e-05	0.00136249	-0.61906
OBSCN	IGFBP1	0.148977	0.592788	0.000817122	0.0193996	-1.99242
OBSCN	GAS2	0.429085	0.697911	0.00353898	0.04989	-0.70178
OBSCN	EEF1AKMT1	4.67012	7.19456	7.67838e-07	0.000141753	-0.623445
OBSCN	CCDC175	0.0741467	0.13035	0.00164739	0.0307822	-0.813934
OBSCN	ZNF117	0.850571	1.43853	2.04388e-05	0.00152944	-0.758093
OBSCN	SLC25A27	1.15033	1.95053	2.49103e-05	0.00175889	-0.761824
OBSCN	LPCAT1	16.6013	10.8488	0.00250447	0.0402618	0.613764
OBSCN	LRRC36	0.437465	0.980261	0.000527316	0.0144301	-1.164
OBSCN	LYPD5	1.76911	0.99972	0.00113108	0.0240619	0.823429
OBSCN	AIRE	0.017241	0.0590398	0.000331037	0.0105554	-1.77585
OBSCN	DMKN	4.24519	2.50942	0.00267541	0.0419651	0.758473
OBSCN	DAPL1	0.295654	0.656865	0.00304662	0.045518	-1.15169
OBSCN	LMOD3	0.0574101	0.113027	0.00013123	0.00565904	-0.977289
OBSCN	RPL22L1	54.6452	30.7364	3.32206e-05	0.00215415	0.830148
OBSCN	CADPS	1.04543	1.64087	0.00314545	0.0464587	-0.650365
OBSCN	HSPA4L	2.47595	1.38989	2.33808e-05	0.00167917	0.833014
OBSCN	FREM1	1.01255	2.42407	0.00028631	0.00961166	-1.25945
OBSCN	ERICH6B	0.0908379	0.148215	1.78594e-05	0.00139277	-0.706324
OBSCN	GLYATL1	0.235114	0.52715	4.66947e-06	0.00053838	-1.16485
OBSCN	ENGASE	9.57769	14.7035	0.000177964	0.00696704	-0.618405
OBSCN	DNAAF3	0.735301	0.395192	0.000308376	0.0100965	0.895783
OBSCN	GNG4	2.41125	5.58747	0.00056816	0.0151545	-1.21241
OBSCN	GBX2	0.0513363	0.188536	0.000245717	0.00864578	-1.87679
OBSCN	AXIN2	17.4254	30.4323	6.39239e-05	0.00340648	-0.804412
OBSCN	NPIPB3	0.250355	0.389252	0.00235699	0.0387816	-0.636733
OBSCN	FOXD4	0.348019	0.206847	0.000978595	0.0218219	0.750598
OBSCN	PAH	0.141125	0.509781	0.000494378	0.0138392	-1.8529
OBSCN	PCP2	0.311782	0.490668	0.00166647	0.0310051	-0.654211
OBSCN	GJC3	0.335974	0.511642	0.00221023	0.0372163	-0.606787
OBSCN	MCMDC2	0.162196	0.340662	1.50386e-06	0.000234557	-1.0706
OBSCN	CDH4	0.0659258	0.108112	0.00250755	0.0402847	-0.713616
OBSCN	GRM8	1.13471	2.3084	0.000285749	0.00959959	-1.02458
OBSCN	SLC35D3	0.935935	2.54815	0.000279385	0.00944267	-1.44497
OBSCN	MAGEB17	0.307017	1.20722	0.00224637	0.0376134	-1.9753
OBSCN	WFDC10B	0.244009	0.432011	0.0010149	0.022354	-0.824135
OBSCN	TMEM255B	0.856215	1.35628	0.00187572	0.0334534	-0.663614
OBSCN	LCN12	0.852523	1.6354	3.55169e-05	0.0022564	-0.939832
OBSCN	ROBO2	0.232643	0.468996	0.000357389	0.0111388	-1.01146
OBSCN	ANO9	14.1402	22.9442	4.68984e-06	0.00053974	-0.698332
OBSCN	L3MBTL1	0.366658	0.646863	1.43677e-05	0.00119138	-0.819026
OBSCN	GRK1	0.0249065	0.091881	1.45993e-06	0.000229844	-1.88324
OBSCN	PLA2G4E	0.0753874	0.118816	0.00339249	0.048626	-0.656337
OBSCN	SLC38A3	0.0625451	0.211963	0.000673204	0.0170233	-1.76084
OBSCN	SFTA2	2.22684	4.86442	0.00205981	0.0355789	-1.12727
OBSCN	LINC00176	0.113379	0.221852	0.000159914	0.00647324	-0.968443
OBSCN	STPG3	0.137206	0.296093	2.18841e-05	0.00160326	-1.10971
OBSCN	RP11-347C12.1	0.0851672	0.171553	0.00105779	0.022973	-1.01029
OBSCN	SPIN3	1.00899	1.55902	0.0011006	0.0236112	-0.627724
OBSCN	SP5	5.34971	9.76433	3.78025e-05	0.00236635	-0.868061
OBSCN	IGFL4	0.459457	0.878525	0.00213709	0.0364431	-0.935153
OBSCN	POU5F1B	0.80159	1.4275	0.00325881	0.0474523	-0.832556
OBSCN	GPC2	0.36738	0.552343	0.00146487	0.0284779	-0.588292
OBSCN	ERV3-1	1.58828	2.67834	0.000645546	0.0165632	-0.753877
OBSCN	MCIDAS	0.927792	0.593857	8.65844e-05	0.00424122	0.643686
OBSCN	NPIPB5	0.295739	0.518706	0.000112465	0.00507611	-0.810593
OBSCN	TAS2R38	0.21936	0.376047	0.000935088	0.021167	-0.777614
OBSCN	RP4-583P15.15	0.243085	0.380232	0.000166268	0.00664175	-0.645419
OBSCN	DACH1	4.43816	7.32919	0.000614587	0.016006	-0.723691
OBSCN	RP11-93B14.6	0.274338	0.519623	0.000514157	0.0141817	-0.921512
OBSCN	ADD3-AS1	0.164373	0.286748	0.000878236	0.0203169	-0.802806
OBSCN	AC007277.3	0.246774	0.701882	0.000652196	0.0166864	-1.50804
OBSCN	CTD-2228K2.7	4.96816	9.36248	0.00026797	0.00918596	-0.914178
OBSCN	RP11-293P20.2	0.669978	1.11251	0.000606315	0.0158584	-0.731637
OBSCN	SLC16A1-AS1	0.287662	0.445632	6.25963e-05	0.0033525	-0.63148
OBSCN	RP5-881L22.5	4.25675	7.84374	0.00016221	0.00653566	-0.88179
OBSCN	RP1-167A14.2	0.319819	0.500059	2.29065e-05	0.00165313	-0.644842
OBSCN	RP11-492E3.2	0.61759	1.18469	0.00025229	0.00879588	-0.939784
OBSCN	FLJ31356	0.109211	0.169993	0.000811752	0.0193208	-0.638356
OBSCN	AC007128.1	0.379142	0.593568	0.00116234	0.024503	-0.646677
OBSCN	AC093585.6	0.187095	0.437983	2.82982e-05	0.00192413	-1.2271
OBSCN	TRPM2-AS	1.14431	2.48912	9.86315e-08	3.00772e-05	-1.12116
OBSCN	MORF4L2-AS1	0.208704	0.320381	6.64172e-05	0.00350291	-0.618325
OBSCN	RP11-227H15.5	0.310197	0.561276	0.000499737	0.0139244	-0.855523
OBSCN	CTD-3184A7.4	4.97618	7.84047	3.15661e-07	7.36679e-05	-0.655902
OBSCN	RP11-135A1.2	0.578266	1.05638	1.5847e-05	0.00128038	-0.869324
OBSCN	RP5-908M14.5	0.410587	0.758724	0.00052839	0.0144492	-0.885888
OBSCN	GAS6-AS1	1.06095	2.53737	3.06656e-07	7.2245e-05	-1.25797
OBSCN	AC004593.3	0.237912	0.518056	0.000847415	0.0198596	-1.12268
OBSCN	DLEU7-AS1	0.118347	0.203674	0.000695153	0.0174145	-0.783241
OBSCN	TM4SF1-AS1	0.226882	0.380999	6.79462e-05	0.00355457	-0.747846
OBSCN	PDX1-AS1	0.175053	0.334682	2.6504e-05	0.00184094	-0.935
OBSCN	AC073635.5	0.281246	0.508758	0.000507914	0.0140813	-0.855147
OBSCN	EVX1-AS	0.153226	0.681828	0.000385171	0.0117186	-2.15374
OBSCN	BBOX1-AS1	1.63296	2.57186	0.000749442	0.0182982	-0.655327
OBSCN	RP11-142C4.6	0.0817135	0.156616	0.00183634	0.0329855	-0.938589
OBSCN	ZNF252P-AS1	0.124237	0.194329	4.87336e-05	0.00283412	-0.64541
OBSCN	RP11-524D16__A.3	1.17736	2.13749	0.00298306	0.0449711	-0.860363
OBSCN	PAN3-AS1	0.540263	1.02577	2.16517e-13	1.26678e-09	-0.924976
OBSCN	CTD-2033A16.3	0.163574	0.284044	0.000111591	0.00505657	-0.796173
OBSCN	CTD-3214H19.6	0.246386	0.397966	0.00290599	0.0442302	-0.691726
OBSCN	AP006621.9	0.386469	0.616077	0.00278139	0.0430426	-0.672757
OBSCN	CTD-2527I21.14	0.673484	1.22865	1.25846e-07	3.62662e-05	-0.867358
OBSCN	RP11-435O5.4	0.426385	0.777707	2.26734e-05	0.00164104	-0.867069
OBSCN	RP11-787I22.3	0.245352	0.472558	0.00135251	0.0270288	-0.945636
OBSCN	CTD-2006H14.2	1.40137	2.14178	6.86064e-05	0.00357498	-0.611972
OBSCN	RP11-387M24.5	0.251335	0.423307	1.5684e-05	0.00127078	-0.75209
OBSCN	RP11-44N22.3	0.0702411	0.111423	0.00021695	0.00794593	-0.665655
OBSCN	RP11-449P15.2	0.896077	1.38634	0.000159618	0.00646617	-0.629586
OBSCN	C9orf173-AS1	0.155821	0.290549	0.000221913	0.00806424	-0.898892
OBSCN	RP4-697K14.15	0.274284	0.482084	0.000319266	0.0103187	-0.813612
OBSCN	RP11-476H16.1	0.128448	0.250346	3.62797e-07	8.11467e-05	-0.962742
OBSCN	UCKL1-AS1	0.227061	0.379426	8.32621e-05	0.00412669	-0.740739
OBSCN	C2orf48	0.340227	0.572525	0.001363	0.0271866	-0.75084
OBSCN	RP11-351J23.1	0.634596	1.11142	2.78661e-05	0.00190455	-0.808494
OBSCN	LINC01124	1.15474	1.93796	5.21731e-05	0.00295824	-0.746969
OBSCN	LINC00571	0.121878	0.193791	0.000394568	0.0118881	-0.669064
OBSCN	LINC01342	0.338004	0.515803	0.00170286	0.0314659	-0.609778
OBSCN	LINC00365	0.214992	0.420781	1.42219e-05	0.00118358	-0.968785
OBSCN	RP11-776H12.1	0.851604	1.53639	0.000269879	0.00922877	-0.851294
OBSCN	SLC2A1-AS1	0.112329	0.234169	2.4089e-05	0.00171763	-1.05982
OBSCN	LINC00954	0.0947815	0.195597	5.27688e-05	0.00297993	-1.04521
OBSCN	LINC00858	0.36911	0.666423	0.00304944	0.0455404	-0.85239
OBSCN	PTGES2-AS1	0.299477	0.482319	3.54587e-05	0.00225519	-0.687542
OBSCN	SOX9-AS1	0.151474	0.277872	6.80107e-05	0.0035572	-0.875348
OBSCN	AC002331.1	1.07194	0.580598	0.00196499	0.0344761	0.884609
OBSCN	LINC01186	0.348495	0.572907	3.01897e-05	0.00200929	-0.717162
OBSCN	TUSC8	1.70006	3.12768	0.000172532	0.00682265	-0.879505
OBSCN	AF064858.11	1.80961	5.78628	0.000202009	0.00758755	-1.67696
OBSCN	RP11-527N22.2	0.466607	0.8809	0.00102456	0.02249	-0.916771
OBSCN	RP11-150O12.5	0.190105	0.440952	5.13685e-05	0.00293269	-1.21382
OBSCN	CTC-497E21.3	0.240858	0.406806	0.001239	0.025504	-0.756155
OBSCN	RP11-1029J19.5	0.866022	1.45272	3.05595e-06	0.000395096	-0.746276
OBSCN	DIO3OS	1.39189	2.68111	0.000291646	0.00972849	-0.945784
OBSCN	RP11-1029J19.4	1.69691	2.64119	0.000361116	0.0112146	-0.638275
OBSCN	LA16c-385E7.1	0.0918729	0.181053	1.62794e-05	0.0013039	-0.9787
OBSCN	RP11-626G11.1	0.402776	0.619029	0.000207927	0.0077299	-0.620029
OBSCN	CTD-2012K14.6	0.0867916	0.148992	0.00170626	0.0315034	-0.779606
OBSCN	RP11-1055B8.4	0.887035	1.46882	0.000226437	0.00817083	-0.727593
OBSCN	AC115522.3	1.02725	0.536433	0.000739498	0.0181576	0.937323
OBSCN	AC006262.5	0.198484	0.786434	0.00345457	0.0491447	-1.9863
OBSCN	RP11-111M22.4	0.773594	1.30684	0.000190799	0.00729339	-0.756436
OBSCN	RP11-43F13.4	0.217647	0.347092	0.00324589	0.0473612	-0.673329
OBSCN	RP11-399K21.14	0.129291	0.221837	0.00021826	0.00798107	-0.778871
OBSCN	RP11-265E18.1	0.117667	0.19863	0.00125957	0.0257901	-0.755369
OBSCN	RP11-1275H24.2	0.489713	0.797861	0.000592003	0.0156167	-0.704199
OBSCN	RP11-458F8.4	1.47347	2.33409	1.49959e-05	0.00122729	-0.663644
OBSCN	RP11-383I23.2	0.0595567	0.112295	0.00317062	0.0466716	-0.914963
OBSCN	RP11-93H24.3	0.826398	1.39422	8.92402e-08	2.80638e-05	-0.754545
OBSCN	RP4-563E14.1	0.7894	1.31103	0.000531997	0.0145241	-0.731876
OBSCN	RP11-88E10.5	0.35821	0.622769	0.000239847	0.00852116	-0.797892
OBSCN	RP11-29B2.6	0.150019	0.377137	1.44605e-08	7.05035e-06	-1.32994
OBSCN	RP11-732A21.3	0.303773	0.459285	5.89446e-05	0.00321677	-0.596397
OBSCN	RP11-365P13.5	0.106156	0.168278	0.000495257	0.0138533	-0.664656
OBSCN	MIR647	5.76331	9.43286	1.07199e-05	0.000969767	-0.710797
OBSCN	CEACAM7	33.1479	66.993	0.00284238	0.0435963	-1.01509
OBSCN	VSIG2	12.1641	22.6484	0.00188344	0.0335436	-0.896777
OBSCN	DAPK2	1.32839	2.01676	3.37736e-05	0.00217977	-0.602361
OBSCN	GUCA2B	0.855584	3.04756	0.000149928	0.00619561	-1.83268
OBSCN	COL17A1	14.1812	27.4795	1.40337e-05	0.00117256	-0.954378
OBSCN	MS4A12	1.40274	6.07939	0.000200261	0.00754633	-2.11568
OBSCN	RPS6KA6	0.407897	0.767064	0.000494311	0.0138392	-0.911142
OBSCN	TRHDE	0.078715	0.162216	0.000116334	0.00521233	-1.04321
OBSCN	SEMA3C	7.74357	11.9407	1.08631e-05	0.000979693	-0.624821
OBSCN	ABCB1	4.13569	7.83519	0.000114242	0.0051375	-0.92184
OBSCN	SLC15A1	0.352849	0.955087	0.000271265	0.00925998	-1.43658
OBSCN	CERS4	0.80074	1.35778	0.0013519	0.0270187	-0.761841
OBSCN	SLC26A3	15.4051	43.1252	0.000850398	0.0199109	-1.48512
OBSCN	RASD2	1.5869	2.89904	0.000337891	0.010721	-0.869359
OBSCN	GALNT16	0.0586096	0.117684	0.0030726	0.0457806	-1.00571
OBSCN	BMX	0.412115	0.723684	0.00170396	0.0314758	-0.812312
OBSCN	ZNF423	0.429062	0.720785	0.000425464	0.0125352	-0.748384
OBSCN	AQP8	2.44122	7.49297	0.00147987	0.028661	-1.61793
OBSCN	MOGAT3	4.65899	10.2284	5.68666e-10	6.27478e-07	-1.13449
OBSCN	WNT5B	0.816095	1.30596	0.00231252	0.0383233	-0.678297
OBSCN	ADTRP	2.91475	5.10922	0.00354907	0.0499805	-0.809729
OBSCN	SEMA5A	2.99174	4.80308	0.000237562	0.00846181	-0.682977
OBSCN	CNTN3	0.142604	0.355453	0.000143941	0.00602025	-1.31764
OBSCN	KNG1	0.0561106	0.168179	0.0001786	0.00698137	-1.58365
OBSCN	COLEC11	0.197145	0.31228	0.00062167	0.016141	-0.663581
OBSCN	XPNPEP2	1.54737	3.35154	0.00210893	0.0361296	-1.11501
OBSCN	CNTFR	0.211825	0.920238	0.000240029	0.00852436	-2.11913
OBSCN	HIF3A	0.136996	0.317927	0.000507306	0.0140695	-1.21456
OBSCN	FGF13	0.0699309	0.138888	0.000130345	0.0056286	-0.989923
OBSCN	HRC	0.141025	0.21433	0.000112825	0.00509046	-0.603888
OBSCN	FBP2	0.155898	0.274429	0.000124466	0.00545242	-0.815833
OBSCN	VAV3	6.63571	10.8249	0.00138801	0.0275043	-0.706034
OBSCN	CYP27A1	9.56878	14.847	0.000176549	0.00693027	-0.633768
OBSCN	CHAD	0.307977	0.623111	4.13496e-05	0.00251578	-1.01667
OBSCN	AOX1	0.337682	0.567623	0.00265127	0.0417306	-0.749267
OBSCN	SLC38A4	0.457919	1.02677	0.000208374	0.00773766	-1.16494
OBSCN	SLC39A5	15.9228	27.2356	0.000115713	0.00519097	-0.774399
OBSCN	TNFRSF11A	7.70936	4.94845	0.00022936	0.00823967	0.639636
OBSCN	SELENBP1	53.8516	101.358	0.000131658	0.00566973	-0.912404
OBSCN	AFF3	0.07261	0.125336	0.00197175	0.0345469	-0.787565
OBSCN	GPR17	0.098599	0.224955	0.00047655	0.0135103	-1.18999
OBSCN	A1CF	1.5706	2.50712	0.000717362	0.0177632	-0.674717
OBSCN	ADGRL3	0.091365	0.153784	0.00160516	0.0302628	-0.751188
OBSCN	BMP3	0.167609	0.434241	0.000405894	0.0121386	-1.3734
OBSCN	NRG1	0.137139	0.217834	0.00176625	0.0322198	-0.667595
OBSCN	TMEM82	0.649721	1.20839	0.000267284	0.0091712	-0.8952
OBSCN	SLC25A34	0.273065	0.423336	0.00324681	0.0473682	-0.632558
OBSCN	GBP2	18.7282	11.5559	0.000604524	0.0158406	0.696579
OBSCN	TXLNB	0.086176	0.140915	0.00102961	0.0225656	-0.709473
OBSCN	AQP7	0.323154	0.610687	0.000815533	0.0193777	-0.918211
OBSCN	RPL10L	0.21785	0.401361	0.00105746	0.0229716	-0.881563
OBSCN	PRAP1	37.1586	68.6664	0.00174264	0.0319451	-0.885909
OBSCN	PPP1R14D	28.1584	42.5182	0.000698218	0.0174714	-0.594515
OBSCN	MOGAT2	3.06584	4.99233	0.00169724	0.0313918	-0.70343
OBSCN	ZNF606	0.456936	0.711697	0.00223596	0.037494	-0.639271
OBSCN	CHP2	5.19622	9.83509	0.00192366	0.0339951	-0.920476
OBSCN	CA4	1.56103	5.25914	1.43446e-05	0.00119043	-1.75233
OBSCN	ZNF528	0.232913	0.354379	0.00235992	0.0388117	-0.6055
OBSCN	TRPV3	0.0887803	0.160579	0.000286898	0.00962348	-0.854968
OBSCN	COL4A3	0.0357372	0.0858747	0.00043558	0.0127422	-1.26481
OBSCN	GPR37L1	0.233557	0.364686	9.19287e-05	0.00441447	-0.642884
OBSCN	FAXDC2	1.28304	2.10823	0.001037	0.0226841	-0.716471
OBSCN	ZNF439	0.312241	0.611606	1.03618e-07	3.11077e-05	-0.969942
OBSCN	PDZD3	1.2931	2.041	0.00224246	0.0375686	-0.65844
OBSCN	HPSE	3.95755	2.60257	0.000542691	0.0147155	0.604672
OBSCN	SCUBE2	0.402454	0.625923	0.00298891	0.0450195	-0.637163
OBSCN	DENND2C	0.0880947	0.156877	0.000306839	0.0100658	-0.832509
OBSCN	HSD11B2	28.9182	45.0193	3.8201e-05	0.00238299	-0.638569
OBSCN	PRR15	33.796	53.5084	4.6825e-06	0.000539141	-0.662912
OBSCN	ABAT	1.4582	2.59458	1.54705e-05	0.00125733	-0.831308
OBSCN	AIFM3	3.93276	6.26451	0.00320701	0.0469846	-0.671657
OBSCN	FAM132A	1.35774	2.22586	0.000425736	0.012539	-0.713163
OBSCN	MROH7	0.0718362	0.133735	0.00013498	0.00577229	-0.896599
OBSCN	LRRC19	4.18773	6.35541	0.00188554	0.033558	-0.601818
OBSCN	PARK2	0.193911	0.332523	1.10949e-06	0.000186456	-0.778061
OBSCN	SLC51B	2.56747	4.86781	0.000153607	0.00629593	-0.922927
OBSCN	ZNF793	0.0712087	0.14231	0.000342831	0.0108221	-0.998911
OBSCN	KIR2DL4	0.539863	0.258529	0.00167647	0.0311267	1.06227
OBSCN	FAM150B	0.130132	0.270555	9.4374e-05	0.0044899	-1.05595
OBSCN	ZNF418	0.0803833	0.128798	0.00292207	0.0443841	-0.680137
OBSCN	ZFP28	0.19248	0.320416	0.00140174	0.0276545	-0.735241
OBSCN	ZNF772	0.161609	0.276317	0.000137475	0.00583954	-0.773819
OBSCN	ZNF257	0.0397815	0.0930422	0.000310255	0.0101263	-1.22579
OBSCN	GUCA2A	11.1785	28.2537	0.000139496	0.00589031	-1.33771
OBSCN	UGT2B17	11.1846	25.4149	0.00169028	0.0312975	-1.18416
OBSCN	AKR1B10	7.19915	12.517	0.00162193	0.0304467	-0.797987
OBSCN	ZNF43	0.370881	0.693105	0.00219582	0.0370704	-0.902116
OBSCN	PPP1R14C	6.09993	9.45631	0.000522248	0.0143483	-0.632485
OBSCN	NPY4R	0.086903	0.197044	8.03071e-06	0.000791955	-1.18104
OBSCN	ZNF880	0.442837	0.72639	0.000489886	0.0137797	-0.713969
OBSCN	AKR1B15	0.0720693	0.155413	0.000845721	0.0198313	-1.10865
OBSCN	PHGR1	135.594	233.744	0.00198397	0.0346736	-0.785639
OBSCN	FLJ22763	0.631679	1.31459	0.000246879	0.00867456	-1.05735
OBSCN	UGT1A10	0.956731	1.68731	0.00177707	0.0323546	-0.818539
OBSCN	LINC01314	0.0140353	0.0540748	0.0012015	0.0250305	-1.9459
OBSCN	FXYD1	0.0845783	0.154018	0.00146718	0.0285051	-0.86474
OBSCN	ZNF595	0.487471	0.824282	0.00017126	0.00678406	-0.757821
OBSCN	CTD-2368P22.1	0.0973719	0.169669	0.000931352	0.0211185	-0.801147
OBSCN	RP11-191G24.1	0.725884	1.18466	2.94832e-05	0.00197744	-0.706663
OBSCN	RP11-649G15.2	0.352819	0.597892	0.000822737	0.0194864	-0.760959
OBSCN	ZNF793-AS1	0.125462	0.239492	0.000713221	0.0177042	-0.932725
OBSCN	TBX2-AS1	0.197892	0.305862	0.00099747	0.022105	-0.628168
OBSCN	RP11-395B7.2	2.05791	3.45542	0.000291279	0.0097227	-0.747686
OBSCN	CTD-2033D15.3	0.211404	0.756741	0.000452623	0.0130856	-1.8398
OBSCN	LINC01559	6.40714	10.6343	0.000110514	0.00502314	-0.730969
OBSCN	LINC00501	0.241795	0.385523	0.000708867	0.0176431	-0.673032
OBSCN	AC003090.1	0.0605504	0.108354	0.0014719	0.0285616	-0.839543
OBSCN	LINC01268	0.347766	0.577277	1.62787e-05	0.0013039	-0.731147
OBSCN	RP11-478K15.6	0.0868258	0.207759	0.000652368	0.0166864	-1.25872
OBSCN	LINC00865	0.146543	0.283488	0.000134018	0.00574286	-0.951963
OBSCN	AP001610.9	0.592642	0.938119	0.00167195	0.0310817	-0.662611
OBSCN	AC073283.4	0.169453	0.262818	0.0023562	0.0387762	-0.633175
OBSCN	RP11-291B21.2	1.1857	0.491376	0.00352952	0.0498013	1.27084
OBSCN	RP11-13K12.1	0.0263187	0.0743626	0.00238886	0.0391219	-1.49849
RYR2	NOX1	42.1261	75.8584	8.68965e-05	0.00425139	-0.848596
RYR2	SLC11A1	1.91408	1.16323	0.00214028	0.0364668	0.718512
RYR2	TG	0.440842	0.901329	0.00075552	0.0183961	-1.03179
RYR2	SNCAIP	0.428635	0.978242	1.40932e-05	0.0011752	-1.19044
RYR2	PPP2R2C	0.237426	0.709871	8.14263e-06	0.000799892	-1.58008
RYR2	CTTNBP2	0.806066	1.67763	1.44419e-05	0.00119516	-1.05745
RYR2	SESN1	6.59583	12.5196	1.77294e-06	0.000264715	-0.92456
RYR2	TRAF5	4.65843	7.27583	1.04977e-07	3.14031e-05	-0.643268
RYR2	EPDR1	7.4373	11.6008	0.000183246	0.00711105	-0.641377
RYR2	ICAM1	19.1349	11.7919	0.000202719	0.00760854	0.698407
RYR2	PLCB4	9.369	22.7759	4.45677e-07	9.56683e-05	-1.28154
RYR2	GPR143	1.40973	2.84596	4.0438e-05	0.00247588	-1.0135
RYR2	ASB9	2.64178	4.07757	5.3127e-05	0.00298942	-0.626198
RYR2	SRPX2	6.60482	11.2895	0.000250537	0.00876	-0.773396
RYR2	PLLP	3.62471	2.06045	0.000403817	0.0120958	0.814909
RYR2	QPRT	10.5138	19.6275	0.00011811	0.00526404	-0.900595
RYR2	OCA2	0.190423	0.577933	5.24945e-05	0.00296844	-1.6017
RYR2	LAPTM4B	37.6937	58.8167	0.00242779	0.0395226	-0.641903
RYR2	IL4I1	7.81001	3.90523	0.00196961	0.03453	0.999916
RYR2	CCL24	35.7763	65.5455	0.000706945	0.0176075	-0.873493
RYR2	RLN2	0.235837	0.394431	0.00300115	0.0451222	-0.74198
RYR2	RLN1	0.0666578	0.136536	6.84675e-05	0.00357218	-1.03444
RYR2	KRT23	5.67449	21.9614	4.72744e-06	0.000543225	-1.95241
RYR2	RNF43	21.4458	37.905	5.74248e-08	2.00096e-05	-0.82169
RYR2	ODAM	1.35994	3.06575	0.00113465	0.024108	-1.1727
RYR2	AREG	27.6033	52.6423	6.77775e-05	0.00354796	-0.931382
RYR2	FOLR1	1.00996	3.55316	0.000618095	0.0160667	-1.81481
RYR2	ENO2	11.834	7.45439	0.00344176	0.0490495	0.666776
RYR2	WISP3	0.318127	0.934175	0.000147689	0.00612926	-1.55409
RYR2	TBX18	0.195995	0.428451	0.00194147	0.0342144	-1.12831
RYR2	QPCT	6.99769	17.8656	4.23894e-09	2.89792e-06	-1.35223
RYR2	PMFBP1	0.43097	0.723468	0.00164205	0.0307075	-0.747342
RYR2	ARMC2	0.606395	0.916708	0.00277461	0.0429699	-0.596205
RYR2	ELOVL3	0.522124	0.202949	0.00309233	0.0459548	1.36327
RYR2	TNFSF11	0.937723	1.50287	0.00132513	0.0266872	-0.680485
RYR2	TGFBI	88.1469	144.186	0.000111824	0.00506193	-0.709951
RYR2	CD80	0.463305	0.29745	0.00338585	0.0485694	0.639315
RYR2	WFDC3	0.537829	0.979763	0.00011186	0.00506193	-0.865284
RYR2	EREG	3.21231	8.39757	5.13727e-05	0.00293269	-1.38636
RYR2	KIF25	0.111004	0.258973	0.000224779	0.00813901	-1.2222
RYR2	TAS2R5	0.333426	0.501791	0.00334914	0.0482206	-0.589722
RYR2	FBXL16	4.83998	2.3683	0.000367625	0.0113495	1.03115
RYR2	ASPHD2	4.90449	3.23459	0.00291175	0.0442835	0.600519
RYR2	LRRC6	1.60996	2.50757	0.000476999	0.0135215	-0.639265
RYR2	SLC6A6	10.4128	16.1287	0.000278952	0.00943542	-0.631275
RYR2	KHDRBS3	1.13802	1.76088	0.00028223	0.00951534	-0.629772
RYR2	DSG3	0.956053	3.20958	3.55147e-05	0.0022564	-1.74722
RYR2	DSG1	0.0609432	0.103549	0.00027842	0.00942352	-0.764779
RYR2	SERPINE2	7.38953	11.5243	0.000250141	0.00875187	-0.641119
RYR2	ALPK3	0.887517	2.75744	1.39505e-08	6.89521e-06	-1.63548
RYR2	CTSV	2.00403	3.36677	2.10271e-05	0.00156139	-0.748462
RYR2	GGH	25.6098	42.6804	0.000392565	0.011859	-0.736879
RYR2	C11orf70	0.216112	0.382112	0.000112241	0.0050705	-0.822215
RYR2	STRA6	0.753104	1.75302	0.000197089	0.00746103	-1.21892
RYR2	TRIM54	0.325435	1.19355	0.000102727	0.00476565	-1.87482
RYR2	GALNT6	8.07173	12.1804	7.75251e-06	0.000772625	-0.593607
RYR2	DUOXA2	6.20232	19.5687	3.92266e-05	0.00242651	-1.65767
RYR2	DUOX2	8.83479	23.9092	4.13467e-05	0.00251578	-1.4363
RYR2	KIFC3	3.29849	2.15261	0.00258006	0.041022	0.615721
RYR2	ZMYND15	2.25839	1.26029	2.09035e-05	0.00155496	0.841546
RYR2	CYP39A1	2.25834	3.8473	8.57225e-06	0.000828052	-0.768582
RYR2	NPFFR1	0.227057	0.427717	0.00307709	0.0458094	-0.913601
RYR2	GAS2	0.425317	0.696216	0.00272912	0.042524	-0.710995
RYR2	SPATA25	0.754145	1.43187	2.0411e-07	5.30669e-05	-0.92499
RYR2	ADAM8	6.96431	3.96658	0.00318402	0.0468113	0.812085
RYR2	CCDC122	0.682825	1.02844	3.57892e-05	0.00226969	-0.590869
RYR2	CCDC175	0.0624143	0.132652	4.21313e-05	0.00254916	-1.08769
RYR2	SLC25A27	1.20407	1.92972	0.00240323	0.0392549	-0.680471
RYR2	NODAL	0.101689	0.292276	3.83549e-05	0.00238785	-1.52316
RYR2	ZNF618	2.54401	1.45277	0.000328294	0.0104972	0.8083
RYR2	SLC13A3	0.385021	1.0256	0.00137594	0.0273443	-1.41345
RYR2	SHROOM4	1.40961	2.44903	1.14708e-05	0.00101471	-0.796912
RYR2	PLA2G4D	0.136073	0.241897	0.00333723	0.0481108	-0.830015
RYR2	LRRC36	0.356034	0.994756	5.00423e-06	0.000566278	-1.48233
RYR2	ZNF66	0.19108	0.346991	0.000191741	0.00732212	-0.860721
RYR2	LY6E	119.13	60.6654	0.00338133	0.0485346	0.973595
RYR2	HENMT1	5.15492	7.98066	6.17589e-05	0.00331863	-0.630559
RYR2	SPATA17	0.142728	0.221989	0.00105431	0.0229218	-0.637215
RYR2	C3orf67	0.25379	0.438908	0.00230722	0.0382784	-0.790283
RYR2	HCN1	0.0882598	0.308334	2.99333e-05	0.00199857	-1.80467
RYR2	OXGR1	1.38463	2.76896	0.000128636	0.00557587	-0.999841
RYR2	VWA2	5.16841	8.41176	0.000192962	0.00734978	-0.702688
RYR2	ERICH6B	0.0958792	0.146434	0.000271146	0.00925951	-0.610963
RYR2	GLYATL1	0.227074	0.526266	1.09038e-05	0.000980773	-1.21263
RYR2	ENGASE	9.63124	14.6407	0.000344011	0.0108495	-0.604189
RYR2	CCDC88B	5.05181	8.94419	0.00224486	0.0375956	-0.82415
RYR2	GBX2	0.0546486	0.1864	0.000425216	0.0125301	-1.77015
RYR2	AXIN2	16.9003	30.4335	3.92623e-05	0.00242693	-0.848612
RYR2	APLF	0.363103	0.562492	0.000103795	0.00480188	-0.631454
RYR2	FABP6	5.06332	9.55381	3.58373e-05	0.00227102	-0.915992
RYR2	PAH	0.162656	0.500976	0.00169201	0.0313203	-1.62292
RYR2	FGGY	2.48746	5.10618	0.00202267	0.0351411	-1.03757
RYR2	RAB40A	0.0872107	0.139148	0.00102697	0.0225214	-0.674042
RYR2	SPERT	0.192436	0.412129	0.000163929	0.0065844	-1.09872
RYR2	GJC3	0.325263	0.512536	0.00284877	0.0436582	-0.656048
RYR2	UMODL1	0.0701035	0.196692	7.19395e-05	0.00369962	-1.48838
RYR2	MCMDC2	0.14182	0.343875	8.89137e-09	4.99306e-06	-1.27782
RYR2	RIIAD1	0.103525	0.443809	0.000150242	0.00620449	-2.09996
RYR2	APOLD1	2.96562	7.64941	1.00081e-06	0.000172809	-1.36701
RYR2	GRM8	0.768457	2.3859	1.06555e-08	5.67293e-06	-1.6345
RYR2	ZNF572	0.747976	1.16179	0.000148029	0.00614133	-0.635288
RYR2	PLCB1	0.772578	1.23715	0.000116937	0.00523067	-0.679265
RYR2	WFDC10B	0.214435	0.437364	0.000119912	0.00531492	-1.02829
RYR2	MAP7D2	0.698622	2.00307	6.65243e-05	0.00350496	-1.51963
RYR2	PTP4A3	14.1326	21.4485	0.00257292	0.0409404	-0.601851
RYR2	ROBO2	0.197919	0.47513	9.62594e-06	0.000898921	-1.26341
RYR2	L3MBTL1	0.402808	0.635368	0.000838751	0.0197125	-0.657502
RYR2	GRK1	0.0292714	0.0901713	1.13784e-05	0.00100973	-1.62318
RYR2	NANOS3	0.997398	2.16643	0.000122537	0.00538983	-1.11908
RYR2	PLA2G4E	0.0695074	0.119822	0.0016054	0.0302637	-0.785651
RYR2	FAM92A1	1.62021	2.55844	4.74782e-06	0.000543924	-0.659087
RYR2	NPIPB15	1.45055	2.56319	0.000481568	0.0136145	-0.821345
RYR2	HOXC6	1.82134	0.780647	0.00114822	0.024293	1.22226
RYR2	DUSP27	4.54407	13.0047	6.64842e-05	0.00350431	-1.51698
RYR2	SPIN3	0.981376	1.56038	0.000217088	0.00794979	-0.669022
RYR2	DFNB59	0.24893	0.381232	7.16139e-05	0.00368674	-0.61493
RYR2	FAM221B	0.0643113	0.119595	0.0025196	0.0404295	-0.895015
RYR2	TMEM211	2.11229	5.24239	1.46689e-05	0.00120878	-1.31142
RYR2	POU5F1B	0.690684	1.44834	0.000221143	0.00804557	-1.06831
RYR2	ZNF717	0.636522	0.981299	0.000682913	0.0171834	-0.624483
RYR2	CCDC192	0.307615	0.502188	3.85282e-06	0.000469391	-0.707103
RYR2	TDGF1	3.07231	5.77048	0.000121899	0.00537503	-0.909368
RYR2	LY6G6D	4.29967	11.0898	0.00105638	0.0229562	-1.36694
RYR2	PTCHD4	0.1095	0.240595	0.00236519	0.0388693	-1.13568
RYR2	XXbac-BPG32J3.19	1.94997	5.23474	0.000601974	0.0157919	-1.42467
RYR2	MEX3A	1.7198	2.69564	0.00259375	0.041172	-0.648383
RYR2	CLEC5A	1.48245	0.779735	0.00346495	0.0492549	0.926925
RYR2	TCF24	0.0615861	0.125492	0.000715723	0.0177436	-1.02692
RYR2	MMP12	75.649	32.5833	0.000450944	0.0130551	1.21519
RYR2	RP11-309L24.4	0.857912	1.33419	0.00158336	0.0300024	-0.637061
RYR2	CCL4	7.47804	3.63559	6.10039e-05	0.0032899	1.04047
RYR2	CCL4L2	5.47334	2.56794	4.51293e-05	0.00268298	1.09181
RYR2	CCL3L3	3.86656	1.52361	0.00341968	0.0488681	1.34355
RYR2	DACH1	4.22547	7.35275	6.38594e-05	0.00340391	-0.799173
RYR2	CCL3	6.86855	3.38166	0.000638477	0.0164372	1.02228
RYR2	LINC00525	0.315344	0.561754	0.00142115	0.0279141	-0.833011
RYR2	C17orf77	0.579641	1.23277	0.00222772	0.0374005	-1.08867
RYR2	ADD3-AS1	0.158583	0.286965	0.000454772	0.0131251	-0.855635
RYR2	AC007277.3	0.232847	0.700844	0.000242056	0.00857094	-1.58971
RYR2	RP5-881L22.5	4.0268	7.86472	4.33913e-05	0.00260597	-0.965761
RYR2	AC007128.1	0.333041	0.602676	9.0907e-06	0.000862382	-0.855682
RYR2	TRPM2-AS	1.37954	2.41897	3.99906e-05	0.00245866	-0.81021
RYR2	ZNF341-AS1	0.103121	0.173532	0.00225929	0.0377645	-0.750859
RYR2	MORF4L2-AS1	0.212137	0.318463	0.000857242	0.02002	-0.586133
RYR2	RP11-227H15.5	0.329439	0.554168	0.00059831	0.0157188	-0.750313
RYR2	RP5-1011O1.2	0.630642	1.20494	0.000121315	0.00535821	-0.934063
RYR2	RP11-135A1.2	0.59792	1.04697	4.3452e-05	0.00260899	-0.808193
RYR2	RGS5	3.54863	5.46826	0.00103506	0.0226534	-0.623818
RYR2	RP11-7O11.3	0.565145	0.867028	0.00044832	0.0130019	-0.617459
RYR2	RP11-875O11.3	0.433202	0.662754	0.000332395	0.0105907	-0.613432
RYR2	RP11-529K1.2	0.28992	0.443137	8.11367e-05	0.00405168	-0.612099
RYR2	CTD-2033A16.3	0.152063	0.285668	5.1669e-05	0.00294292	-0.909667
RYR2	AC007773.2	0.385019	0.585134	0.000974873	0.0217775	-0.603836
RYR2	AC010524.2	0.061342	0.137741	0.000771411	0.0186643	-1.16701
RYR2	CTD-3131K8.3	0.224224	0.364422	0.000754274	0.0183781	-0.700669
RYR2	CTD-2527I21.14	0.705872	1.2154	3.94663e-06	0.000478042	-0.78395
[truncated: 7,322 more rows]
