# Supplementary material for: Regulatory Network Analysis of Mutated Genes Based on Multi-Omics Data Reveals the Exclusive Features in Tumor Immune Microenvironment Between Left-Sided and Right-Sided Colon Cancer
Source: Front Oncol. 2021 Jun 15;11:685515. doi: 10.3389/fonc.2021.685515 (PMC8239301; doi:10.3389/fonc.2021.685515)
Supplement: Supplementary file 6 [file Table_6.xlsx]

## Sheet: LCC
The immune-related biological processes associated with each TMG based on the GO BP enrichment results of its upregulating genes in LCC cohort
TMG	ID	Description	GeneRatio	BgRatio	pvalue	p.adjust	qvalue	geneID	Count
TP53	GO:0042110	T cell activation	3/8	443/17913	0.000766895	0.0331944	0.0120951	TBX21/TNFSF13B/CD8A	3
TP53	GO:0002521	leukocyte differentiation	3/8	485/17913	0.000998002	0.0331944	0.0120951	SNX10/TBX21/TSPAN2	3

## Sheet: RCC
The immune-related biological processes associated with each TMG based on the GO BP enrichment results of its upregulating genes in RCC cohort
TMG	ID	Description	GeneRatio	BgRatio	pvalue	p.adjust	qvalue	geneID	Count
TTN	GO:0034341	response to interferon-gamma	10/79	173/17913	4.41019e-09	6.66821e-06	4.92549e-06	ICAM1/OAS2/IFNG/KYNU/FCGR1A/UBD/CCL3/MT2A/GBP2/CCL5	10
TTN	GO:0071346	cellular response to interferon-gamma	8/79	153/17913	3.68196e-07	0.000139178	0.000102804	ICAM1/OAS2/IFNG/FCGR1A/CCL3/MT2A/GBP2/CCL5	8
TTN	GO:0060333	interferon-gamma-mediated signaling pathway	6/79	91/17913	3.0022e-06	0.000349179	0.000257922	ICAM1/OAS2/IFNG/FCGR1A/MT2A/GBP2	6
TTN	GO:0002449	lymphocyte mediated immunity	11/79	293/17913	6.26331e-08	4.73506e-05	3.49756e-05	ICAM1/ULBP2/SLAMF7/LAG3/SLA2/TLR8/C1QC/C1QB/C1QA/KIR2DL4/SH2D1B	11
TTN	GO:0002228	natural killer cell mediated immunity	5/79	63/17913	8.44527e-06	0.000532052	0.000393001	ULBP2/SLAMF7/LAG3/KIR2DL4/SH2D1B	5
TTN	GO:0002717	positive regulation of natural killer cell mediated immunity	3/79	28/17913	0.000249796	0.00401799	0.0029679	LAG3/KIR2DL4/SH2D1B	3
TTN	GO:0002715	regulation of natural killer cell mediated immunity	3/79	42/17913	0.000837349	0.00997707	0.00736958	LAG3/KIR2DL4/SH2D1B	3
TTN	GO:0019724	B cell mediated immunity	5/79	173/17913	0.00100395	0.0109998	0.00812504	SLA2/TLR8/C1QC/C1QB/C1QA	5
TTN	GO:0002708	positive regulation of lymphocyte mediated immunity	3/79	91/17913	0.00759277	0.0485175	0.0358376	LAG3/KIR2DL4/SH2D1B	3
TTN	GO:0002697	regulation of immune effector process	10/79	441/17913	2.33365e-05	0.000882118	0.000651579	IFNG/CD80/MMP12/LAG3/C1QC/C1QB/C1QA/KIR2DL4/SH2D1B/HLA-DMB	10
TTN	GO:0002286	T cell activation involved in immune response	5/79	88/17913	4.31953e-05	0.00139733	0.00103214	ICAM1/IFNG/CD80/CLEC4E/HLA-DMB	5
TTN	GO:0045088	regulation of innate immune response	9/79	440/17913	0.000134808	0.00287084	0.00212055	IFNG/CLEC4E/MMP12/LAG3/CD209/TLR8/KIR2DL4/SH2D1B/CCL5	9
TTN	GO:0002683	negative regulation of immune system process	9/79	451/17913	0.000162256	0.00318612	0.00235343	CTLA4/MMP12/CCL3/LAG3/SLA2/GPNMB/SAMSN1/C1QC/KIR2DL4	9
TTN	GO:0045089	positive regulation of innate immune response	8/79	373/17913	0.000235898	0.00401799	0.0029679	CLEC4E/MMP12/LAG3/CD209/TLR8/KIR2DL4/SH2D1B/CCL5	8
TTN	GO:0002699	positive regulation of immune effector process	6/79	198/17913	0.000240456	0.00401799	0.0029679	IFNG/CD80/LAG3/KIR2DL4/SH2D1B/HLA-DMB	6
TTN	GO:0002460	adaptive immune response based on somatic recombination of immune receptors built from immunoglobulin superfamily domains	7/79	295/17913	0.000322106	0.0047284	0.00349264	ICAM1/CD80/SLA2/TLR8/C1QC/C1QB/C1QA	7
TTN	GO:0002285	lymphocyte activation involved in immune response	5/79	158/17913	0.000667731	0.00841341	0.00621459	ICAM1/IFNG/CD80/CLEC4E/HLA-DMB	5
TTN	GO:0002292	T cell differentiation involved in immune response	3/79	66/17913	0.00309397	0.0258458	0.019091	IFNG/CD80/CLEC4E	3
TTN	GO:0050777	negative regulation of immune response	4/79	143/17913	0.00368187	0.0296116	0.0218727	CTLA4/MMP12/SAMSN1/KIR2DL4	4
TTN	GO:0016064	immunoglobulin mediated immune response	4/79	171/17913	0.00691157	0.0458346	0.0338558	TLR8/C1QC/C1QB/C1QA	4
TTN	GO:0001819	positive regulation of cytokine production	9/79	446/17913	0.000149251	0.00304956	0.00225257	IFNG/CD80/CLEC4E/CLEC5A/MMP12/CCL3/TLR8/HPSE/KIR2DL4	9
TTN	GO:0050715	positive regulation of cytokine secretion	5/79	132/17913	0.000293288	0.00452502	0.00334242	CLEC4E/CLEC5A/MMP12/CCL3/TLR8	5
TTN	GO:0050707	regulation of cytokine secretion	5/79	201/17913	0.0019477	0.0172218	0.0127209	CLEC4E/CLEC5A/MMP12/CCL3/TLR8	5
TTN	GO:0050663	cytokine secretion	5/79	230/17913	0.00348381	0.02832	0.0209187	CLEC4E/CLEC5A/MMP12/CCL3/TLR8	5
TTN	GO:0042110	T cell activation	12/79	443/17913	5.15881e-07	0.000156002	0.000115232	ICAM1/IFNG/CD80/CTLA4/CLEC4E/LAG3/CD209/SLA2/GPNMB/CD8A/HLA-DMB/CCL5	12
TTN	GO:0010818	T cell chemotaxis	4/79	25/17913	4.13058e-06	0.000367379	0.000271365	CXCL10/CXCL11/CCL3/CCL5	4
TTN	GO:0072678	T cell migration	5/79	59/17913	6.09858e-06	0.000441952	0.000326448	ICAM1/CXCL10/CXCL11/CCL3/CCL5	5
TTN	GO:0050863	regulation of T cell activation	8/79	307/17913	6.16966e-05	0.0017601	0.0013001	IFNG/CD80/CTLA4/LAG3/CD209/GPNMB/HLA-DMB/CCL5	8
TTN	GO:0050870	positive regulation of T cell activation	6/79	198/17913	0.000240456	0.00401799	0.0029679	IFNG/CD80/CTLA4/CD209/HLA-DMB/CCL5	6
TTN	GO:0045589	regulation of regulatory T cell differentiation	3/79	33/17913	0.000409473	0.0056284	0.00415743	IFNG/CTLA4/LAG3	3
TTN	GO:0045066	regulatory T cell differentiation	3/79	35/17913	0.000488098	0.00641742	0.00474024	IFNG/CTLA4/LAG3	3
TTN	GO:0042129	regulation of T cell proliferation	5/79	149/17913	0.00051159	0.00666831	0.00492556	CTLA4/CD209/GPNMB/HLA-DMB/CCL5	5
TTN	GO:0042098	T cell proliferation	5/79	177/17913	0.00111171	0.0119214	0.00880574	CTLA4/CD209/GPNMB/HLA-DMB/CCL5	5
TTN	GO:0045580	regulation of T cell differentiation	4/79	139/17913	0.00332658	0.0274852	0.020302	IFNG/CD80/CTLA4/LAG3	4
TTN	GO:0030217	T cell differentiation	5/79	234/17913	0.00374898	0.0299919	0.0221535	IFNG/CD80/CTLA4/CLEC4E/LAG3	5
TTN	GO:0042102	positive regulation of T cell proliferation	3/79	90/17913	0.00736554	0.047797	0.0353053	CD209/HLA-DMB/CCL5	3
TTN	GO:0050869	negative regulation of B cell activation	3/79	28/17913	0.000249796	0.00401799	0.0029679	CTLA4/SLA2/SAMSN1	3
TTN	GO:0002687	positive regulation of leukocyte migration	7/79	121/17913	1.04438e-06	0.000237315	0.000175293	ICAM1/CXCL10/CCL4/CCL3/CCL8/CMKLR1/CCL5	7
TTN	GO:0002694	regulation of leukocyte activation	12/79	492/17913	1.55319e-06	0.000293553	0.000216834	IFNG/CD80/CTLA4/CCL3/LAG3/CD209/SLA2/GPNMB/SAMSN1/C1QA/HLA-DMB/CCL5	12
TTN	GO:1903037	regulation of leukocyte cell-cell adhesion	9/79	295/17913	5.91679e-06	0.000441952	0.000326448	ICAM1/IFNG/CD80/CTLA4/LAG3/CD209/GPNMB/HLA-DMB/CCL5	9
TTN	GO:0007159	leukocyte cell-cell adhesion	9/79	328/17913	1.3845e-05	0.000630323	0.00046559	ICAM1/IFNG/CD80/CTLA4/LAG3/CD209/GPNMB/HLA-DMB/CCL5	9
TTN	GO:0002685	regulation of leukocyte migration	7/79	186/17913	1.79368e-05	0.000732985	0.000541421	ICAM1/CXCL10/CCL4/CCL3/CCL8/CMKLR1/CCL5	7
TTN	GO:0030595	leukocyte chemotaxis	7/79	188/17913	1.92193e-05	0.000761111	0.000562196	CXCL10/CXCL11/CCL4/CCL3/CCR5/CMKLR1/CCL5	7
TTN	GO:0002690	positive regulation of leukocyte chemotaxis	5/79	81/17913	2.89379e-05	0.00104176	0.000769501	CXCL10/CCL4/CCL3/CMKLR1/CCL5	5
TTN	GO:1903039	positive regulation of leukocyte cell-cell adhesion	7/79	214/17913	4.40393e-05	0.00139733	0.00103214	ICAM1/IFNG/CD80/CTLA4/CD209/HLA-DMB/CCL5	7
TTN	GO:0002696	positive regulation of leukocyte activation	8/79	305/17913	5.89328e-05	0.00171358	0.00126574	IFNG/CD80/CTLA4/CCL3/CD209/C1QA/HLA-DMB/CCL5	8
TTN	GO:0001909	leukocyte mediated cytotoxicity	5/79	97/17913	6.88965e-05	0.00183472	0.00135522	ICAM1/ULBP2/SLAMF7/LAG3/KIR2DL4	5
TTN	GO:0002269	leukocyte activation involved in inflammatory response	4/79	50/17913	6.91662e-05	0.00183472	0.00135522	IFNG/CCL3/TLR8/C1QA	4
TTN	GO:0002688	regulation of leukocyte chemotaxis	5/79	105/17913	0.000100434	0.00237456	0.00175397	CXCL10/CCL4/CCL3/CMKLR1/CCL5	5
TTN	GO:0050900	leukocyte migration	9/79	467/17913	0.000210413	0.00387982	0.00286584	ICAM1/CXCL10/CXCL11/CCL4/CCL3/CCL8/CCR5/CMKLR1/CCL5	9
TTN	GO:0002521	leukocyte differentiation	9/79	485/17913	0.000278283	0.00438296	0.00323748	SNX10/IFNG/CD80/CTLA4/CLEC4E/UBD/CCL3/LAG3/C1QC	9
TTN	GO:0070663	regulation of leukocyte proliferation	6/79	214/17913	0.000364634	0.00515259	0.00380597	CTLA4/CD209/CCL8/GPNMB/HLA-DMB/CCL5	6
TTN	GO:0002695	negative regulation of leukocyte activation	5/79	163/17913	0.000768583	0.00952539	0.00703595	CTLA4/LAG3/SLA2/GPNMB/SAMSN1	5
TTN	GO:1902106	negative regulation of leukocyte differentiation	4/79	99/17913	0.000960219	0.0106754	0.00788539	CTLA4/CCL3/LAG3/C1QC	4
TTN	GO:1902105	regulation of leukocyte differentiation	6/79	267/17913	0.00116042	0.012356	0.00912677	IFNG/CD80/CTLA4/CCL3/LAG3/C1QC	6
TTN	GO:0070661	leukocyte proliferation	6/79	270/17913	0.0012288	0.0127557	0.00942204	CTLA4/CD209/CCL8/GPNMB/HLA-DMB/CCL5	6
TTN	GO:0002573	myeloid leukocyte differentiation	5/79	201/17913	0.0019477	0.0172218	0.0127209	SNX10/IFNG/UBD/CCL3/C1QC	5
TTN	GO:0001910	regulation of leukocyte mediated cytotoxicity	3/79	64/17913	0.00283485	0.0239458	0.0176876	ICAM1/LAG3/KIR2DL4	3
TTN	GO:0070664	negative regulation of leukocyte proliferation	3/79	71/17913	0.00380401	0.0302719	0.0223604	CTLA4/CCL8/GPNMB	3
TTN	GO:0097529	myeloid leukocyte migration	4/79	170/17913	0.00677219	0.0451081	0.0333192	CXCL10/CCL3/CMKLR1/CCL5	4
TTN	GO:1905523	positive regulation of macrophage migration	3/79	20/17913	8.91625e-05	0.00217442	0.00160614	CCL3/CMKLR1/CCL5	3
TTN	GO:0048246	macrophage chemotaxis	3/79	35/17913	0.000488098	0.00641742	0.00474024	CCL3/CMKLR1/CCL5	3
TTN	GO:1905521	regulation of macrophage migration	3/79	36/17913	0.000530785	0.00680124	0.00502375	CCL3/CMKLR1/CCL5	3
TTN	GO:0042116	macrophage activation	4/79	96/17913	0.000855861	0.0100315	0.00740978	IFNG/CCL3/TLR8/C1QA	4
TTN	GO:1905517	macrophage migration	3/79	50/17913	0.00139388	0.0140504	0.0103783	CCL3/CMKLR1/CCL5	3
TTN	GO:0032655	regulation of interleukin-12 production	3/79	53/17913	0.00165025	0.0158929	0.0117393	IFNG/TLR8/CMKLR1	3
TTN	GO:0032615	interleukin-12 production	3/79	55/17913	0.00183649	0.0172218	0.0127209	IFNG/TLR8/CMKLR1	3
TTN	GO:0071347	cellular response to interleukin-1	4/79	156/17913	0.00501306	0.0369744	0.0273112	ICAM1/CCL3/GBP2/CCL5	4
TTN	GO:0048247	lymphocyte chemotaxis	5/79	42/17913	1.09868e-06	0.000237315	0.000175293	CXCL10/CXCL11/CCL4/CCL3/CCL5	5
TTN	GO:1901623	regulation of lymphocyte chemotaxis	4/79	25/17913	4.13058e-06	0.000367379	0.000271365	CXCL10/CCL4/CCL3/CCL5	4
TTN	GO:0035747	natural killer cell chemotaxis	3/79	11/17913	1.32799e-05	0.000630323	0.00046559	CCL4/CCL3/CCL5	3
TTN	GO:0140131	positive regulation of lymphocyte chemotaxis	3/79	19/17913	7.60295e-05	0.00194842	0.0014392	CCL4/CCL3/CCL5	3
TTN	GO:0060326	cell chemotaxis	7/79	253/17913	0.000125876	0.00279889	0.00206741	CXCL10/CXCL11/CCL4/CCL3/CCR5/CMKLR1/CCL5	7
TTN	GO:0050918	positive chemotaxis	4/79	67/17913	0.000217497	0.00396212	0.00292663	CXCL10/CCL3/GPNMB/CCL5	4
TTN	GO:0050921	positive regulation of chemotaxis	5/79	130/17913	0.000273274	0.00434937	0.00321268	CXCL10/CCL4/CCL3/CMKLR1/CCL5	5
TTN	GO:0002548	monocyte chemotaxis	3/79	44/17913	0.000959917	0.0106754	0.00788539	CXCL10/CCL3/CCL5	3
TTN	GO:0050920	regulation of chemotaxis	5/79	186/17913	0.00138534	0.0140504	0.0103783	CXCL10/CCL4/CCL3/CMKLR1/CCL5	5
TTN	GO:0071621	granulocyte chemotaxis	3/79	84/17913	0.00608757	0.0422221	0.0311874	CCL3/CMKLR1/CCL5	3
TTN	GO:0070098	chemokine-mediated signaling pathway	5/79	51/17913	2.94138e-06	0.000349179	0.000257922	CXCL10/CXCL11/CCR5/CMKLR1/CCL5	5
TTN	GO:1990868	response to chemokine	5/79	60/17913	6.63015e-06	0.000441952	0.000326448	CXCL10/CXCL11/CCR5/CMKLR1/CCL5	5
TTN	GO:1990869	cellular response to chemokine	5/79	60/17913	6.63015e-06	0.000441952	0.000326448	CXCL10/CXCL11/CCR5/CMKLR1/CCL5	5
TTN	GO:0006925	inflammatory cell apoptotic process	3/79	21/17913	0.000103693	0.00237551	0.00175468	FASLG/CCR5/CCL5	3
TTN	GO:0150076	neuroinflammatory response	4/79	76/17913	0.000353298	0.00503949	0.00372243	IFNG/CCL3/TLR8/C1QA	4
TTN	GO:0002526	acute inflammatory response	5/79	220/17913	0.00288031	0.0241946	0.0178714	ICAM1/C2CD4A/C1QC/C1QB/C1QA	5
TTN	GO:0050727	regulation of inflammatory response	7/79	479/17913	0.00517225	0.0379633	0.0280417	TNFAIP6/C2CD4A/CCL3/C1QC/C1QB/C1QA/CCL5	7
TTN	GO:0002673	regulation of acute inflammatory response	4/79	160/17913	0.00547988	0.0394312	0.0291259	C2CD4A/C1QC/C1QB/C1QA	4
TTN	GO:0042267	natural killer cell mediated cytotoxicity	4/79	59/17913	0.000132641	0.00286505	0.00211627	ULBP2/SLAMF7/LAG3/KIR2DL4	4
TTN	GO:0072676	lymphocyte migration	6/79	87/17913	2.30643e-06	0.000349179	0.000257922	ICAM1/CXCL10/CXCL11/CCL4/CCL3/CCL5	6
TTN	GO:0051249	regulation of lymphocyte activation	10/79	401/17913	1.02807e-05	0.000555159	0.00041007	IFNG/CD80/CTLA4/LAG3/CD209/SLA2/GPNMB/SAMSN1/HLA-DMB/CCL5	10
TTN	GO:2000403	positive regulation of lymphocyte migration	4/79	34/17913	1.46936e-05	0.000634764	0.00046887	CXCL10/CCL4/CCL3/CCL5	4
TTN	GO:2000401	regulation of lymphocyte migration	4/79	60/17913	0.000141642	0.00294205	0.00217315	CXCL10/CCL4/CCL3/CCL5	4
TTN	GO:0051250	negative regulation of lymphocyte activation	5/79	132/17913	0.000293288	0.00452502	0.00334242	CTLA4/LAG3/SLA2/GPNMB/SAMSN1	5
TTN	GO:0051251	positive regulation of lymphocyte activation	6/79	258/17913	0.000972676	0.0107349	0.00792938	IFNG/CD80/CTLA4/CD209/HLA-DMB/CCL5	6
TTN	GO:0050670	regulation of lymphocyte proliferation	5/79	199/17913	0.00186444	0.0172218	0.0127209	CTLA4/CD209/GPNMB/HLA-DMB/CCL5	5
TTN	GO:0046651	lymphocyte proliferation	5/79	244/17913	0.00447496	0.0346982	0.0256299	CTLA4/CD209/GPNMB/HLA-DMB/CCL5	5
TTN	GO:0045619	regulation of lymphocyte differentiation	4/79	164/17913	0.00597497	0.0418248	0.030894	IFNG/CD80/CTLA4/LAG3	4
SYNE1	GO:0050715	positive regulation of cytokine secretion	3/8	132/17913	2.13201e-05	0.00248024	0.00101738	CLEC5A/MMP12/CCL3	3
SYNE1	GO:0050707	regulation of cytokine secretion	3/8	201/17913	7.4778e-05	0.00260975	0.00107051	CLEC5A/MMP12/CCL3	3
SYNE1	GO:0050663	cytokine secretion	3/8	230/17913	0.000111568	0.00324476	0.00133098	CLEC5A/MMP12/CCL3	3
SYNE1	GO:0001819	positive regulation of cytokine production	3/8	446/17913	0.000782118	0.00909872	0.00373224	CLEC5A/MMP12/CCL3	3
MUC16	GO:0071346	cellular response to interferon-gamma	9/70	153/17913	7.96648e-09	1.16868e-05	1.00294e-05	ICAM1/OAS2/FCGR1A/CCL3/WAS/MT2A/OASL/GBP2/CCL5	9
MUC16	GO:0034341	response to interferon-gamma	9/70	173/17913	2.32783e-08	1.70746e-05	1.46531e-05	ICAM1/OAS2/FCGR1A/CCL3/WAS/MT2A/OASL/GBP2/CCL5	9
MUC16	GO:0060333	interferon-gamma-mediated signaling pathway	6/70	91/17913	1.46893e-06	0.000706968	0.000606704	ICAM1/OAS2/FCGR1A/MT2A/OASL/GBP2	6
MUC16	GO:0002449	lymphocyte mediated immunity	9/70	293/17913	2.01221e-06	0.000706968	0.000606704	ICAM1/ULBP2/WAS/SLA2/C1QC/C1QB/C1QA/KIR2DL4/GZMM	9
MUC16	GO:0002460	adaptive immune response based on somatic recombination of immune receptors built from immunoglobulin superfamily domains	7/70	295/17913	0.000151072	0.00900698	0.0077296	ICAM1/WAS/SLA2/C1QC/C1QB/C1QA/GZMM	7
MUC16	GO:0002429	immune response-activating cell surface receptor signaling pathway	8/70	399/17913	0.000159633	0.00900698	0.0077296	FCGR1A/FCGR3A/MUC5AC/WAS/SLA2/CD3D/CD247/CD3E	8
MUC16	GO:0002768	immune response-regulating cell surface receptor signaling pathway	8/70	434/17913	0.000282339	0.0129137	0.0110823	FCGR1A/FCGR3A/MUC5AC/WAS/SLA2/CD3D/CD247/CD3E	8
MUC16	GO:0002433	immune response-regulating cell surface receptor signaling pathway involved in phagocytosis	4/70	139/17913	0.00214181	0.0430415	0.0369373	FCGR1A/FCGR3A/WAS/CD247	4
MUC16	GO:0042110	T cell activation	10/70	443/17913	8.14195e-06	0.0016908	0.001451	ICAM1/TNFSF9/WAS/SLA2/CD8A/CD3D/CD7/CD3E/HLA-DMB/CCL5	10
MUC16	GO:0072678	T cell migration	4/70	59/17913	8.27481e-05	0.00674397	0.00578753	ICAM1/CCL3/ITGB7/CCL5	4
MUC16	GO:0042129	regulation of T cell proliferation	4/70	149/17913	0.00275469	0.0481087	0.0412859	TNFSF9/CD3E/HLA-DMB/CCL5	4
MUC16	GO:0002687	positive regulation of leukocyte migration	5/70	121/17913	0.000110314	0.00809153	0.00694397	ICAM1/CCL4/CCL3/CCL8/CCL5	5
MUC16	GO:0001909	leukocyte mediated cytotoxicity	4/70	97/17913	0.000563471	0.0209533	0.0179817	ICAM1/ULBP2/KIR2DL4/GZMM	4
MUC16	GO:0002694	regulation of leukocyte activation	8/70	492/17913	0.000648749	0.0211701	0.0181677	TNFSF9/SPHK1/CCL3/SLA2/C1QA/CD3E/HLA-DMB/CCL5	8
MUC16	GO:0002685	regulation of leukocyte migration	5/70	186/17913	0.0008019	0.0237445	0.020377	ICAM1/CCL4/CCL3/CCL8/CCL5	5
MUC16	GO:0002269	leukocyte activation involved in inflammatory response	3/70	50/17913	0.000982023	0.0266507	0.0228711	SPHK1/CCL3/C1QA	3
MUC16	GO:0070663	regulation of leukocyte proliferation	5/70	214/17913	0.00149699	0.0348585	0.0299148	TNFSF9/CCL8/CD3E/HLA-DMB/CCL5	5
MUC16	GO:0050900	leukocyte migration	7/70	467/17913	0.00227732	0.0439582	0.037724	ICAM1/CCL4/CCL3/CCL8/ITGB7/DOK2/CCL5	7
MUC16	GO:0043030	regulation of macrophage activation	3/70	66/17913	0.00219273	0.0434694	0.0373045	SPHK1/CCL3/C1QA	3
MUC16	GO:0071347	cellular response to interleukin-1	5/70	156/17913	0.000360398	0.0146862	0.0126034	ICAM1/IL1RN/CCL3/GBP2/CCL5	5
MUC16	GO:0070555	response to interleukin-1	5/70	183/17913	0.000745309	0.0232632	0.0199639	ICAM1/IL1RN/CCL3/GBP2/CCL5	5
MUC16	GO:0035747	natural killer cell chemotaxis	3/70	11/17913	9.22043e-06	0.0016908	0.001451	CCL4/CCL3/CCL5	3
MUC16	GO:0140131	positive regulation of lymphocyte chemotaxis	3/70	19/17913	5.29475e-05	0.00517826	0.00444387	CCL4/CCL3/CCL5	3
MUC16	GO:1901623	regulation of lymphocyte chemotaxis	3/70	25/17913	0.00012358	0.00863293	0.0074086	CCL4/CCL3/CCL5	3
MUC16	GO:0048247	lymphocyte chemotaxis	3/70	42/17913	0.000588178	0.0209533	0.0179817	CCL4/CCL3/CCL5	3
MUC16	GO:0150077	regulation of neuroinflammatory response	3/70	51/17913	0.00104049	0.0272572	0.0233915	SPHK1/CCL3/C1QA	3
MUC16	GO:0072676	lymphocyte migration	5/70	87/17913	2.27189e-05	0.00333286	0.00286019	ICAM1/CCL4/CCL3/ITGB7/CCL5	5
MUC16	GO:2000403	positive regulation of lymphocyte migration	3/70	34/17913	0.000313524	0.0135276	0.0116091	CCL4/CCL3/CCL5	3
MUC16	GO:2000401	regulation of lymphocyte migration	3/70	60/17913	0.00166739	0.0370614	0.0318053	CCL4/CCL3/CCL5	3
RYR2	GO:0034341	response to interferon-gamma	4/34	173/17913	0.000310778	0.0104451	0.0073417	SLC11A1/ICAM1/CCL3/MT2A	4
RYR2	GO:0071346	cellular response to interferon-gamma	3/34	153/17913	0.00301111	0.0312152	0.0219406	ICAM1/CCL3/MT2A	3
RYR2	GO:0002449	lymphocyte mediated immunity	6/34	293/17913	1.66431e-05	0.00258392	0.00181619	SLC11A1/ICAM1/C1QC/C1QB/C1QA/KIR2DL4	6
RYR2	GO:0019724	B cell mediated immunity	3/34	173/17913	0.00425191	0.0385149	0.0270714	C1QC/C1QB/C1QA	3
RYR2	GO:0002697	regulation of immune effector process	7/34	441/17913	1.58133e-05	0.00258392	0.00181619	CD80/MMP12/C1QC/C1QB/C1QA/KIR2DL4/HLA-DMB	7
RYR2	GO:0002460	adaptive immune response based on somatic recombination of immune receptors built from immunoglobulin superfamily domains	6/34	295/17913	1.72958e-05	0.00258392	0.00181619	SLC11A1/ICAM1/CD80/C1QC/C1QB/C1QA	6
RYR2	GO:0002286	T cell activation involved in immune response	4/34	88/17913	2.25312e-05	0.00258392	0.00181619	SLC11A1/ICAM1/CD80/HLA-DMB	4
RYR2	GO:0002285	lymphocyte activation involved in immune response	4/34	158/17913	0.000219869	0.0093587	0.00657807	SLC11A1/ICAM1/CD80/HLA-DMB	4
RYR2	GO:0002455	humoral immune response mediated by circulating immunoglobulin	3/34	104/17913	0.000998101	0.0190047	0.013358	C1QC/C1QB/C1QA	3
RYR2	GO:0002683	negative regulation of immune system process	5/34	451/17913	0.00150697	0.022364	0.0157193	MMP12/CCL3/C1QC/CD14/KIR2DL4	5
RYR2	GO:0006959	humoral immune response	4/34	276/17913	0.0017773	0.023718	0.016671	SLC11A1/C1QC/C1QB/C1QA	4
RYR2	GO:0002920	regulation of humoral immune response	3/34	135/17913	0.00211152	0.025257	0.0177527	C1QC/C1QB/C1QA	3
RYR2	GO:0016064	immunoglobulin mediated immune response	3/34	171/17913	0.0041159	0.0384013	0.0269916	C1QC/C1QB/C1QA	3
RYR2	GO:0045089	positive regulation of innate immune response	4/34	373/17913	0.00523828	0.0440298	0.0309478	ADAM8/MMP12/CD14/KIR2DL4	4
RYR2	GO:0002699	positive regulation of immune effector process	3/34	198/17913	0.00618606	0.0480966	0.0338063	CD80/KIR2DL4/HLA-DMB	3
RYR2	GO:0001819	positive regulation of cytokine production	8/34	446/17913	1.426e-06	0.000665229	0.000467578	SLC11A1/CD80/ADAM8/CLEC5A/MMP12/CCL3/CD14/KIR2DL4	8
RYR2	GO:0050715	positive regulation of cytokine secretion	4/34	132/17913	0.000110064	0.00757502	0.00532435	CLEC5A/MMP12/CCL3/CD14	4
RYR2	GO:1903557	positive regulation of tumor necrosis factor superfamily cytokine production	3/34	81/17913	0.00048176	0.0132201	0.00929215	ADAM8/CCL3/CD14	3
RYR2	GO:0050707	regulation of cytokine secretion	4/34	201/17913	0.000548154	0.0146122	0.0102707	CLEC5A/MMP12/CCL3/CD14	4
RYR2	GO:0050663	cytokine secretion	4/34	230/17913	0.000907479	0.0186638	0.0131184	CLEC5A/MMP12/CCL3/CD14	4
RYR2	GO:1903555	regulation of tumor necrosis factor superfamily cytokine production	3/34	155/17913	0.00312347	0.0320242	0.0225092	ADAM8/CCL3/CD14	3
RYR2	GO:0071706	tumor necrosis factor superfamily cytokine production	3/34	161/17913	0.00347597	0.0341377	0.0239948	ADAM8/CCL3/CD14	3
RYR2	GO:0042110	T cell activation	6/34	443/17913	0.00016523	0.00906819	0.00637388	SLC11A1/ICAM1/CD80/ADAM8/CD7/HLA-DMB	6
RYR2	GO:0072678	T cell migration	3/34	59/17913	0.000188868	0.00926242	0.00651039	ICAM1/ADAM8/CCL3	3
RYR2	GO:0050870	positive regulation of T cell activation	3/34	198/17913	0.00618606	0.0480966	0.0338063	CD80/ADAM8/HLA-DMB	3
RYR2	GO:0002687	positive regulation of leukocyte migration	5/34	121/17913	3.07866e-06	0.000957464	0.000672985	ICAM1/ADAM8/CCL4/CCL3/CCL8	5
RYR2	GO:0002685	regulation of leukocyte migration	5/34	186/17913	2.49253e-05	0.00258392	0.00181619	ICAM1/ADAM8/CCL4/CCL3/CCL8	5
RYR2	GO:0002696	positive regulation of leukocyte activation	5/34	305/17913	0.000256976	0.00998993	0.00702175	CD80/ADAM8/CCL3/C1QA/HLA-DMB	5
RYR2	GO:1903039	positive regulation of leukocyte cell-cell adhesion	4/34	214/17913	0.000693454	0.0161552	0.0113552	ICAM1/CD80/ADAM8/HLA-DMB	4
RYR2	GO:1902105	regulation of leukocyte differentiation	4/34	267/17913	0.00157425	0.022364	0.0157193	CD80/ADAM8/CCL3/C1QC	4
RYR2	GO:0050900	leukocyte migration	5/34	467/17913	0.00175683	0.023718	0.016671	ICAM1/ADAM8/CCL4/CCL3/CCL8	5
RYR2	GO:0002694	regulation of leukocyte activation	5/34	492/17913	0.00220673	0.0254569	0.0178932	CD80/ADAM8/CCL3/C1QA/HLA-DMB	5
RYR2	GO:1903037	regulation of leukocyte cell-cell adhesion	4/34	295/17913	0.00226465	0.0254569	0.0178932	ICAM1/CD80/ADAM8/HLA-DMB	4
RYR2	GO:0007159	leukocyte cell-cell adhesion	4/34	328/17913	0.00331867	0.0332938	0.0234016	ICAM1/CD80/ADAM8/HLA-DMB	4
RYR2	GO:0030595	leukocyte chemotaxis	3/34	188/17913	0.00535959	0.0446473	0.0313818	ADAM8/CCL4/CCL3	3
RYR2	GO:0042116	macrophage activation	3/34	96/17913	0.000791263	0.0175773	0.0123548	SLC11A1/CCL3/C1QA	3
RYR2	GO:0048247	lymphocyte chemotaxis	3/34	42/17913	6.81818e-05	0.00530113	0.00372608	ADAM8/CCL4/CCL3	3
RYR2	GO:0002526	acute inflammatory response	5/34	220/17913	5.55752e-05	0.00471379	0.00331324	ICAM1/ADAM8/C1QC/C1QB/C1QA	5
RYR2	GO:0002673	regulation of acute inflammatory response	4/34	160/17913	0.000230707	0.0093587	0.00657807	ADAM8/C1QC/C1QB/C1QA	4
RYR2	GO:0050727	regulation of inflammatory response	5/34	479/17913	0.00196337	0.0250488	0.0176064	ADAM8/CCL3/C1QC/C1QB/C1QA	5
RYR2	GO:0050729	positive regulation of inflammatory response	3/34	153/17913	0.00301111	0.0312152	0.0219406	ADAM8/CCL3/C1QA	3
RYR2	GO:0072676	lymphocyte migration	4/34	87/17913	2.15359e-05	0.00258392	0.00181619	ICAM1/ADAM8/CCL4/CCL3	4
RYR2	GO:2000403	positive regulation of lymphocyte migration	3/34	34/17913	3.59108e-05	0.00335047	0.00235499	ADAM8/CCL4/CCL3	3
RYR2	GO:2000401	regulation of lymphocyte migration	3/34	60/17913	0.000198551	0.00926242	0.00651039	ADAM8/CCL4/CCL3	3
PCLO	GO:0034341	response to interferon-gamma	8/59	173/17913	9.38225e-08	0.000134072	0.000109328	ICAM1/OAS3/OAS2/BST2/FCGR1A/CCL3/GBP2/CCL5	8
PCLO	GO:0071346	cellular response to interferon-gamma	7/59	153/17913	6.79555e-07	0.000485542	0.00039593	ICAM1/OAS3/OAS2/FCGR1A/CCL3/GBP2/CCL5	7
PCLO	GO:0060333	interferon-gamma-mediated signaling pathway	5/59	91/17913	1.22105e-05	0.00249268	0.00203263	ICAM1/OAS3/OAS2/FCGR1A/GBP2	5
PCLO	GO:0002697	regulation of immune effector process	7/59	441/17913	0.000590794	0.0311965	0.0254388	BST2/CD244/C1QC/C1QB/C1QA/KIR2DL4/HLA-DMB	7
PCLO	GO:0072678	T cell migration	4/59	59/17913	4.21969e-05	0.00602994	0.00491705	ICAM1/CCL3/ITGB7/CCL5	4
PCLO	GO:0002687	positive regulation of leukocyte migration	4/59	121/17913	0.00067676	0.0311965	0.0254388	ICAM1/CCL4/CCL3/CCL5	4
PCLO	GO:0050900	leukocyte migration	7/59	467/17913	0.000827894	0.0339312	0.0276689	ICAM1/CCL4/CCL3/CD244/ITGB7/DOK2/CCL5	7
PCLO	GO:0035747	natural killer cell chemotaxis	3/59	11/17913	5.49607e-06	0.00196347	0.00160109	CCL4/CCL3/CCL5	3
PCLO	GO:0140131	positive regulation of lymphocyte chemotaxis	3/59	19/17913	3.16771e-05	0.00502963	0.00410136	CCL4/CCL3/CCL5	3
PCLO	GO:1901623	regulation of lymphocyte chemotaxis	3/59	25/17913	7.41387e-05	0.00814955	0.00664547	CCL4/CCL3/CCL5	3
PCLO	GO:0048247	lymphocyte chemotaxis	3/59	42/17913	0.000355618	0.0211741	0.0172662	CCL4/CCL3/CCL5	3
PCLO	GO:0072676	lymphocyte migration	5/59	87/17913	9.79967e-06	0.00233395	0.0019032	ICAM1/CCL4/CCL3/ITGB7/CCL5	5
PCLO	GO:2000403	positive regulation of lymphocyte migration	3/59	34/17913	0.000188868	0.014994	0.0122267	CCL4/CCL3/CCL5	3
PCLO	GO:2000401	regulation of lymphocyte migration	3/59	60/17913	0.00101641	0.0382224	0.031168	CCL4/CCL3/CCL5	3
BRAF	GO:0034341	response to interferon-gamma	19/253	173/17913	5.09642e-12	4.17652e-09	3.37169e-09	SLC11A1/ICAM1/OAS3/OAS2/IFNG/BST2/STXBP1/PML/NLRC5/FCGR1A/CXCL16/CCL3/WAS/HCK/MT2A/OASL/GBP2/B2M/CCL5	19
BRAF	GO:0071346	cellular response to interferon-gamma	16/253	153/17913	5.33329e-10	2.18532e-07	1.7642e-07	ICAM1/OAS3/OAS2/IFNG/STXBP1/PML/NLRC5/FCGR1A/CCL3/WAS/HCK/MT2A/OASL/GBP2/B2M/CCL5	16
BRAF	GO:0060333	interferon-gamma-mediated signaling pathway	12/253	91/17913	5.70667e-09	1.16915e-06	9.43853e-07	ICAM1/OAS3/OAS2/IFNG/PML/NLRC5/FCGR1A/HCK/MT2A/OASL/GBP2/B2M	12
BRAF	GO:0032609	interferon-gamma production	10/253	105/17913	2.35338e-06	0.000140261	0.000113232	ISL1/SLC11A1/FOXP3/TLR8/PDE4D/IL18R1/IL18RAP/CD96/CD14/CD3E	10
BRAF	GO:0032649	regulation of interferon-gamma production	9/253	93/17913	6.64309e-06	0.000302445	0.000244163	ISL1/SLC11A1/FOXP3/TLR8/PDE4D/IL18R1/CD96/CD14/CD3E	9
BRAF	GO:0032729	positive regulation of interferon-gamma production	7/253	62/17913	2.61765e-05	0.000884603	0.000714136	ISL1/SLC11A1/TLR8/PDE4D/IL18R1/CD14/CD3E	7
BRAF	GO:0002449	lymphocyte mediated immunity	21/253	293/17913	1.21443e-09	3.61901e-07	2.92161e-07	SLC11A1/FOXP3/ICAM1/ULBP2/SERPINB9/CD55/WAS/FCGR2B/PTPRC/SLA2/TLR8/IL18R1/IL18RAP/FGL2/CD96/C1QC/B2M/C1QB/C1QA/KIR2DL4/SH2D1B	21
BRAF	GO:0002703	regulation of leukocyte mediated immunity	15/253	185/17913	6.02358e-08	8.22721e-06	6.64179e-06	FOXP3/ADGRE2/BST2/STXBP1/SERPINB9/WAS/FCGR2B/PTPRC/DDX58/IL18R1/IL18RAP/CD96/B2M/KIR2DL4/SH2D1B	15
BRAF	GO:0002456	T cell mediated immunity	10/253	88/17913	4.54226e-07	3.81782e-05	3.08211e-05	SLC11A1/FOXP3/ICAM1/CD55/WAS/FCGR2B/PTPRC/IL18R1/IL18RAP/B2M	10
BRAF	GO:0002706	regulation of lymphocyte mediated immunity	11/253	136/17913	3.69344e-06	0.000201785	0.0001629	FOXP3/SERPINB9/WAS/FCGR2B/PTPRC/IL18R1/IL18RAP/CD96/B2M/KIR2DL4/SH2D1B	11
BRAF	GO:0002704	negative regulation of leukocyte mediated immunity	7/253	48/17913	4.63623e-06	0.000230266	0.000185893	FOXP3/BST2/SERPINB9/FCGR2B/PTPRC/CD96/KIR2DL4	7
BRAF	GO:0002707	negative regulation of lymphocyte mediated immunity	6/253	38/17913	1.41384e-05	0.000526656	0.000425167	FOXP3/SERPINB9/FCGR2B/PTPRC/CD96/KIR2DL4	6
BRAF	GO:0002705	positive regulation of leukocyte mediated immunity	9/253	117/17913	4.25252e-05	0.00130278	0.00105173	FOXP3/STXBP1/PTPRC/DDX58/IL18R1/IL18RAP/B2M/KIR2DL4/SH2D1B	9
BRAF	GO:0002446	neutrophil mediated immunity	19/253	499/17913	9.24023e-05	0.0022774	0.00183854	PLAUR/SLC11A1/BST2/GPR84/ITGAX/LPCAT1/FPR2/FPR1/FCAR/CD55/CLEC5A/PTPRC/FGL2/RHOF/CD53/B2M/CD14/CEACAM3/HPSE	19
BRAF	GO:0019724	B cell mediated immunity	10/253	173/17913	0.000179357	0.00375186	0.00302886	FOXP3/CD55/FCGR2B/PTPRC/SLA2/TLR8/FGL2/C1QC/C1QB/C1QA	10
BRAF	GO:0002709	regulation of T cell mediated immunity	6/253	61/17913	0.000216858	0.00433451	0.00349923	FOXP3/WAS/FCGR2B/PTPRC/IL18R1/B2M	6
BRAF	GO:0002228	natural killer cell mediated immunity	6/253	63/17913	0.000259203	0.00499804	0.00403489	ULBP2/SERPINB9/IL18RAP/CD96/KIR2DL4/SH2D1B	6
BRAF	GO:0002715	regulation of natural killer cell mediated immunity	5/253	42/17913	0.000299898	0.0056498	0.00456106	SERPINB9/IL18RAP/CD96/KIR2DL4/SH2D1B	5
BRAF	GO:0002708	positive regulation of lymphocyte mediated immunity	7/253	91/17913	0.000304553	0.00570471	0.00460539	FOXP3/PTPRC/IL18R1/IL18RAP/B2M/KIR2DL4/SH2D1B	7
BRAF	GO:0002716	negative regulation of natural killer cell mediated immunity	3/253	15/17913	0.00111719	0.0150706	0.0121665	SERPINB9/CD96/KIR2DL4	3
BRAF	GO:0002711	positive regulation of T cell mediated immunity	4/253	38/17913	0.00196691	0.0235311	0.0189966	FOXP3/PTPRC/IL18R1/B2M	4
BRAF	GO:0002710	negative regulation of T cell mediated immunity	3/253	19/17913	0.00228205	0.0261558	0.0211155	FOXP3/FCGR2B/PTPRC	3
BRAF	GO:0002697	regulation of immune effector process	30/253	441/17913	1.04159e-12	1.13811e-09	9.18795e-10	FOXP3/IFNG/CD80/ADGRE2/BST2/STXBP1/SERPINB9/CD55/MICB/MMP12/WAS/FCGR2B/PTPRC/RNF125/RIOK3/DDX58/IL18R1/IL18RAP/FGL2/DDX60/CD96/VSIG4/C1QC/B2M/C1QB/C1QA/IFIT1/KIR2DL4/SH2D1B/HLA-DMB	30
BRAF	GO:0002683	negative regulation of immune system process	27/253	451/17913	2.74572e-10	1.28578e-07	1.03801e-07	FOXP3/BST2/NLRC5/CTLA4/SERPINB9/CD55/MICB/MMP12/CCL3/FCGR2B/PTPRC/SLA2/RNF125/RIOK3/FGL2/MEIS2/PDE5A/CD96/PLCL2/SAMSN1/VSIG4/C1QC/CD14/SOCS6/TLR6/GPR171/KIR2DL4	27
BRAF	GO:0002698	negative regulation of immune effector process	13/253	116/17913	9.90201e-09	1.70836e-06	1.37915e-06	FOXP3/BST2/SERPINB9/CD55/MICB/FCGR2B/PTPRC/RNF125/RIOK3/FGL2/CD96/VSIG4/KIR2DL4	13
BRAF	GO:0002286	T cell activation involved in immune response	11/253	88/17913	4.40523e-08	6.27841e-06	5.06854e-06	SLC11A1/FOXP3/ICAM1/IFNG/CD80/CLEC4E/FCGR2B/IL18R1/FGL2/LCP1/HLA-DMB	11
BRAF	GO:0045088	regulation of innate immune response	23/253	440/17913	7.61381e-08	9.98322e-06	8.05942e-06	IFNG/NLRC5/CLEC4E/SERPINB9/FPR2/MMP12/FCGR2B/CD209/HCK/RNF125/RIOK3/TLR8/DDX58/IL18RAP/DDX60/CD96/VSIG4/CD14/TLR1/TLR6/KIR2DL4/SH2D1B/CCL5	23
BRAF	GO:0050777	negative regulation of immune response	13/253	143/17913	1.22906e-07	1.49217e-05	1.20462e-05	FOXP3/BST2/NLRC5/CTLA4/SERPINB9/CD55/MMP12/FCGR2B/PTPRC/CD96/SAMSN1/VSIG4/KIR2DL4	13
BRAF	GO:0002460	adaptive immune response based on somatic recombination of immune receptors built from immunoglobulin superfamily domains	18/253	295/17913	2.21682e-07	2.20205e-05	1.7777e-05	SLC11A1/FOXP3/ICAM1/CD80/CD55/CD4/WAS/FCGR2B/PTPRC/SLA2/TLR8/IL18R1/IL18RAP/FGL2/C1QC/B2M/C1QB/C1QA	18
BRAF	GO:0002285	lymphocyte activation involved in immune response	13/253	158/17913	3.93719e-07	3.68746e-05	2.97687e-05	SLC11A1/FOXP3/ICAM1/IFNG/CD80/CLEC4E/FCGR2B/PTPRC/IL18R1/FGL2/LCP1/PLCL2/HLA-DMB	13
BRAF	GO:0002699	positive regulation of immune effector process	14/253	198/17913	8.90962e-07	7.12335e-05	5.75065e-05	FOXP3/IFNG/CD80/ADGRE2/STXBP1/PTPRC/DDX58/IL18R1/IL18RAP/DDX60/B2M/KIR2DL4/SH2D1B/HLA-DMB	14
BRAF	GO:0002768	immune response-regulating cell surface receptor signaling pathway	21/253	434/17913	1.01025e-06	7.70139e-05	6.2173e-05	FOXP3/FCGR1A/CTLA4/CLEC4E/FPR2/FCGR3A/MICB/CD4/WAS/FCGR2B/PTPRC/CD209/SLA2/HCK/PDE4D/PLCL2/CD3G/CD3D/CD247/CD3E/TRAC	21
BRAF	GO:0002429	immune response-activating cell surface receptor signaling pathway	20/253	399/17913	1.07163e-06	7.80624e-05	6.30195e-05	FOXP3/FCGR1A/CTLA4/CLEC4E/FCGR3A/MICB/CD4/WAS/FCGR2B/PTPRC/CD209/SLA2/HCK/PDE4D/PLCL2/CD3G/CD3D/CD247/CD3E/TRAC	20
BRAF	GO:0002367	cytokine production involved in immune response	10/253	101/17913	1.64663e-06	0.000105836	8.54412e-05	SLC11A1/FOXP3/BST2/CD55/DDX58/IL18R1/IL18RAP/CD96/B2M/KIR2DL4	10
BRAF	GO:0002440	production of molecular mediator of immune response	13/253	191/17913	3.35819e-06	0.000186579	0.000150624	SLC11A1/FOXP3/BST2/CD55/FCGR2B/PTPRC/DDX58/IL18R1/IL18RAP/FGL2/CD96/B2M/KIR2DL4	13
BRAF	GO:0045089	positive regulation of innate immune response	18/253	373/17913	6.35622e-06	0.00029346	0.000236909	NLRC5/CLEC4E/FPR2/MMP12/CD209/HCK/RNF125/RIOK3/TLR8/DDX58/IL18RAP/DDX60/CD14/TLR1/TLR6/KIR2DL4/SH2D1B/CCL5	18
BRAF	GO:0002819	regulation of adaptive immune response	10/253	150/17913	5.48062e-05	0.00157894	0.00127467	SLC11A1/FOXP3/CD80/CD4/WAS/FCGR2B/PTPRC/IL18R1/SAMSN1/B2M	10
BRAF	GO:0002283	neutrophil activation involved in immune response	19/253	488/17913	6.89113e-05	0.00183336	0.00148006	PLAUR/SLC11A1/BST2/GPR84/ITGAX/LPCAT1/FPR2/FPR1/FCAR/CD55/CLEC5A/PTPRC/FGL2/RHOF/CD53/B2M/CD14/CEACAM3/HPSE	19
BRAF	GO:0002822	regulation of adaptive immune response based on somatic recombination of immune receptors built from immunoglobulin superfamily domains	9/253	135/17913	0.000129181	0.00292039	0.00235762	SLC11A1/FOXP3/CD80/CD4/WAS/FCGR2B/PTPRC/IL18R1/B2M	9
BRAF	GO:0045824	negative regulation of innate immune response	6/253	57/17913	0.00014855	0.00322482	0.00260339	NLRC5/SERPINB9/MMP12/CD96/VSIG4/KIR2DL4	6
BRAF	GO:0002700	regulation of production of molecular mediator of immune response	9/253	138/17913	0.000152703	0.00328719	0.00265373	FOXP3/BST2/FCGR2B/PTPRC/DDX58/IL18R1/CD96/B2M/KIR2DL4	9
BRAF	GO:0002718	regulation of cytokine production involved in immune response	7/253	83/17913	0.000171879	0.00363495	0.00293448	FOXP3/BST2/DDX58/IL18R1/CD96/B2M/KIR2DL4	7
BRAF	GO:0002824	positive regulation of adaptive immune response based on somatic recombination of immune receptors built from immunoglobulin superfamily domains	7/253	89/17913	0.000265521	0.00508992	0.00410907	SLC11A1/FOXP3/CD80/CD4/PTPRC/IL18R1/B2M	7
BRAF	GO:0002821	positive regulation of adaptive immune response	7/253	94/17913	0.000371611	0.00644518	0.00520317	SLC11A1/FOXP3/CD80/CD4/PTPRC/IL18R1/B2M	7
BRAF	GO:0002921	negative regulation of humoral immune response	3/253	13/17913	0.000717068	0.0109839	0.00886723	CD55/FCGR2B/VSIG4	3
BRAF	GO:0016064	immunoglobulin mediated immune response	9/253	171/17913	0.000741674	0.0112838	0.00910935	FOXP3/CD55/FCGR2B/PTPRC/TLR8/FGL2/C1QC/C1QB/C1QA	9
BRAF	GO:0002433	immune response-regulating cell surface receptor signaling pathway involved in phagocytosis	8/253	139/17913	0.000813694	0.0120692	0.0097434	FCGR1A/FCGR3A/WAS/FCGR2B/PTPRC/HCK/CD3G/CD247	8
BRAF	GO:0002701	negative regulation of production of molecular mediator of immune response	4/253	35/17913	0.00144213	0.018182	0.0146782	FOXP3/BST2/FCGR2B/CD96	4
BRAF	GO:0002827	positive regulation of T-helper 1 type immune response	3/253	19/17913	0.00228205	0.0261558	0.0211155	SLC11A1/CD80/IL18R1	3
BRAF	GO:0002292	T cell differentiation involved in immune response	5/253	66/17913	0.00239458	0.0273499	0.0220795	FOXP3/IFNG/CD80/CLEC4E/IL18R1	5
BRAF	GO:0042088	T-helper 1 type immune response	4/253	42/17913	0.00285406	0.0315004	0.0254301	SLC11A1/CD80/IL18R1/IL18RAP	4
BRAF	GO:0002920	regulation of humoral immune response	7/253	135/17913	0.00308882	0.0331973	0.0268	CD55/FCGR2B/PTPRC/VSIG4/C1QC/C1QB/C1QA	7
BRAF	GO:0002758	innate immune response-activating signal transduction	11/253	298/17913	0.00352539	0.036455	0.0294299	CLEC4E/CD209/HCK/RNF125/RIOK3/TLR8/DDX58/DDX60/CD14/TLR1/TLR6	11
BRAF	GO:0002455	humoral immune response mediated by circulating immunoglobulin	6/253	104/17913	0.0035851	0.0367249	0.0296478	CD55/FCGR2B/PTPRC/C1QC/C1QB/C1QA	6
BRAF	GO:0002820	negative regulation of adaptive immune response	4/253	45/17913	0.00367596	0.0373058	0.0301168	FOXP3/FCGR2B/PTPRC/SAMSN1	4
BRAF	GO:0002719	negative regulation of cytokine production involved in immune response	3/253	25/17913	0.00508922	0.0479381	0.0387002	FOXP3/BST2/CD96	3
BRAF	GO:0001819	positive regulation of cytokine production	29/253	446/17913	7.75915e-12	5.0869e-09	4.10663e-09	ISL1/SLC11A1/FOXP3/TREM2/IFNG/CD80/CLEC4E/SPHK1/MAPK11/CLEC5A/MMP12/CCL3/CD4/PTPRC/RNF125/RIOK3/TLR8/DDX58/PDE4D/IL18R1/DDX60/B2M/CD14/HPSE/TLR1/TLR6/CSF1R/KIR2DL4/CD3E	29
BRAF	GO:0001818	negative regulation of cytokine production	17/253	290/17913	8.47613e-07	6.94619e-05	5.60763e-05	SLC11A1/FOXP3/TRIB2/TREM2/IFNG/BST2/PML/NLRC5/FCGR2B/PTPRC/RNF125/TLR8/DDX58/CD96/VSIG4/TLR6/CMKLR1	17
BRAF	GO:0050707	regulation of cytokine secretion	14/253	201/17913	1.06687e-06	7.80624e-05	6.30195e-05	FOXP3/PML/CLEC4E/MAPK11/CLEC5A/MMP12/CCL3/FCGR2B/TLR8/DDX58/CD14/TLR1/TLR6/CSF1R	14
BRAF	GO:0050663	cytokine secretion	14/253	230/17913	5.19939e-06	0.000250212	0.000201995	FOXP3/PML/CLEC4E/MAPK11/CLEC5A/MMP12/CCL3/FCGR2B/TLR8/DDX58/CD14/TLR1/TLR6/CSF1R	14
BRAF	GO:0050715	positive regulation of cytokine secretion	10/253	132/17913	1.82492e-05	0.000664675	0.00053659	CLEC4E/MAPK11/CLEC5A/MMP12/CCL3/TLR8/DDX58/CD14/TLR1/CSF1R	10
BRAF	GO:0002369	T cell cytokine production	6/253	40/17913	1.91987e-05	0.000676704	0.0005463	SLC11A1/FOXP3/CD55/IL18R1/IL18RAP/B2M	6
BRAF	GO:0042035	regulation of cytokine biosynthetic process	9/253	110/17913	2.60448e-05	0.000884603	0.000714136	FOXP3/TRIB2/CD80/CD4/PTPRC/TLR8/TLR1/TLR6/CD3E	9
BRAF	GO:0042108	positive regulation of cytokine biosynthetic process	7/253	63/17913	2.90976e-05	0.000944375	0.00076239	CD80/CD4/PTPRC/TLR8/TLR1/TLR6/CD3E	7
BRAF	GO:0042089	cytokine biosynthetic process	9/253	120/17913	5.19032e-05	0.00154671	0.00124866	FOXP3/TRIB2/CD80/CD4/PTPRC/TLR8/TLR1/TLR6/CD3E	9
BRAF	GO:0042107	cytokine metabolic process	9/253	121/17913	5.53931e-05	0.00157894	0.00127467	FOXP3/TRIB2/CD80/CD4/PTPRC/TLR8/TLR1/TLR6/CD3E	9
BRAF	GO:1903557	positive regulation of tumor necrosis factor superfamily cytokine production	7/253	81/17913	0.000147429	0.00322181	0.00260095	ISL1/IFNG/CCL3/PTPRC/DDX58/CD14/TLR1	7
BRAF	GO:0060759	regulation of response to cytokine stimulus	10/253	183/17913	0.000282427	0.00538253	0.00434529	TREM2/IFNG/IL1RN/NLRC5/SPHK1/MMP12/PTPRC/DDX58/CSF1/CCL5	10
BRAF	GO:1903555	regulation of tumor necrosis factor superfamily cytokine production	9/253	155/17913	0.000363849	0.00637807	0.00514899	ISL1/FOXP3/TREM2/IFNG/CCL3/PTPRC/DDX58/CD14/TLR1	9
BRAF	GO:0071706	tumor necrosis factor superfamily cytokine production	9/253	161/17913	0.000480367	0.00795275	0.00642022	ISL1/FOXP3/TREM2/IFNG/CCL3/PTPRC/DDX58/CD14/TLR1	9
BRAF	GO:0001959	regulation of cytokine-mediated signaling pathway	9/253	170/17913	0.000711224	0.0109839	0.00886723	TREM2/IFNG/IL1RN/NLRC5/SPHK1/MMP12/PTPRC/CSF1/CCL5	9
BRAF	GO:0060760	positive regulation of response to cytokine stimulus	5/253	54/17913	0.000971715	0.0136526	0.0110217	TREM2/NLRC5/MMP12/DDX58/CSF1	5
BRAF	GO:0035743	CD4-positive, alpha-beta T cell cytokine production	3/253	21/17913	0.00306771	0.0330788	0.0267044	CD55/IL18R1/IL18RAP	3
BRAF	GO:0001960	negative regulation of cytokine-mediated signaling pathway	5/253	71/17913	0.00329567	0.0350754	0.0283162	IL1RN/NLRC5/MMP12/PTPRC/CCL5	5
BRAF	GO:0050710	negative regulation of cytokine secretion	5/253	72/17913	0.00350159	0.036455	0.0294299	FOXP3/PML/FCGR2B/TLR8/TLR6	5
BRAF	GO:0001961	positive regulation of cytokine-mediated signaling pathway	4/253	47/17913	0.00430501	0.042251	0.0341091	TREM2/NLRC5/MMP12/CSF1	4
BRAF	GO:0060761	negative regulation of response to cytokine stimulus	5/253	77/17913	0.00467183	0.044648	0.0360441	IL1RN/NLRC5/MMP12/PTPRC/CCL5	5
BRAF	GO:0042110	T cell activation	31/253	443/17913	1.9988e-13	3.27604e-10	2.64473e-10	SLC11A1/FOXP3/ICAM1/IFNG/CD80/TNFSF9/CTLA4/CLEC4E/CD55/MICB/CD4/WAS/FCGR2B/PTPRC/CD209/SLA2/IL18R1/FGL2/LCP1/PDE5A/CD8A/VSIG4/CD3G/B2M/CD3D/RHOH/SOCS6/CD7/CD3E/HLA-DMB/CCL5	31
BRAF	GO:0042129	regulation of T cell proliferation	12/253	149/17913	1.39256e-06	9.51006e-05	7.67743e-05	FOXP3/TNFSF9/CTLA4/CD55/CD4/PTPRC/CD209/PDE5A/VSIG4/CD3E/HLA-DMB/CCL5	12
BRAF	GO:0042098	T cell proliferation	13/253	177/17913	1.43714e-06	9.61417e-05	7.76148e-05	SLC11A1/FOXP3/TNFSF9/CTLA4/CD55/CD4/PTPRC/CD209/PDE5A/VSIG4/CD3E/HLA-DMB/CCL5	13
BRAF	GO:0050863	regulation of T cell activation	16/253	307/17913	8.07689e-06	0.000339436	0.000274026	FOXP3/IFNG/CD80/TNFSF9/CTLA4/CD55/CD4/FCGR2B/PTPRC/CD209/PDE5A/VSIG4/SOCS6/CD3E/HLA-DMB/CCL5	16
BRAF	GO:0042102	positive regulation of T cell proliferation	8/253	90/17913	4.04896e-05	0.00125873	0.00101617	FOXP3/CD55/CD4/PTPRC/CD209/CD3E/HLA-DMB/CCL5	8
BRAF	GO:0050870	positive regulation of T cell activation	11/253	198/17913	0.000121968	0.00283742	0.00229064	FOXP3/IFNG/CD80/CTLA4/CD55/CD4/PTPRC/CD209/CD3E/HLA-DMB/CCL5	11
BRAF	GO:0030217	T cell differentiation	12/253	234/17913	0.000128995	0.00292039	0.00235762	FOXP3/IFNG/CD80/CTLA4/CLEC4E/CD4/PTPRC/IL18R1/B2M/CD3D/RHOH/CD3E	12
BRAF	GO:0046635	positive regulation of alpha-beta T cell activation	6/253	61/17913	0.000216858	0.00433451	0.00349923	FOXP3/IFNG/CD80/CD55/PTPRC/CD3E	6
BRAF	GO:0050852	T cell receptor signaling pathway	10/253	180/17913	0.000247314	0.00488371	0.0039426	FOXP3/CD4/WAS/PTPRC/PDE4D/CD3G/CD3D/CD247/CD3E/TRAC	10
BRAF	GO:0002291	T cell activation via T cell receptor contact with antigen bound to MHC molecule on antigen presenting cell	3/253	10/17913	0.000310466	0.00571745	0.00461568	ICAM1/FGL2/HLA-DMB	3
BRAF	GO:0045058	T cell selection	5/253	45/17913	0.000416151	0.00706513	0.00570365	FOXP3/CD4/PTPRC/CD3D/CD3E	5
BRAF	GO:2000516	positive regulation of CD4-positive, alpha-beta T cell activation	4/253	36/17913	0.0016046	0.0199238	0.0160844	FOXP3/IFNG/CD80/CD55	4
BRAF	GO:0046634	regulation of alpha-beta T cell activation	6/253	90/17913	0.00173152	0.0212581	0.0171616	FOXP3/IFNG/CD80/CD55/PTPRC/CD3E	6
BRAF	GO:0046641	positive regulation of alpha-beta T cell proliferation	3/253	18/17913	0.00194185	0.0233165	0.0188233	CD55/PTPRC/CD3E	3
BRAF	GO:0045061	thymic T cell selection	3/253	19/17913	0.00228205	0.0261558	0.0211155	PTPRC/CD3D/CD3E	3
BRAF	GO:0046631	alpha-beta T cell activation	7/253	133/17913	0.0028421	0.0314743	0.0254091	FOXP3/IFNG/CD80/CD55/PTPRC/IL18R1/CD3E	7
BRAF	GO:0033077	T cell differentiation in thymus	5/253	69/17913	0.00291019	0.0319736	0.0258122	FOXP3/PTPRC/B2M/CD3D/CD3E	5
BRAF	GO:0050868	negative regulation of T cell activation	6/253	104/17913	0.0035851	0.0367249	0.0296478	FOXP3/CTLA4/FCGR2B/PDE5A/VSIG4/SOCS6	6
BRAF	GO:0001914	regulation of T cell mediated cytotoxicity	3/253	24/17913	0.00452521	0.0435004	0.0351177	FCGR2B/PTPRC/B2M	3
BRAF	GO:0050869	negative regulation of B cell activation	5/253	28/17913	4.07033e-05	0.00125873	0.00101617	FOXP3/CTLA4/FCGR2B/SLA2/SAMSN1	5
BRAF	GO:0050864	regulation of B cell activation	7/253	110/17913	0.000954947	0.0135511	0.0109398	FOXP3/CTLA4/FCGR2B/PTPRC/SLA2/SAMSN1/IKZF3	7
BRAF	GO:0042100	B cell proliferation	5/253	71/17913	0.00329567	0.0350754	0.0283162	CTLA4/FCGR2B/PTPRC/PLCL2/IKZF3	5
BRAF	GO:0042113	B cell activation	9/253	215/17913	0.00357366	0.0367249	0.0296478	FOXP3/BST2/CTLA4/FCGR2B/PTPRC/SLA2/PLCL2/SAMSN1/IKZF3	9
BRAF	GO:0042119	neutrophil activation	22/253	499/17913	2.57006e-06	0.00015044	0.00012145	PLAUR/SLC11A1/BST2/GPR84/ITGAX/LPCAT1/FPR2/FPR1/FCAR/CD55/CLEC5A/FCGR2B/PTPRC/IL18RAP/FGL2/RHOF/CD53/B2M/CD14/CEACAM3/HPSE/CCL5	22
BRAF	GO:0043312	neutrophil degranulation	19/253	485/17913	6.35039e-05	0.00172038	0.00138885	PLAUR/SLC11A1/BST2/GPR84/ITGAX/LPCAT1/FPR2/FPR1/FCAR/CD55/CLEC5A/PTPRC/FGL2/RHOF/CD53/B2M/CD14/CEACAM3/HPSE	19
BRAF	GO:0070661	leukocyte proliferation	20/253	270/17913	1.73011e-09	4.72607e-07	3.81534e-07	SLC11A1/FOXP3/TNFSF9/BST2/CTLA4/CD55/CD4/FCGR2B/PTPRC/CD209/CCL8/PDE5A/PLCL2/VSIG4/IKZF3/CSF1R/CSF1/CD3E/HLA-DMB/CCL5	20
BRAF	GO:0002694	regulation of leukocyte activation	26/253	492/17913	8.2047e-09	1.58206e-06	1.27719e-06	FOXP3/TREM2/IFNG/CD80/TNFSF9/ADGRE2/STXBP1/CTLA4/SPHK1/CD55/CCL3/CD4/FCGR2B/PTPRC/CD209/SLA2/PDE5A/SAMSN1/VSIG4/IKZF3/SOCS6/C1QA/TLR6/CD3E/HLA-DMB/CCL5	26
BRAF	GO:0070663	regulation of leukocyte proliferation	17/253	214/17913	1.05448e-08	1.72829e-06	1.39524e-06	FOXP3/TNFSF9/BST2/CTLA4/CD55/CD4/FCGR2B/PTPRC/CD209/CCL8/PDE5A/VSIG4/IKZF3/CSF1/CD3E/HLA-DMB/CCL5	17
BRAF	GO:0002269	leukocyte activation involved in inflammatory response	9/253	50/17913	2.93374e-08	4.37127e-06	3.52891e-06	TREM2/IFNG/FPR2/SPHK1/CCL3/PTPRC/TLR8/C1QA/TLR6	9
BRAF	GO:0002521	leukocyte differentiation	23/253	485/17913	4.29689e-07	3.78693e-05	3.05717e-05	FOXP3/SNX10/TREM2/IFNG/CD80/CTLA4/CLEC4E/CCL3/CD4/FCGR2B/PTPRC/IL18R1/PLCL2/C1QC/IKZF3/B2M/CD3D/RHOH/CSF1R/CSF1/EVI2B/MITF/CD3E	23
BRAF	GO:0007159	leukocyte cell-cell adhesion	17/253	328/17913	4.51496e-06	0.000229773	0.000185495	FOXP3/ICAM1/IFNG/CD80/CTLA4/CD55/CD4/FCGR2B/PTPRC/CD209/PDE5A/ITGB7/VSIG4/SOCS6/CD3E/HLA-DMB/CCL5	17
BRAF	GO:1903037	regulation of leukocyte cell-cell adhesion	16/253	295/17913	4.8793e-06	0.000238722	0.000192719	FOXP3/ICAM1/IFNG/CD80/CTLA4/CD55/CD4/FCGR2B/PTPRC/CD209/PDE5A/VSIG4/SOCS6/CD3E/HLA-DMB/CCL5	16
BRAF	GO:0002696	positive regulation of leukocyte activation	16/253	305/17913	7.43982e-06	0.00032517	0.000262508	FOXP3/TREM2/IFNG/CD80/STXBP1/CTLA4/CD55/CCL3/CD4/PTPRC/CD209/C1QA/TLR6/CD3E/HLA-DMB/CCL5	16
BRAF	GO:0050900	leukocyte migration	20/253	467/17913	1.14027e-05	0.000457457	0.000369303	ICAM1/TREM2/CXCR4/TREM1/ADGRE2/ITGAX/SLC7A11/FPR2/CCL4/CCL3/HCK/CCL8/PDE4D/ITGB7/DOK2/CCR5/CEACAM3/CMKLR1/CSF1/CCL5	20
BRAF	GO:0070665	positive regulation of leukocyte proliferation	10/253	134/17913	2.08054e-05	0.000725534	0.000585721	FOXP3/BST2/CD55/CD4/PTPRC/CD209/CSF1/CD3E/HLA-DMB/CCL5	10
BRAF	GO:1902105	regulation of leukocyte differentiation	14/253	267/17913	2.79829e-05	0.000917278	0.000740515	FOXP3/TREM2/IFNG/CD80/CTLA4/CCL3/CD4/FCGR2B/PTPRC/C1QC/IKZF3/CSF1/EVI2B/MITF	14
BRAF	GO:0001910	regulation of leukocyte mediated cytotoxicity	7/253	64/17913	3.22817e-05	0.00102737	0.000829393	ICAM1/SERPINB9/FCGR2B/PTPRC/IL18RAP/B2M/KIR2DL4	7
BRAF	GO:1903039	positive regulation of leukocyte cell-cell adhesion	12/253	214/17913	5.50554e-05	0.00157894	0.00127467	FOXP3/ICAM1/IFNG/CD80/CTLA4/CD55/CD4/PTPRC/CD209/CD3E/HLA-DMB/CCL5	12
BRAF	GO:0002687	positive regulation of leukocyte migration	9/253	121/17913	5.53931e-05	0.00157894	0.00127467	ICAM1/TREM2/FPR2/CCL4/CCL3/CCL8/CMKLR1/CSF1/CCL5	9
BRAF	GO:0001909	leukocyte mediated cytotoxicity	8/253	97/17913	6.93521e-05	0.00183336	0.00148006	ICAM1/ULBP2/SERPINB9/FCGR2B/PTPRC/IL18RAP/B2M/KIR2DL4	8
BRAF	GO:0001911	negative regulation of leukocyte mediated cytotoxicity	4/253	18/17913	0.000101744	0.00247051	0.00199443	SERPINB9/FCGR2B/PTPRC/KIR2DL4	4
BRAF	GO:0002761	regulation of myeloid leukocyte differentiation	8/253	117/17913	0.000256955	0.00499804	0.00403489	TREM2/IFNG/CCL3/CD4/C1QC/CSF1/EVI2B/MITF	8
BRAF	GO:0030595	leukocyte chemotaxis	10/253	188/17913	0.000350188	0.00620496	0.00500924	CXCR4/ADGRE2/FPR2/CCL4/CCL3/PDE4D/CCR5/CMKLR1/CSF1/CCL5	10
BRAF	GO:0070664	negative regulation of leukocyte proliferation	6/253	71/17913	0.000497404	0.00819342	0.00661451	FOXP3/CTLA4/FCGR2B/CCL8/PDE5A/VSIG4	6
BRAF	GO:0002695	negative regulation of leukocyte activation	9/253	163/17913	0.000525417	0.00861158	0.00695209	FOXP3/CTLA4/FCGR2B/PTPRC/SLA2/PDE5A/SAMSN1/VSIG4/SOCS6	9
BRAF	GO:0002573	myeloid leukocyte differentiation	10/253	201/17913	0.000592249	0.00933362	0.00753499	SNX10/TREM2/IFNG/CCL3/CD4/C1QC/CSF1R/CSF1/EVI2B/MITF	10
BRAF	GO:0002763	positive regulation of myeloid leukocyte differentiation	5/253	54/17913	0.000971715	0.0136526	0.0110217	TREM2/IFNG/CD4/CSF1/EVI2B	5
BRAF	GO:1902107	positive regulation of leukocyte differentiation	8/253	143/17913	0.000978755	0.0136526	0.0110217	FOXP3/TREM2/IFNG/CD80/CD4/PTPRC/CSF1/EVI2B	8
BRAF	GO:0002690	positive regulation of leukocyte chemotaxis	6/253	81/17913	0.0010026	0.013926	0.0112424	FPR2/CCL4/CCL3/CMKLR1/CSF1/CCL5	6
BRAF	GO:0002685	regulation of leukocyte migration	9/253	186/17913	0.00134106	0.0175627	0.0141783	ICAM1/TREM2/FPR2/CCL4/CCL3/CCL8/CMKLR1/CSF1/CCL5	9
BRAF	GO:0097529	myeloid leukocyte migration	8/253	170/17913	0.00291644	0.0319736	0.0258122	TREM2/ADGRE2/FPR2/CCL3/PDE4D/CMKLR1/CSF1/CCL5	8
BRAF	GO:0002688	regulation of leukocyte chemotaxis	6/253	105/17913	0.00375845	0.0380253	0.0306977	FPR2/CCL4/CCL3/CMKLR1/CSF1/CCL5	6
BRAF	GO:0042116	macrophage activation	13/253	96/17913	9.32808e-10	3.39749e-07	2.74278e-07	SLC11A1/TREM2/IFNG/FPR2/SPHK1/CCL3/FCGR2B/PTPRC/TLR8/VSIG4/C1QA/TLR1/TLR6	13
BRAF	GO:0043030	regulation of macrophage activation	8/253	66/17913	4.01471e-06	0.000208893	0.000168638	TREM2/SPHK1/CCL3/FCGR2B/PTPRC/VSIG4/C1QA/TLR6	8
BRAF	GO:1905523	positive regulation of macrophage migration	5/253	20/17913	7.04233e-06	0.000311956	0.000251841	TREM2/CCL3/CMKLR1/CSF1/CCL5	5
BRAF	GO:1905521	regulation of macrophage migration	5/253	36/17913	0.000142392	0.00313263	0.00252896	TREM2/CCL3/CMKLR1/CSF1/CCL5	5
BRAF	GO:1905517	macrophage migration	5/253	50/17913	0.000681498	0.0105874	0.0085472	TREM2/CCL3/CMKLR1/CSF1/CCL5	5
BRAF	GO:0032725	positive regulation of granulocyte macrophage colony-stimulating factor production	3/253	13/17913	0.000717068	0.0109839	0.00886723	ISL1/CD80/DDX58	3
BRAF	GO:0010759	positive regulation of macrophage chemotaxis	3/253	15/17913	0.00111719	0.0150706	0.0121665	CMKLR1/CSF1/CCL5	3
BRAF	GO:0032645	regulation of granulocyte macrophage colony-stimulating factor production	3/253	15/17913	0.00111719	0.0150706	0.0121665	ISL1/CD80/DDX58	3
BRAF	GO:0043032	positive regulation of macrophage activation	4/253	33/17913	0.0011522	0.015416	0.0124453	TREM2/CCL3/C1QA/TLR6	4
BRAF	GO:0032604	granulocyte macrophage colony-stimulating factor production	3/253	16/17913	0.00136073	0.0175627	0.0141783	ISL1/CD80/DDX58	3
BRAF	GO:0048246	macrophage chemotaxis	4/253	35/17913	0.00144213	0.018182	0.0146782	CCL3/CMKLR1/CSF1/CCL5	4
BRAF	GO:0043031	negative regulation of macrophage activation	3/253	20/17913	0.00265696	0.0296242	0.0239155	FCGR2B/PTPRC/VSIG4	3
BRAF	GO:0030225	macrophage differentiation	4/253	44/17913	0.0033862	0.0358063	0.0289063	CD4/C1QC/CSF1R/CSF1	4
BRAF	GO:0010758	regulation of macrophage chemotaxis	3/253	23/17913	0.00400088	0.039622	0.0319867	CMKLR1/CSF1/CCL5	3
BRAF	GO:0032623	interleukin-2 production	9/253	62/17913	2.04962e-07	2.16731e-05	1.74966e-05	SLC11A1/FOXP3/CD80/CD4/PTPRC/PDE4D/VSIG4/CD247/CD3E	9
BRAF	GO:0045076	regulation of interleukin-2 biosynthetic process	5/253	19/17913	5.34316e-06	0.000250212	0.000201995	FOXP3/CD80/CD4/PTPRC/CD3E	5
BRAF	GO:0032663	regulation of interleukin-2 production	7/253	54/17913	1.03761e-05	0.00042516	0.00034323	FOXP3/CD80/CD4/PTPRC/PDE4D/VSIG4/CD3E	7
BRAF	GO:0042094	interleukin-2 biosynthetic process	5/253	22/17913	1.16883e-05	0.000457457	0.000369303	FOXP3/CD80/CD4/PTPRC/CD3E	5
BRAF	GO:0045086	positive regulation of interleukin-2 biosynthetic process	4/253	13/17913	2.51344e-05	0.000867269	0.000700143	CD80/CD4/PTPRC/CD3E	4
BRAF	GO:0032743	positive regulation of interleukin-2 production	5/253	30/17913	5.76747e-05	0.00161588	0.00130449	CD80/CD4/PTPRC/PDE4D/CD3E	5
BRAF	GO:0032611	interleukin-1 beta production	7/253	93/17913	0.000348063	0.00620081	0.00500589	ISL1/TREM2/PML/SPHK1/CCL3/TLR8/TLR6	7
BRAF	GO:0032677	regulation of interleukin-8 production	6/253	72/17913	0.000536299	0.00870292	0.00702583	PTPRC/TLR8/DDX58/CD14/TLR1/TLR6	6
BRAF	GO:0032612	interleukin-1 production	7/253	108/17913	0.000856883	0.0125958	0.0101685	ISL1/TREM2/PML/SPHK1/CCL3/TLR8/TLR6	7
BRAF	GO:0032655	regulation of interleukin-12 production	5/253	53/17913	0.000891883	0.0129937	0.0104898	ISL1/IFNG/MAPK11/TLR8/CMKLR1	5
BRAF	GO:0032637	interleukin-8 production	6/253	80/17913	0.000939256	0.0133864	0.0108068	PTPRC/TLR8/DDX58/CD14/TLR1/TLR6	6
BRAF	GO:0032615	interleukin-12 production	5/253	55/17913	0.00105674	0.0145546	0.0117498	ISL1/IFNG/MAPK11/TLR8/CMKLR1	5
BRAF	GO:0032651	regulation of interleukin-1 beta production	6/253	82/17913	0.00106918	0.0146251	0.0118068	ISL1/TREM2/PML/SPHK1/CCL3/TLR8	6
BRAF	GO:0032635	interleukin-6 production	8/253	149/17913	0.00127557	0.0169284	0.0136663	ISL1/FOXP3/TREM2/TLR8/DDX58/IL18RAP/TLR1/TLR6	8
BRAF	GO:0032693	negative regulation of interleukin-10 production	3/253	18/17913	0.00194185	0.0233165	0.0188233	FOXP3/TRIB2/FCGR2B	3
BRAF	GO:0032652	regulation of interleukin-1 production	6/253	96/17913	0.002404	0.0273622	0.0220894	ISL1/TREM2/PML/SPHK1/CCL3/TLR8	6
BRAF	GO:0032675	regulation of interleukin-6 production	7/253	139/17913	0.00363111	0.0370803	0.0299348	ISL1/FOXP3/TREM2/TLR8/DDX58/TLR1/TLR6	7
BRAF	GO:0032757	positive regulation of interleukin-8 production	4/253	46/17913	0.00398209	0.039622	0.0319867	TLR8/DDX58/CD14/TLR1	4
BRAF	GO:0032703	negative regulation of interleukin-2 production	3/253	23/17913	0.00400088	0.039622	0.0319867	FOXP3/PTPRC/VSIG4	3
BRAF	GO:0032653	regulation of interleukin-10 production	4/253	48/17913	0.00464515	0.0445228	0.0359431	FOXP3/TRIB2/TREM2/FCGR2B	4
BRAF	GO:2000482	regulation of interleukin-8 secretion	3/253	25/17913	0.00508922	0.0479381	0.0387002	CD14/TLR1/TLR6	3
BRAF	GO:0050921	positive regulation of chemotaxis	9/253	130/17913	9.67218e-05	0.00236608	0.00191012	TREM2/CXCR4/FPR2/CCL4/CCL3/TIAM1/CMKLR1/CSF1/CCL5	9
BRAF	GO:0035747	natural killer cell chemotaxis	3/253	11/17913	0.000422442	0.00706513	0.00570365	CCL4/CCL3/CCL5	3
BRAF	GO:0060326	cell chemotaxis	11/253	253/17913	0.000977573	0.0136526	0.0110217	CXCR4/ADGRE2/FPR2/CCL4/CCL3/PDE4D/TIAM1/CCR5/CMKLR1/CSF1/CCL5	11
BRAF	GO:0071621	granulocyte chemotaxis	6/253	84/17913	0.00121247	0.0161564	0.013043	ADGRE2/CCL3/PDE4D/CMKLR1/CSF1/CCL5	6
BRAF	GO:0050920	regulation of chemotaxis	9/253	186/17913	0.00134106	0.0175627	0.0141783	TREM2/CXCR4/FPR2/CCL4/CCL3/TIAM1/CMKLR1/CSF1/CCL5	9
BRAF	GO:0140131	positive regulation of lymphocyte chemotaxis	3/253	19/17913	0.00228205	0.0261558	0.0211155	CCL4/CCL3/CCL5	3
BRAF	GO:0002407	dendritic cell chemotaxis	3/253	24/17913	0.00452521	0.0435004	0.0351177	CXCR4/CCR5/CCL5	3
BRAF	GO:1901623	regulation of lymphocyte chemotaxis	3/253	25/17913	0.00508922	0.0479381	0.0387002	CCL4/CCL3/CCL5	3
BRAF	GO:0070098	chemokine-mediated signaling pathway	6/253	51/17913	7.91191e-05	0.00201048	0.00162306	TREM2/CXCR4/CCR5/CXCR6/CMKLR1/CCL5	6
BRAF	GO:1990868	response to chemokine	6/253	60/17913	0.000197839	0.00402954	0.00325303	TREM2/CXCR4/CCR5/CXCR6/CMKLR1/CCL5	6
BRAF	GO:1990869	cellular response to chemokine	6/253	60/17913	0.000197839	0.00402954	0.00325303	TREM2/CXCR4/CCR5/CXCR6/CMKLR1/CCL5	6
BRAF	GO:0150076	neuroinflammatory response	9/253	76/17913	1.21203e-06	8.63704e-05	6.97264e-05	TREM2/IFNG/FPR2/SPHK1/CCL3/PTPRC/TLR8/C1QA/TLR6	9
BRAF	GO:0006925	inflammatory cell apoptotic process	4/253	21/17913	0.000192475	0.00399326	0.00322374	SLC7A11/FASLG/CCR5/CCL5	4
BRAF	GO:0150077	regulation of neuroinflammatory response	5/253	51/17913	0.000746974	0.0112838	0.00910935	TREM2/SPHK1/CCL3/PTPRC/C1QA	5
BRAF	GO:0050727	regulation of inflammatory response	16/253	479/17913	0.00133858	0.0175627	0.0141783	ISL1/FOXP3/TREM2/FPR2/SPHK1/CD55/CCL3/FCGR2B/PTPRC/HCK/VSIG4/C1QC/C1QB/C1QA/TLR6/CCL5	16
BRAF	GO:0150078	positive regulation of neuroinflammatory response	3/253	24/17913	0.00452521	0.0435004	0.0351177	TREM2/CCL3/C1QA	3
BRAF	GO:0046651	lymphocyte proliferation	16/253	244/17913	4.06236e-07	3.69901e-05	2.98619e-05	SLC11A1/FOXP3/TNFSF9/CTLA4/CD55/CD4/FCGR2B/PTPRC/CD209/PDE5A/PLCL2/VSIG4/IKZF3/CD3E/HLA-DMB/CCL5	16
BRAF	GO:0050670	regulation of lymphocyte proliferation	14/253	199/17913	9.46471e-07	7.38698e-05	5.96348e-05	FOXP3/TNFSF9/CTLA4/CD55/CD4/FCGR2B/PTPRC/CD209/PDE5A/VSIG4/IKZF3/CD3E/HLA-DMB/CCL5	14
BRAF	GO:0051249	regulation of lymphocyte activation	19/253	401/17913	4.55621e-06	0.000229773	0.000185495	FOXP3/IFNG/CD80/TNFSF9/CTLA4/CD55/CD4/FCGR2B/PTPRC/CD209/SLA2/PDE5A/SAMSN1/VSIG4/IKZF3/SOCS6/CD3E/HLA-DMB/CCL5	19
BRAF	GO:0030098	lymphocyte differentiation	15/253	325/17913	6.30927e-05	0.00172038	0.00138885	FOXP3/IFNG/CD80/CTLA4/CLEC4E/CD4/FCGR2B/PTPRC/IL18R1/PLCL2/IKZF3/B2M/CD3D/RHOH/CD3E	15
BRAF	GO:0050671	positive regulation of lymphocyte proliferation	8/253	125/17913	0.000402412	0.00687035	0.0055464	FOXP3/CD55/CD4/PTPRC/CD209/CD3E/HLA-DMB/CCL5	8
BRAF	GO:0051250	negative regulation of lymphocyte activation	8/253	132/17913	0.000579047	0.00916964	0.00740261	FOXP3/CTLA4/FCGR2B/SLA2/PDE5A/SAMSN1/VSIG4/SOCS6	8
BRAF	GO:0051251	positive regulation of lymphocyte activation	11/253	258/17913	0.00114511	0.0153838	0.0124193	FOXP3/IFNG/CD80/CTLA4/CD55/CD4/PTPRC/CD209/CD3E/HLA-DMB/CCL5	11
BRAF	GO:0050672	negative regulation of lymphocyte proliferation	5/253	65/17913	0.00223852	0.0261134	0.0210812	FOXP3/CTLA4/FCGR2B/PDE5A/VSIG4	5
ABCA13	GO:0060333	interferon-gamma-mediated signaling pathway	3/14	91/17913	4.43327e-05	0.00946502	0.00676657	ICAM1/MT2A/GBP2	3
ABCA13	GO:0071346	cellular response to interferon-gamma	3/14	153/17913	0.000207556	0.0295422	0.0211198	ICAM1/MT2A/GBP2	3
ABCA13	GO:0034341	response to interferon-gamma	3/14	173/17913	0.000297978	0.0318091	0.0227404	ICAM1/MT2A/GBP2	3
KMT2D	GO:0071346	cellular response to interferon-gamma	8/88	153/17913	8.50234e-07	0.00166816	0.00141676	ICAM1/IFNG/PML/FCGR1A/CCL3/MT2A/GBP2/CCL5	8
KMT2D	GO:0034341	response to interferon-gamma	8/88	173/17913	2.14441e-06	0.00210366	0.00178663	ICAM1/IFNG/PML/FCGR1A/CCL3/MT2A/GBP2/CCL5	8
KMT2D	GO:0060333	interferon-gamma-mediated signaling pathway	6/88	91/17913	5.64301e-06	0.00369053	0.00313434	ICAM1/IFNG/PML/FCGR1A/MT2A/GBP2	6
KMT2D	GO:0002449	lymphocyte mediated immunity	8/88	293/17913	9.64203e-05	0.0103381	0.00878013	ICAM1/ULBP2/SERPINB9/SLA2/TLR8/C1QC/C1QB/C1QA	8
KMT2D	GO:0019724	B cell mediated immunity	5/88	173/17913	0.00162784	0.0404282	0.0343354	SLA2/TLR8/C1QC/C1QB/C1QA	5
KMT2D	GO:0002697	regulation of immune effector process	8/88	441/17913	0.00145816	0.0371547	0.0315553	IFNG/SERPINB9/MICB/MMP12/C1QC/C1QB/C1QA/HLA-DMB	8
KMT2D	GO:0002683	negative regulation of immune system process	8/88	451/17913	0.00167926	0.041184	0.0349773	CTLA4/SERPINB9/MICB/MMP12/CCL3/SLA2/C1QC/CD14	8
KMT2D	GO:0042110	T cell activation	11/88	443/17913	1.07953e-05	0.00526192	0.00446892	ICAM1/IFNG/TNFSF9/CTLA4/MICB/SLA2/CD8A/CD7/CD3E/HLA-DMB/CCL5	11
KMT2D	GO:0042129	regulation of T cell proliferation	5/88	149/17913	0.000837676	0.0288337	0.0244883	TNFSF9/CTLA4/CD3E/HLA-DMB/CCL5	5
KMT2D	GO:0042098	T cell proliferation	5/88	177/17913	0.00179964	0.0425409	0.0361297	TNFSF9/CTLA4/CD3E/HLA-DMB/CCL5	5
KMT2D	GO:0002687	positive regulation of leukocyte migration	6/88	121/17913	2.89285e-05	0.00544011	0.00462025	ICAM1/CCL4/CCL3/CCL8/CSF1/CCL5	6
KMT2D	GO:0070663	regulation of leukocyte proliferation	7/88	214/17913	8.80908e-05	0.0103381	0.00878013	TNFSF9/CTLA4/CCL8/CSF1/CD3E/HLA-DMB/CCL5	7
KMT2D	GO:0002269	leukocyte activation involved in inflammatory response	4/88	50/17913	0.000105384	0.0103381	0.00878013	IFNG/CCL3/TLR8/C1QA	4
KMT2D	GO:0002685	regulation of leukocyte migration	6/88	186/17913	0.000309466	0.0168659	0.0143241	ICAM1/CCL4/CCL3/CCL8/CSF1/CCL5	6
KMT2D	GO:0070661	leukocyte proliferation	7/88	270/17913	0.000366937	0.0189455	0.0160903	TNFSF9/CTLA4/CCL8/CSF1/CD3E/HLA-DMB/CCL5	7
KMT2D	GO:1903039	positive regulation of leukocyte cell-cell adhesion	6/88	214/17913	0.000650496	0.0260611	0.0221336	ICAM1/IFNG/CTLA4/CD3E/HLA-DMB/CCL5	6
KMT2D	GO:0002690	positive regulation of leukocyte chemotaxis	4/88	81/17913	0.000678124	0.0260611	0.0221336	CCL4/CCL3/CSF1/CCL5	4
KMT2D	GO:0002694	regulation of leukocyte activation	9/88	492/17913	0.000690713	0.0260611	0.0221336	IFNG/TNFSF9/CTLA4/CCL3/SLA2/C1QA/CD3E/HLA-DMB/CCL5	9
KMT2D	GO:0002696	positive regulation of leukocyte activation	7/88	305/17913	0.000757121	0.0265263	0.0225286	IFNG/CTLA4/CCL3/C1QA/CD3E/HLA-DMB/CCL5	7
KMT2D	GO:0002688	regulation of leukocyte chemotaxis	4/88	105/17913	0.00178196	0.0425409	0.0361297	CCL4/CCL3/CSF1/CCL5	4
KMT2D	GO:0050900	leukocyte migration	8/88	467/17913	0.00208762	0.0449738	0.038196	ICAM1/CCL4/CCL3/CCL8/DOK2/CCR5/CSF1/CCL5	8
KMT2D	GO:0030595	leukocyte chemotaxis	5/88	188/17913	0.00234057	0.0473422	0.0402074	CCL4/CCL3/CCR5/CSF1/CCL5	5
KMT2D	GO:1905523	positive regulation of macrophage migration	3/88	20/17913	0.000122938	0.0108274	0.00919568	CCL3/CSF1/CCL5	3
KMT2D	GO:0048246	macrophage chemotaxis	3/88	35/17913	0.000669226	0.0260611	0.0221336	CCL3/CSF1/CCL5	3
KMT2D	GO:1905521	regulation of macrophage migration	3/88	36/17913	0.000727483	0.0264319	0.0224484	CCL3/CSF1/CCL5	3
KMT2D	GO:0042116	macrophage activation	4/88	96/17913	0.00128047	0.0348928	0.0296343	IFNG/CCL3/TLR8/C1QA	4
KMT2D	GO:1905517	macrophage migration	3/88	50/17913	0.00190051	0.0443905	0.0377006	CCL3/CSF1/CCL5	3
KMT2D	GO:0050706	regulation of interleukin-1 beta secretion	3/88	44/17913	0.00131173	0.035255	0.0299419	PML/CCL3/TLR8	3
KMT2D	GO:0050702	interleukin-1 beta secretion	3/88	51/17913	0.00201217	0.0449738	0.038196	PML/CCL3/TLR8	3
KMT2D	GO:0050704	regulation of interleukin-1 secretion	3/88	52/17913	0.00212784	0.0449738	0.038196	PML/CCL3/TLR8	3
KMT2D	GO:0035747	natural killer cell chemotaxis	3/88	11/17913	1.83726e-05	0.00544011	0.00462025	CCL4/CCL3/CCL5	3
KMT2D	GO:0140131	positive regulation of lymphocyte chemotaxis	3/88	19/17913	0.00010487	0.0103381	0.00878013	CCL4/CCL3/CCL5	3
KMT2D	GO:1901623	regulation of lymphocyte chemotaxis	3/88	25/17913	0.000243667	0.0149398	0.0126883	CCL4/CCL3/CCL5	3
KMT2D	GO:0048247	lymphocyte chemotaxis	3/88	42/17913	0.00114509	0.0335324	0.0284789	CCL4/CCL3/CCL5	3
KMT2D	GO:0006925	inflammatory cell apoptotic process	3/88	21/17913	0.000142919	0.0112163	0.00952595	FASLG/CCR5/CCL5	3
KMT2D	GO:0150076	neuroinflammatory response	4/88	76/17913	0.000532764	0.0237564	0.0201762	IFNG/CCL3/TLR8/C1QA	4
KMT2D	GO:2000403	positive regulation of lymphocyte migration	3/88	34/17913	0.000614036	0.0260611	0.0221336	CCL4/CCL3/CCL5	3
KMT2D	GO:0072676	lymphocyte migration	4/88	87/17913	0.000887204	0.0295108	0.0250634	ICAM1/CCL4/CCL3/CCL5	4
ANK3	GO:0071346	cellular response to interferon-gamma	5/52	153/17913	8.00629e-05	0.00388839	0.00289912	ICAM1/IFNG/FCGR1A/CCL3/CCL5	5
ANK3	GO:0034341	response to interferon-gamma	5/52	173/17913	0.000142753	0.00594259	0.0044307	ICAM1/IFNG/FCGR1A/CCL3/CCL5	5
ANK3	GO:0060333	interferon-gamma-mediated signaling pathway	3/52	91/17913	0.0023413	0.034809	0.025953	ICAM1/IFNG/FCGR1A	3
ANK3	GO:0002449	lymphocyte mediated immunity	5/52	293/17913	0.00156862	0.0287174	0.0214113	ICAM1/TLR8/C1QC/C1QB/C1QA	5
ANK3	GO:0019724	B cell mediated immunity	4/52	173/17913	0.00158523	0.0287174	0.0214113	TLR8/C1QC/C1QB/C1QA	4
ANK3	GO:0002285	lymphocyte activation involved in immune response	4/52	158/17913	0.00113491	0.0226515	0.0168886	ICAM1/IFNG/PLCL2/HLA-DMB	4
ANK3	GO:0016064	immunoglobulin mediated immune response	4/52	171/17913	0.00151902	0.0283745	0.0211555	TLR8/C1QC/C1QB/C1QA	4
ANK3	GO:0002460	adaptive immune response based on somatic recombination of immune receptors built from immunoglobulin superfamily domains	5/52	295/17913	0.00161622	0.0287174	0.0214113	ICAM1/TLR8/C1QC/C1QB/C1QA	5
ANK3	GO:0002286	T cell activation involved in immune response	3/52	88/17913	0.00212784	0.033726	0.0251456	ICAM1/IFNG/HLA-DMB	3
ANK3	GO:0002455	humoral immune response mediated by circulating immunoglobulin	3/52	104/17913	0.00341793	0.0441567	0.0329226	C1QC/C1QB/C1QA	3
ANK3	GO:0072678	T cell migration	4/52	59/17913	2.55349e-05	0.0020669	0.00154105	ICAM1/CXCL10/CCL3/CCL5	4
ANK3	GO:0010818	T cell chemotaxis	3/52	25/17913	5.07263e-05	0.00335946	0.00250476	CXCL10/CCL3/CCL5	3
ANK3	GO:0042110	T cell activation	6/52	443/17913	0.00171997	0.0298333	0.0222433	ICAM1/IFNG/CD209/CD7/HLA-DMB/CCL5	6
ANK3	GO:0042102	positive regulation of T cell proliferation	3/52	90/17913	0.00226873	0.0344328	0.0256725	CD209/HLA-DMB/CCL5	3
ANK3	GO:0050870	positive regulation of T cell activation	4/52	198/17913	0.00259056	0.0366451	0.027322	IFNG/CD209/HLA-DMB/CCL5	4
ANK3	GO:0002687	positive regulation of leukocyte migration	6/52	121/17913	1.32446e-06	0.000482433	0.000359694	ICAM1/CXCL10/CCL4/CCL3/CCL8/CCL5	6
ANK3	GO:0002269	leukocyte activation involved in inflammatory response	4/52	50/17913	1.31725e-05	0.00159936	0.00119245	IFNG/CCL3/TLR8/C1QA	4
ANK3	GO:0002685	regulation of leukocyte migration	6/52	186/17913	1.58295e-05	0.00177413	0.00132276	ICAM1/CXCL10/CCL4/CCL3/CCL8/CCL5	6
ANK3	GO:0002690	positive regulation of leukocyte chemotaxis	4/52	81/17913	8.90511e-05	0.00393174	0.00293144	CXCL10/CCL4/CCL3/CCL5	4
ANK3	GO:0002688	regulation of leukocyte chemotaxis	4/52	105/17913	0.000243064	0.00847967	0.00632231	CXCL10/CCL4/CCL3/CCL5	4
ANK3	GO:0002696	positive regulation of leukocyte activation	6/52	305/17913	0.000244438	0.00847967	0.00632231	IFNG/CCL3/CD209/C1QA/HLA-DMB/CCL5	6
ANK3	GO:1903039	positive regulation of leukocyte cell-cell adhesion	5/52	214/17913	0.000382348	0.0107131	0.00798751	ICAM1/IFNG/CD209/HLA-DMB/CCL5	5
ANK3	GO:0070661	leukocyte proliferation	5/52	270/17913	0.00109262	0.0221212	0.0164932	CD209/CCL8/PLCL2/HLA-DMB/CCL5	5
ANK3	GO:1903037	regulation of leukocyte cell-cell adhesion	5/52	295/17913	0.00161622	0.0287174	0.0214113	ICAM1/IFNG/CD209/HLA-DMB/CCL5	5
ANK3	GO:0030595	leukocyte chemotaxis	4/52	188/17913	0.0021473	0.033726	0.0251456	CXCL10/CCL4/CCL3/CCL5	4
ANK3	GO:0050900	leukocyte migration	6/52	467/17913	0.00224297	0.0344001	0.0256482	ICAM1/CXCL10/CCL4/CCL3/CCL8/CCL5	6
ANK3	GO:0007159	leukocyte cell-cell adhesion	5/52	328/17913	0.00256494	0.0366385	0.0273171	ICAM1/IFNG/CD209/HLA-DMB/CCL5	5
ANK3	GO:0002694	regulation of leukocyte activation	6/52	492/17913	0.00290764	0.0395731	0.0295051	IFNG/CCL3/CD209/C1QA/HLA-DMB/CCL5	6
ANK3	GO:0070663	regulation of leukocyte proliferation	4/52	214/17913	0.00342465	0.0441567	0.0329226	CD209/CCL8/HLA-DMB/CCL5	4
ANK3	GO:0042116	macrophage activation	4/52	96/17913	0.000172194	0.00696908	0.00519604	IFNG/CCL3/TLR8/C1QA	4
ANK3	GO:1901623	regulation of lymphocyte chemotaxis	4/52	25/17913	7.63369e-07	0.000430386	0.000320889	CXCL10/CCL4/CCL3/CCL5	4
ANK3	GO:0035747	natural killer cell chemotaxis	3/52	11/17913	3.74508e-06	0.000779512	0.000581191	CCL4/CCL3/CCL5	3
ANK3	GO:0048247	lymphocyte chemotaxis	4/52	42/17913	6.51273e-06	0.000948905	0.000707488	CXCL10/CCL4/CCL3/CCL5	4
ANK3	GO:0140131	positive regulation of lymphocyte chemotaxis	3/52	19/17913	2.16358e-05	0.0020669	0.00154105	CCL4/CCL3/CCL5	3
ANK3	GO:0002548	monocyte chemotaxis	3/52	44/17913	0.000280947	0.00951954	0.00709761	CXCL10/CCL3/CCL5	3
ANK3	GO:0050921	positive regulation of chemotaxis	4/52	130/17913	0.00054755	0.0139962	0.0104353	CXCL10/CCL4/CCL3/CCL5	4
ANK3	GO:0050918	positive chemotaxis	3/52	67/17913	0.00096955	0.020473	0.0152643	CXCL10/CCL3/CCL5	3
ANK3	GO:0050920	regulation of chemotaxis	4/52	186/17913	0.00206543	0.0334369	0.0249301	CXCL10/CCL4/CCL3/CCL5	4
ANK3	GO:0150076	neuroinflammatory response	4/52	76/17913	6.94092e-05	0.00367044	0.00273662	IFNG/CCL3/TLR8/C1QA	4
ANK3	GO:0002526	acute inflammatory response	4/52	220/17913	0.00377966	0.0470681	0.0350932	ICAM1/C1QC/C1QB/C1QA	4
ANK3	GO:2000403	positive regulation of lymphocyte migration	4/52	34/17913	2.74509e-06	0.000666599	0.000497006	CXCL10/CCL4/CCL3/CCL5	4
ANK3	GO:0072676	lymphocyte migration	5/52	87/17913	5.22482e-06	0.000845841	0.000630645	ICAM1/CXCL10/CCL4/CCL3/CCL5	5
ANK3	GO:2000401	regulation of lymphocyte migration	4/52	60/17913	2.73003e-05	0.0020935	0.00156088	CXCL10/CCL4/CCL3/CCL5	4
LRP2	GO:0071346	cellular response to interferon-gamma	4/28	153/17913	8.93064e-05	0.0260534	0.0206428	ICAM1/FCGR1A/CCL3/MT2A	4
LRP2	GO:0034341	response to interferon-gamma	4/28	173/17913	0.000143543	0.0260534	0.0206428	ICAM1/FCGR1A/CCL3/MT2A	4
LRP2	GO:0060333	interferon-gamma-mediated signaling pathway	3/28	91/17913	0.000378965	0.0298982	0.0236891	ICAM1/FCGR1A/MT2A	3
LRP2	GO:0002687	positive regulation of leukocyte migration	4/28	121/17913	3.57753e-05	0.0260534	0.0206428	ICAM1/CCL4/CCL3/CCL8	4
LRP2	GO:0002685	regulation of leukocyte migration	4/28	186/17913	0.000189609	0.0261138	0.0206906	ICAM1/CCL4/CCL3/CCL8	4
LRP2	GO:0072676	lymphocyte migration	3/28	87/17913	0.00033203	0.0298982	0.0236891	ICAM1/CCL4/CCL3	3
ANK2	GO:0002449	lymphocyte mediated immunity	3/5	293/17913	4.22768e-05	0.00334368	0.00127162	ICAM1/C1QC/C1QB	3
ANK2	GO:0002460	adaptive immune response based on somatic recombination of immune receptors built from immunoglobulin superfamily domains	3/5	295/17913	4.31442e-05	0.00334368	0.00127162	ICAM1/C1QC/C1QB	3
ANK2	GO:0002526	acute inflammatory response	3/5	220/17913	1.79459e-05	0.00278161	0.00105786	ICAM1/C1QC/C1QB	3
DNAH10	GO:0071346	cellular response to interferon-gamma	5/28	153/17913	3.57059e-06	0.00183529	0.00138501	ICAM1/IFNG/FCGR1A/CCL3/MT2A	5
DNAH10	GO:0034341	response to interferon-gamma	5/28	173/17913	6.50926e-06	0.00190375	0.00143668	ICAM1/IFNG/FCGR1A/CCL3/MT2A	5
DNAH10	GO:0060333	interferon-gamma-mediated signaling pathway	4/28	91/17913	1.16231e-05	0.00199142	0.00150284	ICAM1/IFNG/FCGR1A/MT2A	4
DNAH10	GO:0002698	negative regulation of immune effector process	3/28	116/17913	0.000770272	0.0251474	0.0189777	C1QBP/RNF125/KIR2DL4	3
DNAH10	GO:0001819	positive regulation of cytokine production	6/28	446/17913	5.44816e-05	0.00700089	0.00528328	C1QBP/IFNG/CCL3/RNF125/HPSE/KIR2DL4	6
DNAH10	GO:0002687	positive regulation of leukocyte migration	5/28	121/17913	1.12317e-06	0.00115462	0.000871347	ICAM1/C1QBP/CCL4/CCL3/CCL8	5
DNAH10	GO:0002685	regulation of leukocyte migration	5/28	186/17913	9.2595e-06	0.00190375	0.00143668	ICAM1/C1QBP/CCL4/CCL3/CCL8	5
DNAH10	GO:0002690	positive regulation of leukocyte chemotaxis	3/28	81/17913	0.000268947	0.0168633	0.0127261	C1QBP/CCL4/CCL3	3
DNAH10	GO:0002688	regulation of leukocyte chemotaxis	3/28	105/17913	0.000576279	0.024684	0.018628	C1QBP/CCL4/CCL3	3
DNAH10	GO:0050900	leukocyte migration	5/28	467/17913	0.000705476	0.0251474	0.0189777	ICAM1/C1QBP/CCL4/CCL3/CCL8	5
DNAH10	GO:0050921	positive regulation of chemotaxis	3/28	130/17913	0.00107147	0.0314705	0.0237495	C1QBP/CCL4/CCL3	3
DNAH10	GO:0072676	lymphocyte migration	3/28	87/17913	0.00033203	0.0189626	0.0143103	ICAM1/CCL4/CCL3	3
