# Supplementary material for: Regulatory Network Analysis of Mutated Genes Based on Multi-Omics Data Reveals the Exclusive Features in Tumor Immune Microenvironment Between Left-Sided and Right-Sided Colon Cancer
Source: Front Oncol. 2021 Jun 15;11:685515. doi: 10.3389/fonc.2021.685515 (PMC8239301; doi:10.3389/fonc.2021.685515)
Supplement: Supplementary file 7 [file Table_7.xlsx]

## Sheet: LCC
The TMG-DEmiRNA associations in LCC cohort
TMG	DEmiRNA	MeanMut	MeanWild	Pvalue	AdjP	Log2FC
APC	hsa-miR-92a-3p	22547.2	13005	1.92015e-05	0.0383051	0.793886
PIK3CA	hsa-miR-592	24.2842	68.0519	2.12806e-05	0.0383051	-1.48662
USH2A	hsa-miR-196a-5p	164.493	347.65	2.77646e-05	0.039981	-1.07961
NEB	hsa-miR-30d-5p	3633.42	6029.29	3.35529e-06	0.0241581	-0.730661
NEB	hsa-miR-1226-3p	0.413423	1.26838	1.58623e-05	0.0383051	-1.61729

## Sheet: RCC
The TMG-DEmiRNA associations in RCC cohort
TMG	DEmiRNA	MeanMut	MeanWild	Pvalue	AdjP	Log2FC
APC	hsa-miR-203a-3p	22881.5	14979.1	0.00037528	0.0363625	0.611229
APC	hsa-miR-592	32.5141	12.3813	3.363e-06	0.00175932	1.39291
APC	hsa-miR-552-3p	62.4854	27.8213	4.73173e-07	0.000378339	1.16733
APC	hsa-miR-335-3p	207.74	123.39	5.0311e-07	0.000378339	0.751548
APC	hsa-miR-552-5p	137.814	57.12	2.86373e-08	4.61469e-05	1.27066
TP53	hsa-miR-375-3p	21280.3	33866	0.000380388	0.0363625	-0.670319
TP53	hsa-miR-642a-5p	2.65953	5.04829	0.000217034	0.0260441	-0.924624
TP53	hsa-miR-92a-3p	21435.6	13525.4	1.18168e-05	0.00416541	0.664339
MUC16	hsa-miR-181d-5p	11.6689	19.8733	0.000435729	0.0390081	-0.768171
MUC16	hsa-miR-452-3p	5.78952	9.79132	0.000618839	0.0488147	-0.75806
MUC16	hsa-miR-224-5p	49.5528	79.3386	0.000171369	0.0224772	-0.679056
FAT4	hsa-miR-181d-5p	10.6627	20.0299	2.44918e-05	0.00708377	-0.909588
FAT4	hsa-miR-552-3p	32.779	61.2257	0.000166381	0.0223255	-0.901366
FAT4	hsa-miR-552-5p	71.614	133.496	0.000115408	0.0178329	-0.898483
FAT4	hsa-miR-30c-2-3p	6.65544	10.4796	0.000404879	0.0371304	-0.65497
FAT4	hsa-let-7c-5p	338.972	596.652	6.86168e-05	0.0138214	-0.815725
ZFHX4	hsa-miR-183-5p	6831.87	10317.2	0.000160727	0.0223255	-0.594701
ZFHX4	hsa-miR-552-3p	29.9231	60.8979	1.10939e-05	0.00416541	-1.02513
ZFHX4	hsa-miR-224-5p	48.731	77.0535	0.000200819	0.0250795	-0.661021
ZFHX4	hsa-miR-181b-2-3p	1.8922	3.89151	0.000605038	0.0483386	-1.04026
OBSCN	hsa-miR-452-3p	5.4031	9.50332	9.36997e-05	0.015504	-0.814645
OBSCN	hsa-miR-195-5p	20.9795	32.0291	0.000146696	0.0212145	-0.610407
RYR2	hsa-miR-592	12.2878	31.4121	4.81423e-05	0.0110804	-1.35409
RYR2	hsa-miR-196b-5p	1744	3263.1	4.91151e-05	0.0110804	-0.903838
RYR2	hsa-miR-296-5p	1.45131	3.48707	0.000462022	0.0407157	-1.26466
PCLO	hsa-miR-181d-5p	10.5401	19.2806	8.57928e-05	0.015504	-0.87126
PCLO	hsa-miR-592	12.8927	31.2034	0.000231465	0.0266421	-1.27515
PCLO	hsa-miR-196b-5p	1588.84	3316.64	3.67351e-06	0.00180162	-1.06175
PCLO	hsa-miR-552-3p	23.1699	62.1376	2.20356e-09	8.28537e-06	-1.42321
PCLO	hsa-miR-452-3p	4.51915	9.75059	7.24582e-07	0.00051083	-1.10944
PCLO	hsa-miR-452-5p	68.6549	108.194	2.33112e-05	0.00691975	-0.656189
PCLO	hsa-miR-224-5p	40.5685	78.8729	1.30631e-06	0.000866775	-0.959172
PCLO	hsa-miR-30b-5p	234.525	353.701	4.83514e-05	0.0110804	-0.592785
PCLO	hsa-miR-552-5p	47.0733	136.735	5.75624e-10	3.24652e-06	-1.5384
PCLO	hsa-miR-188-5p	3.41514	5.87131	7.55119e-05	0.0148308	-0.781736
PCLO	hsa-miR-296-5p	1.48871	3.47416	0.000391414	0.0367929	-1.2226
PCLO	hsa-miR-3131	1.76638	3.39752	0.000403889	0.0371304	-0.94369
DNAH5	hsa-miR-224-5p	47.4655	75.5056	0.000521726	0.0443128	-0.669704
BRAF	hsa-miR-181d-5p	10.5056	19.0518	0.000123635	0.018846	-0.858765
BRAF	hsa-miR-146b-5p	717.018	452.874	1.69055e-05	0.00529705	0.662899
BRAF	hsa-miR-592	6.94393	32.5353	2.68336e-11	3.02683e-07	-2.22818
BRAF	hsa-miR-196b-5p	1455.04	3310.54	1.43144e-07	0.000146787	-1.186
BRAF	hsa-miR-582-5p	20.4179	11.588	0.000226304	0.0266421	0.817205
BRAF	hsa-miR-552-3p	22.7719	61.1926	1.80324e-08	4.06811e-05	-1.42611
BRAF	hsa-miR-552-5p	50.6931	133.163	1.79185e-08	4.06811e-05	-1.39333
BRAF	hsa-miR-582-3p	780.343	363.689	0.000519823	0.0443128	1.1014
BRAF	hsa-miR-874-3p	11.8574	19.4007	0.000157657	0.0222296	-0.710321
DNAH11	hsa-miR-181d-5p	10.8416	18.8387	0.000299014	0.0315222	-0.797117
DNAH11	hsa-miR-582-5p	20.6493	11.64	0.000522483	0.0443128	0.827001
DNAH11	hsa-miR-195-5p	19.9348	31.7354	1.7765e-05	0.00541592	-0.670804
DNAH11	hsa-miR-664a-3p	9.6366	14.8309	0.000175554	0.0225029	-0.62201
DNAH11	hsa-miR-296-5p	1.2085	3.47508	3.19307e-05	0.00883304	-1.52383
KMT2D	hsa-miR-155-5p	587.572	370.836	0.000593342	0.0483051	0.663985
KMT2D	hsa-miR-146b-5p	705.15	461.538	4.01469e-05	0.0102922	0.611482
KMT2D	hsa-miR-148a-3p	46231.1	71738.7	1.14475e-05	0.00416541	-0.633889
KMT2D	hsa-miR-552-3p	25.3158	59.702	9.39374e-06	0.00379642	-1.23774
KMT2D	hsa-miR-452-3p	4.79444	9.42722	1.59402e-05	0.0051373	-0.975469
KMT2D	hsa-miR-335-5p	13.8781	21.5738	0.000231462	0.0266421	-0.636466
KMT2D	hsa-miR-224-5p	38.55	77.6424	1.48219e-06	0.000928839	-1.01011
KMT2D	hsa-miR-188-5p	3.41828	5.75503	0.000175477	0.0225029	-0.751554
KMT2D	hsa-miR-1266-5p	30.0238	16.0683	0.000358403	0.0351546	0.901892
CSMD1	hsa-miR-369-5p	3.44154	5.4311	0.000481441	0.0419017	-0.65819
CSMD1	hsa-miR-4326	3.27781	6.13063	0.000210955	0.0255868	-0.903305
CSMD3	hsa-miR-196b-5p	1752.28	3170.36	0.000292543	0.0312063	-0.855418
ANK3	hsa-miR-181d-5p	9.87689	18.8757	8.99138e-05	0.015504	-0.934404
ANK3	hsa-miR-592	11.7249	30.2984	0.000206501	0.0253188	-1.36967
ANK3	hsa-miR-196b-5p	1695.49	3175.6	0.000183384	0.0232424	-0.905324
ANK3	hsa-miR-552-3p	23.4452	59.5033	1.57663e-07	0.000148203	-1.34368
ANK3	hsa-miR-452-3p	5.3242	9.19986	0.000307986	0.0319744	-0.789048
ANK3	hsa-miR-224-5p	42.6452	75.8201	8.02636e-05	0.0153453	-0.830198
ANK3	hsa-miR-552-5p	57.644	128.124	3.40772e-05	0.00893933	-1.15229
ANK3	hsa-miR-3131	1.6221	3.32723	0.000430709	0.0388672	-1.03646
FAT3	hsa-miR-181b-2-3p	1.85613	3.69139	0.000597039	0.0483051	-0.991865
FAT3	hsa-miR-144-3p	4.86897	9.11786	0.000597816	0.0483051	-0.905078
FAT3	hsa-miR-195-5p	17.7413	31.8945	1.39077e-07	0.000146787	-0.846197
RYR3	hsa-miR-552-3p	28.6644	57.9713	5.27459e-05	0.0116661	-1.01608
RYR3	hsa-miR-452-3p	4.736	9.32062	4.75768e-06	0.0020641	-0.976756
RYR3	hsa-miR-335-3p	129.97	195.631	0.000227295	0.0266421	-0.589951
RYR3	hsa-miR-224-5p	42.3945	75.6655	3.43131e-06	0.00175932	-0.835757
RYR3	hsa-miR-552-5p	66.3415	125.503	0.000327672	0.0332986	-0.919737
ADGRV1	hsa-miR-181d-5p	10.2803	18.7167	9.94918e-05	0.0160324	-0.864451
ADGRV1	hsa-miR-592	10.6195	30.4515	9.099e-05	0.015504	-1.5198
ADGRV1	hsa-miR-196b-5p	1659.03	3174.98	9.07886e-05	0.015504	-0.936411
ADGRV1	hsa-miR-552-3p	24.9533	58.893	4.68053e-06	0.0020641	-1.23887
ADGRV1	hsa-miR-452-3p	4.69505	9.33079	3.05601e-06	0.00175932	-0.990859
ADGRV1	hsa-miR-452-5p	62.6294	106.848	4.59352e-06	0.0020641	-0.770651
ADGRV1	hsa-miR-335-5p	13.2348	21.5324	9.12486e-05	0.015504	-0.702169
ADGRV1	hsa-miR-224-5p	39.5153	76.3806	9.55443e-08	0.000134717	-0.950795
ADGRV1	hsa-miR-552-5p	53.6052	128.666	1.38904e-05	0.00474798	-1.26319
ADGRV1	hsa-miR-874-3p	11.7946	19.0712	0.000131052	0.0197103	-0.693274
LRP2	hsa-miR-181d-5p	9.50382	18.8485	1.49551e-05	0.00496157	-0.987872
LRP2	hsa-miR-552-3p	22.1763	59.3398	2.35594e-08	4.42916e-05	-1.41998
LRP2	hsa-miR-452-3p	5.16335	9.18817	9.21378e-05	0.015504	-0.831472
LRP2	hsa-miR-452-5p	61.8533	106.747	3.2762e-06	0.00175932	-0.787278
LRP2	hsa-miR-660-5p	30.7614	46.9123	9.42373e-06	0.00379642	-0.608845
LRP2	hsa-miR-224-5p	38.9285	76.2822	1.17789e-05	0.00416541	-0.970521
LRP2	hsa-miR-552-5p	47.5436	129.635	1.09967e-07	0.000137826	-1.44713
LRP2	hsa-miR-532-3p	30.3183	47.1398	0.000559625	0.0471087	-0.636756
ANK2	hsa-miR-181d-5p	10.197	18.7374	5.78708e-05	0.0123167	-0.877781
MUC4	hsa-miR-181b-2-3p	1.59589	3.742	0.000239412	0.0272784	-1.22945
HMCN1	hsa-miR-552-3p	29.5539	57.3866	0.00014635	0.0212145	-0.957362
HMCN1	hsa-miR-452-3p	4.37348	9.34566	3.67732e-07	0.000319078	-1.09551
HMCN1	hsa-miR-335-5p	13.2947	21.4114	0.000323017	0.0331239	-0.687531
HMCN1	hsa-miR-224-5p	43.8831	74.8905	0.000202326	0.0250795	-0.771118
HMCN1	hsa-miR-2355-3p	2.65028	4.22433	0.000608518	0.0483386	-0.67258
HMCN1	hsa-miR-296-5p	1.24533	3.36416	6.16575e-05	0.0126582	-1.43372
HMCN1	hsa-miR-3131	1.62681	3.29313	0.000263194	0.029587	-1.01742
HMCN1	hsa-miR-874-3p	11.472	19.0523	7.62579e-05	0.0148308	-0.731852
HMCN1	hsa-miR-6837-3p	0.546094	0.918526	0.000286956	0.0311237	-0.75017
