# Supplementary material for: Regulatory Network Analysis of Mutated Genes Based on Multi-Omics Data Reveals the Exclusive Features in Tumor Immune Microenvironment Between Left-Sided and Right-Sided Colon Cancer
Source: Front Oncol. 2021 Jun 15;11:685515. doi: 10.3389/fonc.2021.685515 (PMC8239301; doi:10.3389/fonc.2021.685515)
Supplement: Supplementary file 8 [file Table_8.xlsx]

## Sheet: LCC
The miRNA-target relationships associated with TMG-regulating DEmiRNAs in LCC cohort
target	miRNA	target FC in cancer(compared with normal)	miRNA FC in cancer(compared with normal)	Type
GLCE	hsa-miR-92a-3p	0.743906	-2.72857	TMGs-upregulating DEmiRNA
AZIN1	hsa-miR-92a-3p	0.615174	-2.72857	TMGs-upregulating DEmiRNA
IFI6	hsa-miR-92a-3p	1.29178	-2.72857	TMGs-upregulating DEmiRNA
CHSY3	hsa-miR-92a-3p	1.46113	-2.72857	TMGs-upregulating DEmiRNA
AURKA	hsa-miR-92a-3p	1.70506	-2.72857	TMGs-upregulating DEmiRNA
PHLDA1	hsa-miR-92a-3p	2.39297	-2.72857	TMGs-upregulating DEmiRNA
TGIF1	hsa-miR-92a-3p	1.05536	-2.72857	TMGs-upregulating DEmiRNA
CEP41	hsa-miR-92a-3p	0.763728	-2.72857	TMGs-upregulating DEmiRNA
KLHL29	hsa-miR-92a-3p	1.04436	-2.72857	TMGs-upregulating DEmiRNA
LRCH1	hsa-miR-92a-3p	0.622966	-2.72857	TMGs-upregulating DEmiRNA
EZH2	hsa-miR-92a-3p	1.22353	-2.72857	TMGs-upregulating DEmiRNA
ITGA6	hsa-miR-92a-3p	0.870162	-2.72857	TMGs-upregulating DEmiRNA
FLJ31356	hsa-miR-92a-3p	0.630831	-2.72857	TMGs-upregulating DEmiRNA
CPLX1	hsa-miR-92a-3p	1.29022	-2.72857	TMGs-upregulating DEmiRNA
THADA	hsa-miR-92a-3p	0.648583	-2.72857	TMGs-upregulating DEmiRNA
PSMD14	hsa-miR-92a-3p	0.865292	-2.72857	TMGs-upregulating DEmiRNA
SLC12A2	hsa-miR-92a-3p	1.48249	-2.72857	TMGs-upregulating DEmiRNA
CTTNBP2	hsa-miR-92a-3p	1.68195	-2.72857	TMGs-upregulating DEmiRNA
SULT1C2	hsa-miR-92a-3p	1.71179	-2.72857	TMGs-upregulating DEmiRNA
ZNF486	hsa-miR-92a-3p	0.801934	-2.72857	TMGs-upregulating DEmiRNA
TFAP2E	hsa-miR-92a-3p	0.764491	-2.72857	TMGs-upregulating DEmiRNA
FNBP4	hsa-miR-92a-3p	0.60381	-2.72857	TMGs-upregulating DEmiRNA
SNAI1	hsa-miR-92a-3p	1.69415	-2.72857	TMGs-upregulating DEmiRNA
ME1	hsa-miR-92a-3p	0.849658	-2.72857	TMGs-upregulating DEmiRNA
GDF11	hsa-miR-92a-3p	0.757914	-2.72857	TMGs-upregulating DEmiRNA
DESI1	hsa-miR-92a-3p	0.820764	-2.72857	TMGs-upregulating DEmiRNA
NECTIN1	hsa-miR-92a-3p	0.648331	-2.72857	TMGs-upregulating DEmiRNA
SLC7A11	hsa-miR-92a-3p	2.30827	-2.72857	TMGs-upregulating DEmiRNA
CLCN5	hsa-miR-92a-3p	1.12525	-2.72857	TMGs-upregulating DEmiRNA
GOLGA8B	hsa-miR-92a-3p	1.4449	-2.72857	TMGs-upregulating DEmiRNA
C2orf48	hsa-miR-92a-3p	2.4574	-2.72857	TMGs-upregulating DEmiRNA
DTX2	hsa-miR-92a-3p	0.748727	-2.72857	TMGs-upregulating DEmiRNA
CCDC113	hsa-miR-92a-3p	2.05881	-2.72857	TMGs-upregulating DEmiRNA
EN2	hsa-miR-92a-3p	6.37806	-2.72857	TMGs-upregulating DEmiRNA
LRRC20	hsa-miR-92a-3p	0.955624	-2.72857	TMGs-upregulating DEmiRNA
CXCL5	hsa-miR-92a-3p	4.33132	-2.72857	TMGs-upregulating DEmiRNA
TSSK6	hsa-miR-92a-3p	0.779354	-2.72857	TMGs-upregulating DEmiRNA
NPNT	hsa-miR-92a-3p	0.630728	-2.72857	TMGs-upregulating DEmiRNA
NUP43	hsa-miR-92a-3p	0.919524	-2.72857	TMGs-upregulating DEmiRNA
ZFC3H1	hsa-miR-92a-3p	0.856163	-2.72857	TMGs-upregulating DEmiRNA
MTDH	hsa-miR-92a-3p	0.615442	-2.72857	TMGs-upregulating DEmiRNA
FARP1	hsa-miR-92a-3p	1.20686	-2.72857	TMGs-upregulating DEmiRNA
TTC9	hsa-miR-92a-3p	1.25679	-2.72857	TMGs-upregulating DEmiRNA
ADAMTS4	hsa-miR-92a-3p	0.681621	-2.72857	TMGs-upregulating DEmiRNA
EDAR	hsa-miR-92a-3p	2.94939	-2.72857	TMGs-upregulating DEmiRNA
COL1A2	hsa-miR-92a-3p	1.58264	-2.72857	TMGs-upregulating DEmiRNA
SLC7A6	hsa-miR-92a-3p	1.19686	-2.72857	TMGs-upregulating DEmiRNA
PPFIA4	hsa-miR-92a-3p	1.33604	-2.72857	TMGs-upregulating DEmiRNA
BCL11B	hsa-miR-92a-3p	0.746819	-2.72857	TMGs-upregulating DEmiRNA
IPO5	hsa-miR-92a-3p	1.12498	-2.72857	TMGs-upregulating DEmiRNA
MMP10	hsa-miR-92a-3p	3.19938	-2.72857	TMGs-upregulating DEmiRNA
SOX4	hsa-miR-92a-3p	1.87856	-2.72857	TMGs-upregulating DEmiRNA
DDIT4	hsa-miR-92a-3p	1.30905	-2.72857	TMGs-upregulating DEmiRNA
MANEAL	hsa-miR-92a-3p	0.959385	-2.72857	TMGs-upregulating DEmiRNA
SLC6A1	hsa-miR-92a-3p	1.42078	-2.72857	TMGs-upregulating DEmiRNA
PTGES2	hsa-miR-92a-3p	0.701854	-2.72857	TMGs-upregulating DEmiRNA
SLC39A6	hsa-miR-92a-3p	0.70563	-2.72857	TMGs-upregulating DEmiRNA
PAXIP1	hsa-miR-92a-3p	0.650688	-2.72857	TMGs-upregulating DEmiRNA
ZNF469	hsa-miR-92a-3p	1.92885	-2.72857	TMGs-upregulating DEmiRNA
COL11A1	hsa-miR-92a-3p	6.45655	-2.72857	TMGs-upregulating DEmiRNA
ZFAND1	hsa-miR-92a-3p	0.783664	-2.72857	TMGs-upregulating DEmiRNA
TRIP13	hsa-miR-92a-3p	2.15622	-2.72857	TMGs-upregulating DEmiRNA
FZD10	hsa-miR-92a-3p	3.83199	-2.72857	TMGs-upregulating DEmiRNA
CXXC5	hsa-miR-92a-3p	1.04598	-2.72857	TMGs-upregulating DEmiRNA
PDZD8	hsa-miR-92a-3p	0.595561	-2.72857	TMGs-upregulating DEmiRNA
CCT6A	hsa-miR-92a-3p	1.22281	-2.72857	TMGs-upregulating DEmiRNA
ATAD3C	hsa-miR-92a-3p	2.48948	-2.72857	TMGs-upregulating DEmiRNA
IPO9	hsa-miR-92a-3p	0.59518	-2.72857	TMGs-upregulating DEmiRNA
RPL37	hsa-miR-92a-3p	0.721728	-2.72857	TMGs-upregulating DEmiRNA
PUS7	hsa-miR-92a-3p	1.74643	-2.72857	TMGs-upregulating DEmiRNA
SLC11A2	hsa-miR-92a-3p	1.22763	-2.72857	TMGs-upregulating DEmiRNA
COL12A1	hsa-miR-92a-3p	2.00985	-2.72857	TMGs-upregulating DEmiRNA
NCAPH	hsa-miR-92a-3p	1.11855	-2.72857	TMGs-upregulating DEmiRNA
MTHFD2	hsa-miR-92a-3p	1.07198	-2.72857	TMGs-upregulating DEmiRNA
SCUBE3	hsa-miR-92a-3p	1.72389	-2.72857	TMGs-upregulating DEmiRNA
SPATA3-AS1	hsa-miR-92a-3p	2.02733	-2.72857	TMGs-upregulating DEmiRNA
ADCY3	hsa-miR-92a-3p	1.14529	-2.72857	TMGs-upregulating DEmiRNA
NOC2L	hsa-miR-92a-3p	0.727686	-2.72857	TMGs-upregulating DEmiRNA
ZNF281	hsa-miR-92a-3p	0.601382	-2.72857	TMGs-upregulating DEmiRNA
PTPRO	hsa-miR-92a-3p	1.30965	-2.72857	TMGs-upregulating DEmiRNA
DUSP10	hsa-miR-92a-3p	0.638131	-2.72857	TMGs-upregulating DEmiRNA
AP1S3	hsa-miR-92a-3p	1.07924	-2.72857	TMGs-upregulating DEmiRNA
COL5A1	hsa-miR-92a-3p	1.67914	-2.72857	TMGs-upregulating DEmiRNA
SLC4A8	hsa-miR-92a-3p	1.34046	-2.72857	TMGs-upregulating DEmiRNA
RIF1	hsa-miR-92a-3p	0.760833	-2.72857	TMGs-upregulating DEmiRNA
PFKFB4	hsa-miR-92a-3p	0.786326	-2.72857	TMGs-upregulating DEmiRNA
AGMAT	hsa-miR-92a-3p	0.911767	-2.72857	TMGs-upregulating DEmiRNA
TWIST1	hsa-miR-92a-3p	1.90928	-2.72857	TMGs-upregulating DEmiRNA
GEN1	hsa-miR-92a-3p	0.652184	-2.72857	TMGs-upregulating DEmiRNA
GNG4	hsa-miR-92a-3p	3.2638	-2.72857	TMGs-upregulating DEmiRNA
BCL11A	hsa-miR-92a-3p	0.70227	-2.72857	TMGs-upregulating DEmiRNA
POLR2D	hsa-miR-92a-3p	0.754833	-2.72857	TMGs-upregulating DEmiRNA
TULP4	hsa-miR-92a-3p	0.784622	-2.72857	TMGs-upregulating DEmiRNA
TCFL5	hsa-miR-92a-3p	1.61253	-2.72857	TMGs-upregulating DEmiRNA
NCMAP	hsa-miR-92a-3p	0.904698	-2.72857	TMGs-upregulating DEmiRNA
E2F3	hsa-miR-92a-3p	0.974613	-2.72857	TMGs-upregulating DEmiRNA
PDPN	hsa-miR-92a-3p	1.68985	-2.72857	TMGs-upregulating DEmiRNA
GRHL1	hsa-miR-92a-3p	1.74376	-2.72857	TMGs-upregulating DEmiRNA
VSNL1	hsa-miR-92a-3p	2.79414	-2.72857	TMGs-upregulating DEmiRNA
TMEM185B	hsa-miR-92a-3p	0.900709	-2.72857	TMGs-upregulating DEmiRNA
PAX9	hsa-miR-92a-3p	1.74279	-2.72857	TMGs-upregulating DEmiRNA
CACYBP	hsa-miR-92a-3p	0.594042	-2.72857	TMGs-upregulating DEmiRNA
VASH2	hsa-miR-92a-3p	1.61649	-2.72857	TMGs-upregulating DEmiRNA
TMEM237	hsa-miR-92a-3p	0.626651	-2.72857	TMGs-upregulating DEmiRNA
GREB1	hsa-miR-92a-3p	1.05435	-2.72857	TMGs-upregulating DEmiRNA
CKAP2L	hsa-miR-92a-3p	1.35563	-2.72857	TMGs-upregulating DEmiRNA
STIL	hsa-miR-92a-3p	1.09027	-2.72857	TMGs-upregulating DEmiRNA
FAAH2	hsa-miR-92a-3p	0.893995	-2.72857	TMGs-upregulating DEmiRNA
CLHC1	hsa-miR-92a-3p	0.789568	-2.72857	TMGs-upregulating DEmiRNA
NSMF	hsa-miR-92a-3p	1.43029	-2.72857	TMGs-upregulating DEmiRNA
SIM2	hsa-miR-92a-3p	4.68231	-2.72857	TMGs-upregulating DEmiRNA
IBSP	hsa-miR-92a-3p	6.0911	-2.72857	TMGs-upregulating DEmiRNA
COL3A1	hsa-miR-92a-3p	1.35102	-2.72857	TMGs-upregulating DEmiRNA
HDAC2	hsa-miR-92a-3p	0.79161	-2.72857	TMGs-upregulating DEmiRNA
IRS2	hsa-miR-92a-3p	0.807206	-2.72857	TMGs-upregulating DEmiRNA
SYNDIG1	hsa-miR-92a-3p	0.882777	-2.72857	TMGs-upregulating DEmiRNA
CABLES2	hsa-miR-92a-3p	0.915688	-2.72857	TMGs-upregulating DEmiRNA
GOLGA8A	hsa-miR-92a-3p	1.15138	-2.72857	TMGs-upregulating DEmiRNA
ROBO2	hsa-miR-92a-3p	1.97753	-2.72857	TMGs-upregulating DEmiRNA
DPY19L4	hsa-miR-92a-3p	0.624611	-2.72857	TMGs-upregulating DEmiRNA
SLC9A7	hsa-miR-92a-3p	1.1325	-2.72857	TMGs-upregulating DEmiRNA
ADAM19	hsa-miR-92a-3p	0.776805	-2.72857	TMGs-upregulating DEmiRNA
MDM4	hsa-miR-92a-3p	0.614085	-2.72857	TMGs-upregulating DEmiRNA
TMEM267	hsa-miR-92a-3p	0.769345	-2.72857	TMGs-upregulating DEmiRNA
FCRLB	hsa-miR-92a-3p	1.16047	-2.72857	TMGs-upregulating DEmiRNA
CHST1	hsa-miR-92a-3p	0.954193	-2.72857	TMGs-upregulating DEmiRNA
PTCD3	hsa-miR-92a-3p	0.760075	-2.72857	TMGs-upregulating DEmiRNA
XPNPEP3	hsa-miR-92a-3p	1.19798	-2.72857	TMGs-upregulating DEmiRNA
OTUD6B	hsa-miR-92a-3p	1.12363	-2.72857	TMGs-upregulating DEmiRNA
GPR180	hsa-miR-92a-3p	1.02694	-2.72857	TMGs-upregulating DEmiRNA
ZBTB18	hsa-miR-92a-3p	0.875026	-2.72857	TMGs-upregulating DEmiRNA
HAS3	hsa-miR-92a-3p	0.968064	-2.72857	TMGs-upregulating DEmiRNA
COL27A1	hsa-miR-92a-3p	2.17491	-2.72857	TMGs-upregulating DEmiRNA
IGF2BP3	hsa-miR-92a-3p	3.78566	-2.72857	TMGs-upregulating DEmiRNA
FAM84A	hsa-miR-92a-3p	0.601837	-2.72857	TMGs-upregulating DEmiRNA
RPL22L1	hsa-miR-92a-3p	1.58345	-2.72857	TMGs-upregulating DEmiRNA
USP36	hsa-miR-92a-3p	0.870627	-2.72857	TMGs-upregulating DEmiRNA
CLSPN	hsa-miR-92a-3p	0.816823	-2.72857	TMGs-upregulating DEmiRNA
SMAD6	hsa-miR-92a-3p	0.930825	-2.72857	TMGs-upregulating DEmiRNA
RRP15	hsa-miR-92a-3p	0.781139	-2.72857	TMGs-upregulating DEmiRNA
ANKMY1	hsa-miR-92a-3p	0.71936	-2.72857	TMGs-upregulating DEmiRNA
POLR1A	hsa-miR-92a-3p	0.854749	-2.72857	TMGs-upregulating DEmiRNA
NOX4	hsa-miR-92a-3p	3.56737	-2.72857	TMGs-upregulating DEmiRNA
OLA1	hsa-miR-92a-3p	0.91723	-2.72857	TMGs-upregulating DEmiRNA
TBX3	hsa-miR-92a-3p	1.03023	-2.72857	TMGs-upregulating DEmiRNA
FMR1	hsa-miR-92a-3p	0.653419	-2.72857	TMGs-upregulating DEmiRNA
SLC25A32	hsa-miR-92a-3p	1.16476	-2.72857	TMGs-upregulating DEmiRNA
NOTCH1	hsa-miR-92a-3p	0.703113	-2.72857	TMGs-upregulating DEmiRNA
GLCE	hsa-miR-92a-3p	0.743906	-2.72857	TMGs-downregulating DEmiRNA
MARCH2	hsa-miR-196a-5p	-1.11121	2.77587	TMGs-downregulating DEmiRNA
TGFBR3	hsa-miR-196a-5p	-1.39226	2.77587	TMGs-downregulating DEmiRNA
EPHB2	hsa-miR-1226-3p	1.02998	-4.11335	TMGs-downregulating DEmiRNA
NEURL2	hsa-miR-1226-3p	1.07319	-4.11335	TMGs-downregulating DEmiRNA
CREG2	hsa-miR-30d-5p	2.31288	-1.44891	TMGs-downregulating DEmiRNA
RAB3B	hsa-miR-196a-5p	-1.21119	2.77587	TMGs-downregulating DEmiRNA
IL1A	hsa-miR-30d-5p	2.65667	-1.44891	TMGs-downregulating DEmiRNA
CALM1	hsa-miR-196a-5p	-0.778712	2.77587	TMGs-downregulating DEmiRNA
FAM171B	hsa-miR-196a-5p	-0.874801	2.77587	TMGs-downregulating DEmiRNA
CPA3	hsa-miR-196a-5p	-2.08038	2.77587	TMGs-downregulating DEmiRNA
PLXNA1	hsa-miR-30d-5p	1.27394	-1.44891	TMGs-downregulating DEmiRNA
PDE7A	hsa-miR-30d-5p	0.805052	-1.44891	TMGs-downregulating DEmiRNA
FLJ31356	hsa-miR-1226-3p	0.630831	-4.11335	TMGs-downregulating DEmiRNA
CHGB	hsa-miR-592	-3.50579	7.21728	TMGs-downregulating DEmiRNA
MARCH3	hsa-miR-1226-3p	1.05026	-4.11335	TMGs-downregulating DEmiRNA
RPUSD4	hsa-miR-30d-5p	0.904779	-1.44891	TMGs-downregulating DEmiRNA
ATOH8	hsa-miR-592	-0.785621	7.21728	TMGs-downregulating DEmiRNA
SLC18A2	hsa-miR-592	-1.57383	7.21728	TMGs-downregulating DEmiRNA
PHF20	hsa-miR-30d-5p	0.859501	-1.44891	TMGs-downregulating DEmiRNA
CDK12	hsa-miR-30d-5p	0.641097	-1.44891	TMGs-downregulating DEmiRNA
C1orf159	hsa-miR-1226-3p	0.691572	-4.11335	TMGs-downregulating DEmiRNA
SLC22A15	hsa-miR-1226-3p	1.24868	-4.11335	TMGs-downregulating DEmiRNA
EDIL3	hsa-miR-592	-2.08544	7.21728	TMGs-downregulating DEmiRNA
ABCA12	hsa-miR-30d-5p	2.71054	-1.44891	TMGs-downregulating DEmiRNA
SPATA3-AS1	hsa-miR-30d-5p	2.02733	-1.44891	TMGs-downregulating DEmiRNA
SALL4	hsa-miR-30d-5p	5.0383	-1.44891	TMGs-downregulating DEmiRNA
HEXIM1	hsa-miR-592	-0.724059	7.21728	TMGs-downregulating DEmiRNA
PFKFB4	hsa-miR-1226-3p	0.786326	-4.11335	TMGs-downregulating DEmiRNA
FRMD4B	hsa-miR-196a-5p	-1.28478	2.77587	TMGs-downregulating DEmiRNA
POLR1A	hsa-miR-30d-5p	0.854749	-1.44891	TMGs-downregulating DEmiRNA
SMARCD2	hsa-miR-30d-5p	0.663322	-1.44891	TMGs-downregulating DEmiRNA
MOCS3	hsa-miR-30d-5p	1.32768	-1.44891	TMGs-downregulating DEmiRNA
IRF2BP2	hsa-miR-1226-3p	0.846552	-4.11335	TMGs-downregulating DEmiRNA
LGALSL	hsa-miR-592	-0.795194	7.21728	TMGs-downregulating DEmiRNA
MEX3D	hsa-miR-30d-5p	1.39121	-1.44891	TMGs-downregulating DEmiRNA
SCML2	hsa-miR-30d-5p	0.951749	-1.44891	TMGs-downregulating DEmiRNA
CP	hsa-miR-592	-3.02273	7.21728	TMGs-downregulating DEmiRNA
TMEM201	hsa-miR-1226-3p	0.980613	-4.11335	TMGs-downregulating DEmiRNA
BARD1	hsa-miR-30d-5p	0.700624	-1.44891	TMGs-downregulating DEmiRNA
RET	hsa-miR-196a-5p	-1.14578	2.77587	TMGs-downregulating DEmiRNA
SNX29	hsa-miR-592	-0.715804	7.21728	TMGs-downregulating DEmiRNA
TASP1	hsa-miR-30d-5p	0.717226	-1.44891	TMGs-downregulating DEmiRNA
SLC35D3	hsa-miR-30d-5p	5.01459	-1.44891	TMGs-downregulating DEmiRNA
EPHB2	hsa-miR-30d-5p	1.02998	-1.44891	TMGs-downregulating DEmiRNA
ATAD5	hsa-miR-30d-5p	1.12865	-1.44891	TMGs-downregulating DEmiRNA
EIF5A2	hsa-miR-1226-3p	1.05604	-4.11335	TMGs-downregulating DEmiRNA
LINC01355	hsa-miR-30d-5p	1.20088	-1.44891	TMGs-downregulating DEmiRNA
ARHGAP42	hsa-miR-592	-0.860595	7.21728	TMGs-downregulating DEmiRNA
PDK3	hsa-miR-30d-5p	0.92956	-1.44891	TMGs-downregulating DEmiRNA
MSI2	hsa-miR-30d-5p	0.939695	-1.44891	TMGs-downregulating DEmiRNA
UNKL	hsa-miR-30d-5p	0.631039	-1.44891	TMGs-downregulating DEmiRNA
SBK1	hsa-miR-1226-3p	1.84097	-4.11335	TMGs-downregulating DEmiRNA
PLN	hsa-miR-196a-5p	-3.6875	2.77587	TMGs-downregulating DEmiRNA
PECR	hsa-miR-592	-0.661675	7.21728	TMGs-downregulating DEmiRNA
TULP4	hsa-miR-30d-5p	0.784622	-1.44891	TMGs-downregulating DEmiRNA
CNRIP1	hsa-miR-592	-1.49065	7.21728	TMGs-downregulating DEmiRNA
GPT2	hsa-miR-30d-5p	1.83793	-1.44891	TMGs-downregulating DEmiRNA
MTDH	hsa-miR-30d-5p	0.615442	-1.44891	TMGs-downregulating DEmiRNA
CARD16	hsa-miR-592	-1.07071	7.21728	TMGs-downregulating DEmiRNA
EIF5A2	hsa-miR-30d-5p	1.05604	-1.44891	TMGs-downregulating DEmiRNA
EPDR1	hsa-miR-30d-5p	1.48443	-1.44891	TMGs-downregulating DEmiRNA
PLAG1	hsa-miR-30d-5p	1.62292	-1.44891	TMGs-downregulating DEmiRNA
FAM210B	hsa-miR-30d-5p	0.790316	-1.44891	TMGs-downregulating DEmiRNA
COL12A1	hsa-miR-1226-3p	2.00985	-4.11335	TMGs-downregulating DEmiRNA
P4HA1	hsa-miR-30d-5p	0.785875	-1.44891	TMGs-downregulating DEmiRNA
MICALCL	hsa-miR-592	-1.44972	7.21728	TMGs-downregulating DEmiRNA
REEP3	hsa-miR-592	-0.615324	7.21728	TMGs-downregulating DEmiRNA
BID	hsa-miR-30d-5p	1.14238	-1.44891	TMGs-downregulating DEmiRNA
MBTPS2	hsa-miR-30d-5p	0.859643	-1.44891	TMGs-downregulating DEmiRNA
ITGA6	hsa-miR-30d-5p	0.870162	-1.44891	TMGs-downregulating DEmiRNA
PLCB4	hsa-miR-30d-5p	1.82628	-1.44891	TMGs-downregulating DEmiRNA
FAM120C	hsa-miR-1226-3p	0.742286	-4.11335	TMGs-downregulating DEmiRNA
TRMT10C	hsa-miR-30d-5p	0.608265	-1.44891	TMGs-downregulating DEmiRNA
RPL28	hsa-miR-1226-3p	0.887957	-4.11335	TMGs-downregulating DEmiRNA
QSOX1	hsa-miR-592	-0.846414	7.21728	TMGs-downregulating DEmiRNA
PAX9	hsa-miR-30d-5p	1.74279	-1.44891	TMGs-downregulating DEmiRNA
NEK7	hsa-miR-592	-0.662857	7.21728	TMGs-downregulating DEmiRNA
RORC	hsa-miR-592	-0.902746	7.21728	TMGs-downregulating DEmiRNA
LPGAT1	hsa-miR-30d-5p	0.725856	-1.44891	TMGs-downregulating DEmiRNA
LOX	hsa-miR-30d-5p	1.28326	-1.44891	TMGs-downregulating DEmiRNA
GPR89B	hsa-miR-1226-3p	0.927071	-4.11335	TMGs-downregulating DEmiRNA
CD302	hsa-miR-196a-5p	-1.38067	2.77587	TMGs-downregulating DEmiRNA
NEGR1	hsa-miR-592	-3.1012	7.21728	TMGs-downregulating DEmiRNA
TTLL2	hsa-miR-30d-5p	1.03546	-1.44891	TMGs-downregulating DEmiRNA
SLAMF7	hsa-miR-196a-5p	-1.89821	2.77587	TMGs-downregulating DEmiRNA
GAS8	hsa-miR-1226-3p	0.594804	-4.11335	TMGs-downregulating DEmiRNA
RTKN2	hsa-miR-30d-5p	0.805125	-1.44891	TMGs-downregulating DEmiRNA
CCDC148	hsa-miR-30d-5p	1.78108	-1.44891	TMGs-downregulating DEmiRNA
DARS	hsa-miR-30d-5p	0.983466	-1.44891	TMGs-downregulating DEmiRNA
BLACAT1	hsa-miR-1226-3p	5.16314	-4.11335	TMGs-downregulating DEmiRNA
C2orf88	hsa-miR-196a-5p	-3.71998	2.77587	TMGs-downregulating DEmiRNA
GALNT7	hsa-miR-196a-5p	-0.95215	2.77587	TMGs-downregulating DEmiRNA
CCDC71L	hsa-miR-1226-3p	0.641943	-4.11335	TMGs-downregulating DEmiRNA
KATNAL1	hsa-miR-592	-0.706623	7.21728	TMGs-downregulating DEmiRNA
SH3GLB1	hsa-miR-592	-0.630811	7.21728	TMGs-downregulating DEmiRNA
RSAD2	hsa-miR-592	-1.58184	7.21728	TMGs-downregulating DEmiRNA
ZNF275	hsa-miR-30d-5p	0.669577	-1.44891	TMGs-downregulating DEmiRNA
GPR19	hsa-miR-30d-5p	1.47471	-1.44891	TMGs-downregulating DEmiRNA
RASGRP1	hsa-miR-196a-5p	-0.799666	2.77587	TMGs-downregulating DEmiRNA
MARCH9	hsa-miR-1226-3p	0.978513	-4.11335	TMGs-downregulating DEmiRNA
RAD51D	hsa-miR-1226-3p	0.694937	-4.11335	TMGs-downregulating DEmiRNA
RAB22A	hsa-miR-30d-5p	0.840468	-1.44891	TMGs-downregulating DEmiRNA
HECW2	hsa-miR-30d-5p	1.30571	-1.44891	TMGs-downregulating DEmiRNA
CCDC14	hsa-miR-30d-5p	0.666199	-1.44891	TMGs-downregulating DEmiRNA
GAS7	hsa-miR-196a-5p	-1.66543	2.77587	TMGs-downregulating DEmiRNA
GFI1	hsa-miR-196a-5p	-1.69153	2.77587	TMGs-downregulating DEmiRNA
SLC29A3	hsa-miR-30d-5p	0.680198	-1.44891	TMGs-downregulating DEmiRNA
NAA25	hsa-miR-30d-5p	0.96134	-1.44891	TMGs-downregulating DEmiRNA
ZBTB39	hsa-miR-1226-3p	0.611248	-4.11335	TMGs-downregulating DEmiRNA
MAP3K6	hsa-miR-592	-0.689657	7.21728	TMGs-downregulating DEmiRNA
MGAT5	hsa-miR-1226-3p	0.950135	-4.11335	TMGs-downregulating DEmiRNA
IQCB1	hsa-miR-30d-5p	0.705305	-1.44891	TMGs-downregulating DEmiRNA
BRPF3	hsa-miR-592	-0.907573	7.21728	TMGs-downregulating DEmiRNA
IFFO2	hsa-miR-1226-3p	0.813472	-4.11335	TMGs-downregulating DEmiRNA
XPO4	hsa-miR-1226-3p	1.17456	-4.11335	TMGs-downregulating DEmiRNA
GPD2	hsa-miR-592	-0.605565	7.21728	TMGs-downregulating DEmiRNA
IL1RL1	hsa-miR-592	-1.17505	7.21728	TMGs-downregulating DEmiRNA
PNPT1	hsa-miR-30d-5p	1.0562	-1.44891	TMGs-downregulating DEmiRNA
PROSER1	hsa-miR-30d-5p	1.39771	-1.44891	TMGs-downregulating DEmiRNA
PLCG1	hsa-miR-30d-5p	1.2397	-1.44891	TMGs-downregulating DEmiRNA
DCLK3	hsa-miR-1226-3p	1.13548	-4.11335	TMGs-downregulating DEmiRNA
HM13	hsa-miR-1226-3p	1.39705	-4.11335	TMGs-downregulating DEmiRNA
OTUD6B	hsa-miR-30d-5p	1.12363	-1.44891	TMGs-downregulating DEmiRNA
MCAT	hsa-miR-1226-3p	0.594119	-4.11335	TMGs-downregulating DEmiRNA
SH3TC2	hsa-miR-30d-5p	3.13213	-1.44891	TMGs-downregulating DEmiRNA
ZRANB3	hsa-miR-30d-5p	0.869174	-1.44891	TMGs-downregulating DEmiRNA
SLC38A7	hsa-miR-30d-5p	0.782144	-1.44891	TMGs-downregulating DEmiRNA
MYBL2	hsa-miR-30d-5p	2.26733	-1.44891	TMGs-downregulating DEmiRNA
KCNK3	hsa-miR-196a-5p	-2.85788	2.77587	TMGs-downregulating DEmiRNA
SKIL	hsa-miR-30d-5p	0.895014	-1.44891	TMGs-downregulating DEmiRNA
LRRFIP2	hsa-miR-592	-0.77705	7.21728	TMGs-downregulating DEmiRNA
IL6ST	hsa-miR-592	-1.25677	7.21728	TMGs-downregulating DEmiRNA
PCDH17	hsa-miR-30d-5p	0.881416	-1.44891	TMGs-downregulating DEmiRNA
CHML	hsa-miR-1226-3p	0.825446	-4.11335	TMGs-downregulating DEmiRNA
BEAN1	hsa-miR-1226-3p	1.73524	-4.11335	TMGs-downregulating DEmiRNA
ICA1L	hsa-miR-196a-5p	-0.813836	2.77587	TMGs-downregulating DEmiRNA
YPEL5	hsa-miR-592	-0.709797	7.21728	TMGs-downregulating DEmiRNA
LYPD6	hsa-miR-1226-3p	0.64197	-4.11335	TMGs-downregulating DEmiRNA
SMCR8	hsa-miR-196a-5p	-0.659478	2.77587	TMGs-downregulating DEmiRNA
AKAP6	hsa-miR-592	-2.18353	7.21728	TMGs-downregulating DEmiRNA
INCENP	hsa-miR-1226-3p	0.658496	-4.11335	TMGs-downregulating DEmiRNA
SGPP2	hsa-miR-592	-0.99542	7.21728	TMGs-downregulating DEmiRNA
RAB15	hsa-miR-30d-5p	0.950504	-1.44891	TMGs-downregulating DEmiRNA
SLC17A9	hsa-miR-1226-3p	2.28759	-4.11335	TMGs-downregulating DEmiRNA
ARID3A	hsa-miR-30d-5p	2.52362	-1.44891	TMGs-downregulating DEmiRNA
AIG1	hsa-miR-1226-3p	0.604208	-4.11335	TMGs-downregulating DEmiRNA
RHOU	hsa-miR-592	-1.34362	7.21728	TMGs-downregulating DEmiRNA
ADAM23	hsa-miR-196a-5p	-1.08987	2.77587	TMGs-downregulating DEmiRNA
CBFA2T3	hsa-miR-196a-5p	-1.20201	2.77587	TMGs-downregulating DEmiRNA
KIF21B	hsa-miR-30d-5p	1.285	-1.44891	TMGs-downregulating DEmiRNA
AMER1	hsa-miR-30d-5p	0.962985	-1.44891	TMGs-downregulating DEmiRNA
TIA1	hsa-miR-30d-5p	0.586107	-1.44891	TMGs-downregulating DEmiRNA
NOC2L	hsa-miR-1226-3p	0.727686	-4.11335	TMGs-downregulating DEmiRNA
PDGFRA	hsa-miR-196a-5p	-0.904544	2.77587	TMGs-downregulating DEmiRNA
HSD3B7	hsa-miR-1226-3p	0.64753	-4.11335	TMGs-downregulating DEmiRNA
ZBTB18	hsa-miR-30d-5p	0.875026	-1.44891	TMGs-downregulating DEmiRNA
RAB3B	hsa-miR-592	-1.21119	7.21728	TMGs-downregulating DEmiRNA
STK17B	hsa-miR-592	-0.939972	7.21728	TMGs-downregulating DEmiRNA
FAM102B	hsa-miR-196a-5p	-0.588869	2.77587	TMGs-downregulating DEmiRNA
TM4SF1	hsa-miR-30d-5p	1.14088	-1.44891	TMGs-downregulating DEmiRNA
FOXD1	hsa-miR-30d-5p	3.20228	-1.44891	TMGs-downregulating DEmiRNA
TSPAN18	hsa-miR-196a-5p	-1.28237	2.77587	TMGs-downregulating DEmiRNA
PBX1	hsa-miR-196a-5p	-1.18643	2.77587	TMGs-downregulating DEmiRNA
GOLGA8B	hsa-miR-30d-5p	1.4449	-1.44891	TMGs-downregulating DEmiRNA
ABCG5	hsa-miR-30d-5p	1.22492	-1.44891	TMGs-downregulating DEmiRNA
RRP15	hsa-miR-30d-5p	0.781139	-1.44891	TMGs-downregulating DEmiRNA
MAF	hsa-miR-592	-1.33351	7.21728	TMGs-downregulating DEmiRNA
FAM71F2	hsa-miR-1226-3p	0.617242	-4.11335	TMGs-downregulating DEmiRNA
ENOX2	hsa-miR-30d-5p	0.947682	-1.44891	TMGs-downregulating DEmiRNA
KIAA1958	hsa-miR-30d-5p	0.910868	-1.44891	TMGs-downregulating DEmiRNA
DGKZ	hsa-miR-30d-5p	0.815216	-1.44891	TMGs-downregulating DEmiRNA
ADAM19	hsa-miR-30d-5p	0.776805	-1.44891	TMGs-downregulating DEmiRNA
MRI1	hsa-miR-30d-5p	0.759323	-1.44891	TMGs-downregulating DEmiRNA
PSRC1	hsa-miR-1226-3p	1.29356	-4.11335	TMGs-downregulating DEmiRNA
CCDC18	hsa-miR-30d-5p	0.811601	-1.44891	TMGs-downregulating DEmiRNA
ASB4	hsa-miR-30d-5p	1.66474	-1.44891	TMGs-downregulating DEmiRNA
GRB10	hsa-miR-30d-5p	0.689137	-1.44891	TMGs-downregulating DEmiRNA
MFSD4A	hsa-miR-592	-2.82136	7.21728	TMGs-downregulating DEmiRNA
AKAP7	hsa-miR-592	-1.19472	7.21728	TMGs-downregulating DEmiRNA
ATAD3A	hsa-miR-30d-5p	1.12681	-1.44891	TMGs-downregulating DEmiRNA
CENPQ	hsa-miR-30d-5p	0.719422	-1.44891	TMGs-downregulating DEmiRNA
LMLN	hsa-miR-30d-5p	0.592493	-1.44891	TMGs-downregulating DEmiRNA
GPR89A	hsa-miR-1226-3p	0.95378	-4.11335	TMGs-downregulating DEmiRNA
MAPRE1	hsa-miR-30d-5p	0.644948	-1.44891	TMGs-downregulating DEmiRNA
CD244	hsa-miR-592	-1.11808	7.21728	TMGs-downregulating DEmiRNA
FAM13C	hsa-miR-196a-5p	-1.85326	2.77587	TMGs-downregulating DEmiRNA
STT3B	hsa-miR-30d-5p	0.792376	-1.44891	TMGs-downregulating DEmiRNA
MDM4	hsa-miR-30d-5p	0.614085	-1.44891	TMGs-downregulating DEmiRNA
DTYMK	hsa-miR-1226-3p	1.0563	-4.11335	TMGs-downregulating DEmiRNA
PDGFRB	hsa-miR-30d-5p	0.926587	-1.44891	TMGs-downregulating DEmiRNA
SLAMF6	hsa-miR-592	-0.971768	7.21728	TMGs-downregulating DEmiRNA
ALPI	hsa-miR-592	-4.02456	7.21728	TMGs-downregulating DEmiRNA
TSEN15	hsa-miR-30d-5p	0.757164	-1.44891	TMGs-downregulating DEmiRNA
EFNA3	hsa-miR-30d-5p	1.56842	-1.44891	TMGs-downregulating DEmiRNA
SLC9A2	hsa-miR-196a-5p	-2.37213	2.77587	TMGs-downregulating DEmiRNA
LDOC1	hsa-miR-196a-5p	-1.22213	2.77587	TMGs-downregulating DEmiRNA
ZFAND1	hsa-miR-30d-5p	0.783664	-1.44891	TMGs-downregulating DEmiRNA
LINC01389	hsa-miR-196a-5p	-0.972871	2.77587	TMGs-downregulating DEmiRNA
DPP9-AS1	hsa-miR-1226-3p	0.658296	-4.11335	TMGs-downregulating DEmiRNA
SLC6A6	hsa-miR-30d-5p	3.13087	-1.44891	TMGs-downregulating DEmiRNA
PRKG1	hsa-miR-196a-5p	-1.03918	2.77587	TMGs-downregulating DEmiRNA
ACOX1	hsa-miR-592	-1.00667	7.21728	TMGs-downregulating DEmiRNA
HK2	hsa-miR-196a-5p	-1.45511	2.77587	TMGs-downregulating DEmiRNA
SLC28A3	hsa-miR-1226-3p	1.67311	-4.11335	TMGs-downregulating DEmiRNA
SLAMF7	hsa-miR-592	-1.89821	7.21728	TMGs-downregulating DEmiRNA
CEMIP	hsa-miR-1226-3p	5.06711	-4.11335	TMGs-downregulating DEmiRNA
PDE3A	hsa-miR-592	-1.80645	7.21728	TMGs-downregulating DEmiRNA
BCL11B	hsa-miR-30d-5p	0.746819	-1.44891	TMGs-downregulating DEmiRNA
DLGAP4	hsa-miR-30d-5p	0.773584	-1.44891	TMGs-downregulating DEmiRNA
DHRS2	hsa-miR-1226-3p	3.51564	-4.11335	TMGs-downregulating DEmiRNA
LINC00115	hsa-miR-30d-5p	0.846289	-1.44891	TMGs-downregulating DEmiRNA
AKR1C4	hsa-miR-1226-3p	6.12271	-4.11335	TMGs-downregulating DEmiRNA
CELSR3	hsa-miR-30d-5p	2.6962	-1.44891	TMGs-downregulating DEmiRNA
SLC34A2	hsa-miR-1226-3p	2.47718	-4.11335	TMGs-downregulating DEmiRNA
COL8A1	hsa-miR-30d-5p	1.65426	-1.44891	TMGs-downregulating DEmiRNA
MEF2D	hsa-miR-196a-5p	-0.987441	2.77587	TMGs-downregulating DEmiRNA
P2RY1	hsa-miR-196a-5p	-2.62358	2.77587	TMGs-downregulating DEmiRNA
MITF	hsa-miR-196a-5p	-1.19175	2.77587	TMGs-downregulating DEmiRNA
MARCH3	hsa-miR-30d-5p	1.05026	-1.44891	TMGs-downregulating DEmiRNA
OSBPL3	hsa-miR-1226-3p	1.86591	-4.11335	TMGs-downregulating DEmiRNA
FAM72A	hsa-miR-30d-5p	1.42128	-1.44891	TMGs-downregulating DEmiRNA
AMOTL2	hsa-miR-30d-5p	0.816676	-1.44891	TMGs-downregulating DEmiRNA
MGME1	hsa-miR-1226-3p	0.823136	-4.11335	TMGs-downregulating DEmiRNA
NOM1	hsa-miR-1226-3p	0.93094	-4.11335	TMGs-downregulating DEmiRNA
TMTC1	hsa-miR-592	-2.04489	7.21728	TMGs-downregulating DEmiRNA
EPHA7	hsa-miR-196a-5p	-3.42207	2.77587	TMGs-downregulating DEmiRNA
PODN	hsa-miR-196a-5p	-1.21662	2.77587	TMGs-downregulating DEmiRNA
DPY19L1	hsa-miR-30d-5p	0.905081	-1.44891	TMGs-downregulating DEmiRNA
HOXA11	hsa-miR-30d-5p	0.990114	-1.44891	TMGs-downregulating DEmiRNA
ADNP	hsa-miR-1226-3p	1.01602	-4.11335	TMGs-downregulating DEmiRNA
CACNA2D1	hsa-miR-196a-5p	-2.09668	2.77587	TMGs-downregulating DEmiRNA
LINC00471	hsa-miR-1226-3p	0.998428	-4.11335	TMGs-downregulating DEmiRNA
PAFAH1B1	hsa-miR-592	-0.712021	7.21728	TMGs-downregulating DEmiRNA
COL27A1	hsa-miR-1226-3p	2.17491	-4.11335	TMGs-downregulating DEmiRNA
SHE	hsa-miR-592	-1.98587	7.21728	TMGs-downregulating DEmiRNA
LY9	hsa-miR-592	-2.48284	7.21728	TMGs-downregulating DEmiRNA
GRHL1	hsa-miR-30d-5p	1.74376	-1.44891	TMGs-downregulating DEmiRNA
RAP1A	hsa-miR-196a-5p	-1.2889	2.77587	TMGs-downregulating DEmiRNA
SSX2IP	hsa-miR-30d-5p	0.635248	-1.44891	TMGs-downregulating DEmiRNA
CNIH3	hsa-miR-1226-3p	1.39073	-4.11335	TMGs-downregulating DEmiRNA
FMO2	hsa-miR-196a-5p	-1.56321	2.77587	TMGs-downregulating DEmiRNA
GPR180	hsa-miR-30d-5p	1.02694	-1.44891	TMGs-downregulating DEmiRNA
CHML	hsa-miR-30d-5p	0.825446	-1.44891	TMGs-downregulating DEmiRNA
CSRNP3	hsa-miR-196a-5p	-1.15013	2.77587	TMGs-downregulating DEmiRNA
DSEL	hsa-miR-592	-1.23857	7.21728	TMGs-downregulating DEmiRNA
ASIC1	hsa-miR-1226-3p	1.82168	-4.11335	TMGs-downregulating DEmiRNA
PIK3CG	hsa-miR-592	-1.75325	7.21728	TMGs-downregulating DEmiRNA
PTBP2	hsa-miR-196a-5p	-1.03339	2.77587	TMGs-downregulating DEmiRNA
MEGF6	hsa-miR-1226-3p	1.31814	-4.11335	TMGs-downregulating DEmiRNA
GRHL1	hsa-miR-1226-3p	1.74376	-4.11335	TMGs-downregulating DEmiRNA
IL1RL2	hsa-miR-1226-3p	0.896519	-4.11335	TMGs-downregulating DEmiRNA
ARHGEF4	hsa-miR-592	-0.933908	7.21728	TMGs-downregulating DEmiRNA
DRAXIN	hsa-miR-30d-5p	0.816228	-1.44891	TMGs-downregulating DEmiRNA
WNT2B	hsa-miR-196a-5p	-1.32683	2.77587	TMGs-downregulating DEmiRNA
CLIC4	hsa-miR-592	-0.755103	7.21728	TMGs-downregulating DEmiRNA
CTHRC1	hsa-miR-30d-5p	3.75407	-1.44891	TMGs-downregulating DEmiRNA
ICA1L	hsa-miR-592	-0.813836	7.21728	TMGs-downregulating DEmiRNA
WDR36	hsa-miR-30d-5p	0.700492	-1.44891	TMGs-downregulating DEmiRNA
POLR3G	hsa-miR-30d-5p	1.34311	-1.44891	TMGs-downregulating DEmiRNA
SKP2	hsa-miR-30d-5p	1.0252	-1.44891	TMGs-downregulating DEmiRNA
WLS	hsa-miR-592	-0.897927	7.21728	TMGs-downregulating DEmiRNA
OSBP2	hsa-miR-1226-3p	0.821517	-4.11335	TMGs-downregulating DEmiRNA
ZNF736	hsa-miR-1226-3p	0.779394	-4.11335	TMGs-downregulating DEmiRNA
KLHL4	hsa-miR-196a-5p	-1.11485	2.77587	TMGs-downregulating DEmiRNA
HECW2	hsa-miR-1226-3p	1.30571	-4.11335	TMGs-downregulating DEmiRNA
SEMA3G	hsa-miR-592	-2.14885	7.21728	TMGs-downregulating DEmiRNA
PLEKHA8	hsa-miR-1226-3p	0.919539	-4.11335	TMGs-downregulating DEmiRNA
CD302	hsa-miR-592	-1.38067	7.21728	TMGs-downregulating DEmiRNA
FJX1	hsa-miR-1226-3p	2.98337	-4.11335	TMGs-downregulating DEmiRNA
SH3GLB1	hsa-miR-196a-5p	-0.630811	2.77587	TMGs-downregulating DEmiRNA
TAL1	hsa-miR-196a-5p	-1.44526	2.77587	TMGs-downregulating DEmiRNA
TRAF3IP3	hsa-miR-196a-5p	-1.45271	2.77587	TMGs-downregulating DEmiRNA
MTHFR	hsa-miR-592	-0.98501	7.21728	TMGs-downregulating DEmiRNA
ROCK1	hsa-miR-592	-0.650525	7.21728	TMGs-downregulating DEmiRNA
COL9A3	hsa-miR-30d-5p	3.23062	-1.44891	TMGs-downregulating DEmiRNA
RARG	hsa-miR-30d-5p	0.714172	-1.44891	TMGs-downregulating DEmiRNA
RRP1B	hsa-miR-1226-3p	0.852531	-4.11335	TMGs-downregulating DEmiRNA
ASCC3	hsa-miR-30d-5p	0.654854	-1.44891	TMGs-downregulating DEmiRNA
THRB	hsa-miR-196a-5p	-2.33407	2.77587	TMGs-downregulating DEmiRNA
DRAXIN	hsa-miR-1226-3p	0.816228	-4.11335	TMGs-downregulating DEmiRNA
PODN	hsa-miR-592	-1.21662	7.21728	TMGs-downregulating DEmiRNA
HOXD8	hsa-miR-196a-5p	-0.645418	2.77587	TMGs-downregulating DEmiRNA
SLC25A14	hsa-miR-30d-5p	0.945814	-1.44891	TMGs-downregulating DEmiRNA
CCDC71L	hsa-miR-30d-5p	0.641943	-1.44891	TMGs-downregulating DEmiRNA
AGL	hsa-miR-196a-5p	-0.736427	2.77587	TMGs-downregulating DEmiRNA
ADAM23	hsa-miR-592	-1.08987	7.21728	TMGs-downregulating DEmiRNA
PTGER3	hsa-miR-196a-5p	-1.18617	2.77587	TMGs-downregulating DEmiRNA
SPDYA	hsa-miR-30d-5p	1.42633	-1.44891	TMGs-downregulating DEmiRNA
CBFB	hsa-miR-30d-5p	1.31015	-1.44891	TMGs-downregulating DEmiRNA
CDC7	hsa-miR-30d-5p	0.733228	-1.44891	TMGs-downregulating DEmiRNA
TMEM9	hsa-miR-1226-3p	1.00657	-4.11335	TMGs-downregulating DEmiRNA
GOLGA8B	hsa-miR-1226-3p	1.4449	-4.11335	TMGs-downregulating DEmiRNA
PLD1	hsa-miR-196a-5p	-0.94368	2.77587	TMGs-downregulating DEmiRNA
F5	hsa-miR-1226-3p	1.14204	-4.11335	TMGs-downregulating DEmiRNA
KCNQ4	hsa-miR-592	-1.06999	7.21728	TMGs-downregulating DEmiRNA
PTBP2	hsa-miR-592	-1.03339	7.21728	TMGs-downregulating DEmiRNA
NTN4	hsa-miR-196a-5p	-1.12247	2.77587	TMGs-downregulating DEmiRNA
OGT	hsa-miR-1226-3p	1.12054	-4.11335	TMGs-downregulating DEmiRNA
FAM126B	hsa-miR-592	-0.690049	7.21728	TMGs-downregulating DEmiRNA
ABL2	hsa-miR-30d-5p	0.680176	-1.44891	TMGs-downregulating DEmiRNA
TGFB1I1	hsa-miR-196a-5p	-1.4306	2.77587	TMGs-downregulating DEmiRNA
C1QA	hsa-miR-592	-1.6593	7.21728	TMGs-downregulating DEmiRNA
DCLK1	hsa-miR-592	-2.82359	7.21728	TMGs-downregulating DEmiRNA
HEPHL1	hsa-miR-30d-5p	1.96007	-1.44891	TMGs-downregulating DEmiRNA
ONECUT2	hsa-miR-1226-3p	2.25511	-4.11335	TMGs-downregulating DEmiRNA
STIL	hsa-miR-1226-3p	1.09027	-4.11335	TMGs-downregulating DEmiRNA
ATAD3B	hsa-miR-1226-3p	1.20955	-4.11335	TMGs-downregulating DEmiRNA
TCOF1	hsa-miR-1226-3p	0.940164	-4.11335	TMGs-downregulating DEmiRNA
IL1R1	hsa-miR-592	-0.843476	7.21728	TMGs-downregulating DEmiRNA
JAZF1	hsa-miR-196a-5p	-1.81794	2.77587	TMGs-downregulating DEmiRNA
TMBIM4	hsa-miR-592	-0.798673	7.21728	TMGs-downregulating DEmiRNA
UBE2I	hsa-miR-30d-5p	0.683391	-1.44891	TMGs-downregulating DEmiRNA
IRS2	hsa-miR-30d-5p	0.807206	-1.44891	TMGs-downregulating DEmiRNA
UBFD1	hsa-miR-1226-3p	0.695771	-4.11335	TMGs-downregulating DEmiRNA
IGFBP5	hsa-miR-592	-0.697653	7.21728	TMGs-downregulating DEmiRNA
TADA2B	hsa-miR-592	-0.753831	7.21728	TMGs-downregulating DEmiRNA
SLC29A3	hsa-miR-1226-3p	0.680198	-4.11335	TMGs-downregulating DEmiRNA
CORO2B	hsa-miR-592	-1.84671	7.21728	TMGs-downregulating DEmiRNA
BST1	hsa-miR-592	-0.955902	7.21728	TMGs-downregulating DEmiRNA
OLFM4	hsa-miR-1226-3p	1.49711	-4.11335	TMGs-downregulating DEmiRNA
FAP	hsa-miR-30d-5p	2.99359	-1.44891	TMGs-downregulating DEmiRNA
DHDDS	hsa-miR-196a-5p	-1.29702	2.77587	TMGs-downregulating DEmiRNA
PPFIA4	hsa-miR-1226-3p	1.33604	-4.11335	TMGs-downregulating DEmiRNA
PDE1A	hsa-miR-196a-5p	-1.63134	2.77587	TMGs-downregulating DEmiRNA
ZMYM2	hsa-miR-1226-3p	0.82495	-4.11335	TMGs-downregulating DEmiRNA
HOXB8	hsa-miR-30d-5p	3.06648	-1.44891	TMGs-downregulating DEmiRNA
NHS	hsa-miR-30d-5p	0.775274	-1.44891	TMGs-downregulating DEmiRNA
BEAN1	hsa-miR-30d-5p	1.73524	-1.44891	TMGs-downregulating DEmiRNA
ID2	hsa-miR-592	-0.946274	7.21728	TMGs-downregulating DEmiRNA
MTHFD2	hsa-miR-1226-3p	1.07198	-4.11335	TMGs-downregulating DEmiRNA
WDR37	hsa-miR-196a-5p	-0.630192	2.77587	TMGs-downregulating DEmiRNA
SLC35D1	hsa-miR-196a-5p	-1.20856	2.77587	TMGs-downregulating DEmiRNA
IFFO2	hsa-miR-30d-5p	0.813472	-1.44891	TMGs-downregulating DEmiRNA
LMO4	hsa-miR-592	-0.686018	7.21728	TMGs-downregulating DEmiRNA
FZD3	hsa-miR-30d-5p	1.43725	-1.44891	TMGs-downregulating DEmiRNA
PAFAH2	hsa-miR-196a-5p	-1.13425	2.77587	TMGs-downregulating DEmiRNA
CACNA1D	hsa-miR-30d-5p	1.67659	-1.44891	TMGs-downregulating DEmiRNA
ARHGEF9	hsa-miR-592	-0.797257	7.21728	TMGs-downregulating DEmiRNA
SLC50A1	hsa-miR-592	-0.662281	7.21728	TMGs-downregulating DEmiRNA
NTM	hsa-miR-30d-5p	0.853986	-1.44891	TMGs-downregulating DEmiRNA
R3HDM1	hsa-miR-30d-5p	0.719784	-1.44891	TMGs-downregulating DEmiRNA
TIMM9	hsa-miR-1226-3p	0.61411	-4.11335	TMGs-downregulating DEmiRNA
KIF11	hsa-miR-30d-5p	0.778903	-1.44891	TMGs-downregulating DEmiRNA
SYNPO2	hsa-miR-592	-4.04014	7.21728	TMGs-downregulating DEmiRNA
YY2	hsa-miR-30d-5p	1.05524	-1.44891	TMGs-downregulating DEmiRNA
TTC22	hsa-miR-196a-5p	-1.44875	2.77587	TMGs-downregulating DEmiRNA
NSUN5	hsa-miR-1226-3p	1.06141	-4.11335	TMGs-downregulating DEmiRNA
CYP24A1	hsa-miR-30d-5p	4.39675	-1.44891	TMGs-downregulating DEmiRNA
RHOU	hsa-miR-196a-5p	-1.34362	2.77587	TMGs-downregulating DEmiRNA
EEPD1	hsa-miR-30d-5p	1.30902	-1.44891	TMGs-downregulating DEmiRNA
POLR2J3	hsa-miR-1226-3p	0.849076	-4.11335	TMGs-downregulating DEmiRNA
TNFRSF10B	hsa-miR-30d-5p	1.18429	-1.44891	TMGs-downregulating DEmiRNA
GNPDA1	hsa-miR-30d-5p	1.10741	-1.44891	TMGs-downregulating DEmiRNA
SOCS7	hsa-miR-1226-3p	0.585667	-4.11335	TMGs-downregulating DEmiRNA
MANEAL	hsa-miR-1226-3p	0.959385	-4.11335	TMGs-downregulating DEmiRNA
KRT16	hsa-miR-1226-3p	3.68183	-4.11335	TMGs-downregulating DEmiRNA
SELL	hsa-miR-592	-1.80858	7.21728	TMGs-downregulating DEmiRNA
PTPN13	hsa-miR-30d-5p	0.855192	-1.44891	TMGs-downregulating DEmiRNA
SPATA17	hsa-miR-30d-5p	1.28052	-1.44891	TMGs-downregulating DEmiRNA
MORF4L2	hsa-miR-1226-3p	0.595407	-4.11335	TMGs-downregulating DEmiRNA
COL14A1	hsa-miR-196a-5p	-1.63819	2.77587	TMGs-downregulating DEmiRNA
NPAS2	hsa-miR-30d-5p	0.783295	-1.44891	TMGs-downregulating DEmiRNA
LMBR1	hsa-miR-30d-5p	0.881957	-1.44891	TMGs-downregulating DEmiRNA
THBS2	hsa-miR-30d-5p	2.37331	-1.44891	TMGs-downregulating DEmiRNA
CBX3	hsa-miR-1226-3p	1.10338	-4.11335	TMGs-downregulating DEmiRNA
MICAL2	hsa-miR-592	-0.625865	7.21728	TMGs-downregulating DEmiRNA
GZF1	hsa-miR-30d-5p	0.694752	-1.44891	TMGs-downregulating DEmiRNA
SLC28A3	hsa-miR-30d-5p	1.67311	-1.44891	TMGs-downregulating DEmiRNA
ZBTB39	hsa-miR-30d-5p	0.611248	-1.44891	TMGs-downregulating DEmiRNA
TNFSF9	hsa-miR-30d-5p	2.5729	-1.44891	TMGs-downregulating DEmiRNA
ZNF746	hsa-miR-30d-5p	0.61723	-1.44891	TMGs-downregulating DEmiRNA
CSRNP3	hsa-miR-592	-1.15013	7.21728	TMGs-downregulating DEmiRNA
CHST1	hsa-miR-30d-5p	0.954193	-1.44891	TMGs-downregulating DEmiRNA
C2orf88	hsa-miR-592	-3.71998	7.21728	TMGs-downregulating DEmiRNA
GIGYF1	hsa-miR-30d-5p	0.720499	-1.44891	TMGs-downregulating DEmiRNA
STAM2	hsa-miR-196a-5p	-0.616496	2.77587	TMGs-downregulating DEmiRNA
FAM13C	hsa-miR-592	-1.85326	7.21728	TMGs-downregulating DEmiRNA
SIX4	hsa-miR-30d-5p	2.28181	-1.44891	TMGs-downregulating DEmiRNA
ANAPC1	hsa-miR-1226-3p	0.72409	-4.11335	TMGs-downregulating DEmiRNA
RAB11FIP3	hsa-miR-1226-3p	0.644338	-4.11335	TMGs-downregulating DEmiRNA
PRUNE2	hsa-miR-592	-1.74828	7.21728	TMGs-downregulating DEmiRNA
ORC2	hsa-miR-30d-5p	0.625171	-1.44891	TMGs-downregulating DEmiRNA
HDAC4	hsa-miR-592	-0.832248	7.21728	TMGs-downregulating DEmiRNA
GFRA1	hsa-miR-592	-3.12229	7.21728	TMGs-downregulating DEmiRNA
PTDSS1	hsa-miR-1226-3p	0.944063	-4.11335	TMGs-downregulating DEmiRNA
GAD1	hsa-miR-1226-3p	4.36921	-4.11335	TMGs-downregulating DEmiRNA
FAM91A1	hsa-miR-30d-5p	0.795883	-1.44891	TMGs-downregulating DEmiRNA
HCN1	hsa-miR-1226-3p	1.9166	-4.11335	TMGs-downregulating DEmiRNA
MXRA7	hsa-miR-592	-1.21398	7.21728	TMGs-downregulating DEmiRNA
FAM71F2	hsa-miR-30d-5p	0.617242	-1.44891	TMGs-downregulating DEmiRNA
ATP8B2	hsa-miR-592	-1.19924	7.21728	TMGs-downregulating DEmiRNA
TRABD2B	hsa-miR-592	-1.5349	7.21728	TMGs-downregulating DEmiRNA
ID2-AS1	hsa-miR-592	-1.19118	7.21728	TMGs-downregulating DEmiRNA
GMEB2	hsa-miR-30d-5p	0.782914	-1.44891	TMGs-downregulating DEmiRNA
GMFB	hsa-miR-592	-0.636778	7.21728	TMGs-downregulating DEmiRNA
FZD7	hsa-miR-196a-5p	-0.636903	2.77587	TMGs-downregulating DEmiRNA
TSHZ1	hsa-miR-592	-1.17855	7.21728	TMGs-downregulating DEmiRNA
ZNF736	hsa-miR-30d-5p	0.779394	-1.44891	TMGs-downregulating DEmiRNA
CHI3L1	hsa-miR-30d-5p	2.483	-1.44891	TMGs-downregulating DEmiRNA
FAM217B	hsa-miR-30d-5p	1.10066	-1.44891	TMGs-downregulating DEmiRNA
AGK	hsa-miR-1226-3p	0.65551	-4.11335	TMGs-downregulating DEmiRNA
TGFA	hsa-miR-592	-0.657452	7.21728	TMGs-downregulating DEmiRNA
RGL1	hsa-miR-592	-1.29124	7.21728	TMGs-downregulating DEmiRNA
FLVCR1	hsa-miR-30d-5p	1.14519	-1.44891	TMGs-downregulating DEmiRNA
ADGRL2	hsa-miR-196a-5p	-1.08283	2.77587	TMGs-downregulating DEmiRNA
RPIA	hsa-miR-30d-5p	0.948623	-1.44891	TMGs-downregulating DEmiRNA
ATP8B4	hsa-miR-196a-5p	-0.889414	2.77587	TMGs-downregulating DEmiRNA
RASSF3	hsa-miR-196a-5p	-0.83447	2.77587	TMGs-downregulating DEmiRNA
LSAMP	hsa-miR-196a-5p	-0.836937	2.77587	TMGs-downregulating DEmiRNA
CHRNB2	hsa-miR-592	-1.19665	7.21728	TMGs-downregulating DEmiRNA
RCBTB1	hsa-miR-30d-5p	1.05976	-1.44891	TMGs-downregulating DEmiRNA
RSPO2	hsa-miR-196a-5p	-4.68699	2.77587	TMGs-downregulating DEmiRNA
MTF1	hsa-miR-196a-5p	-0.752516	2.77587	TMGs-downregulating DEmiRNA
TFCP2L1	hsa-miR-592	-1.15346	7.21728	TMGs-downregulating DEmiRNA
GLCE	hsa-miR-30d-5p	0.743906	-1.44891	TMGs-downregulating DEmiRNA
JAG2	hsa-miR-30d-5p	1.9616	-1.44891	TMGs-downregulating DEmiRNA
MZT1	hsa-miR-30d-5p	1.34575	-1.44891	TMGs-downregulating DEmiRNA
RNF24	hsa-miR-1226-3p	0.938674	-4.11335	TMGs-downregulating DEmiRNA
ZFC3H1	hsa-miR-30d-5p	0.856163	-1.44891	TMGs-downregulating DEmiRNA
SLC5A6	hsa-miR-1226-3p	2.20953	-4.11335	TMGs-downregulating DEmiRNA
APELA	hsa-miR-1226-3p	3.33232	-4.11335	TMGs-downregulating DEmiRNA
ZNRF3	hsa-miR-1226-3p	1.89538	-4.11335	TMGs-downregulating DEmiRNA
GPRASP1	hsa-miR-196a-5p	-1.89722	2.77587	TMGs-downregulating DEmiRNA
BCL7A	hsa-miR-1226-3p	0.732695	-4.11335	TMGs-downregulating DEmiRNA
ADAM12	hsa-miR-30d-5p	3.81168	-1.44891	TMGs-downregulating DEmiRNA
CYP4X1	hsa-miR-1226-3p	2.6014	-4.11335	TMGs-downregulating DEmiRNA
F8	hsa-miR-592	-1.0181	7.21728	TMGs-downregulating DEmiRNA
SPATA3-AS1	hsa-miR-1226-3p	2.02733	-4.11335	TMGs-downregulating DEmiRNA
GALNT5	hsa-miR-592	-0.657216	7.21728	TMGs-downregulating DEmiRNA
XRCC2	hsa-miR-1226-3p	2.01129	-4.11335	TMGs-downregulating DEmiRNA
SH3YL1	hsa-miR-30d-5p	0.59788	-1.44891	TMGs-downregulating DEmiRNA
SLC4A4	hsa-miR-592	-5.04871	7.21728	TMGs-downregulating DEmiRNA
ATP6V1C2	hsa-miR-1226-3p	2.49059	-4.11335	TMGs-downregulating DEmiRNA
CPEB3	hsa-miR-196a-5p	-1.34331	2.77587	TMGs-downregulating DEmiRNA
SCML1	hsa-miR-30d-5p	1.66231	-1.44891	TMGs-downregulating DEmiRNA
FAM124B	hsa-miR-592	-0.841802	7.21728	TMGs-downregulating DEmiRNA
ADSSL1	hsa-miR-592	-0.863972	7.21728	TMGs-downregulating DEmiRNA
TPP2	hsa-miR-30d-5p	0.654963	-1.44891	TMGs-downregulating DEmiRNA
THRB	hsa-miR-592	-2.33407	7.21728	TMGs-downregulating DEmiRNA
TNFSF10	hsa-miR-592	-1.47549	7.21728	TMGs-downregulating DEmiRNA
ADAMTS6	hsa-miR-30d-5p	2.00893	-1.44891	TMGs-downregulating DEmiRNA
RAVER2	hsa-miR-196a-5p	-1.0823	2.77587	TMGs-downregulating DEmiRNA
PIK3R2	hsa-miR-30d-5p	0.816567	-1.44891	TMGs-downregulating DEmiRNA
SLC30A2	hsa-miR-30d-5p	2.38769	-1.44891	TMGs-downregulating DEmiRNA
NR6A1	hsa-miR-30d-5p	0.901223	-1.44891	TMGs-downregulating DEmiRNA
DIO2	hsa-miR-30d-5p	2.22742	-1.44891	TMGs-downregulating DEmiRNA
DSCC1	hsa-miR-30d-5p	1.8714	-1.44891	TMGs-downregulating DEmiRNA
GRHL3	hsa-miR-1226-3p	3.73529	-4.11335	TMGs-downregulating DEmiRNA
ITM2C	hsa-miR-196a-5p	-2.30723	2.77587	TMGs-downregulating DEmiRNA
HCN1	hsa-miR-30d-5p	1.9166	-1.44891	TMGs-downregulating DEmiRNA
KLHDC7A	hsa-miR-196a-5p	-1.3946	2.77587	TMGs-downregulating DEmiRNA
PRRX1	hsa-miR-1226-3p	1.50186	-4.11335	TMGs-downregulating DEmiRNA
CEACAM21	hsa-miR-592	-0.886396	7.21728	TMGs-downregulating DEmiRNA
NCL	hsa-miR-1226-3p	0.755212	-4.11335	TMGs-downregulating DEmiRNA
NXPE3	hsa-miR-196a-5p	-1.20291	2.77587	TMGs-downregulating DEmiRNA
DDIT4	hsa-miR-30d-5p	1.30905	-1.44891	TMGs-downregulating DEmiRNA
SBK1	hsa-miR-30d-5p	1.84097	-1.44891	TMGs-downregulating DEmiRNA
LHFPL2	hsa-miR-196a-5p	-0.868813	2.77587	TMGs-downregulating DEmiRNA
NEDD4L	hsa-miR-196a-5p	-1.36976	2.77587	TMGs-downregulating DEmiRNA
LINC01124	hsa-miR-1226-3p	1.82597	-4.11335	TMGs-downregulating DEmiRNA
PLAGL2	hsa-miR-30d-5p	1.57548	-1.44891	TMGs-downregulating DEmiRNA
FOXP4	hsa-miR-30d-5p	1.01799	-1.44891	TMGs-downregulating DEmiRNA
ID2	hsa-miR-196a-5p	-0.946274	2.77587	TMGs-downregulating DEmiRNA
TMEM150A	hsa-miR-1226-3p	0.60332	-4.11335	TMGs-downregulating DEmiRNA
SOX9	hsa-miR-30d-5p	1.80445	-1.44891	TMGs-downregulating DEmiRNA
PLXNA2	hsa-miR-592	-1.04601	7.21728	TMGs-downregulating DEmiRNA
NEBL	hsa-miR-30d-5p	2.13623	-1.44891	TMGs-downregulating DEmiRNA
DPY19L3	hsa-miR-30d-5p	0.689491	-1.44891	TMGs-downregulating DEmiRNA
MAP4K4	hsa-miR-30d-5p	0.648992	-1.44891	TMGs-downregulating DEmiRNA
TFDP1	hsa-miR-30d-5p	0.887695	-1.44891	TMGs-downregulating DEmiRNA
PRELID2	hsa-miR-196a-5p	-0.608808	2.77587	TMGs-downregulating DEmiRNA
RASSF10	hsa-miR-30d-5p	1.97983	-1.44891	TMGs-downregulating DEmiRNA
STX16	hsa-miR-30d-5p	1.16008	-1.44891	TMGs-downregulating DEmiRNA
ZNF850	hsa-miR-1226-3p	1.04689	-4.11335	TMGs-downregulating DEmiRNA
PTPDC1	hsa-miR-30d-5p	0.662387	-1.44891	TMGs-downregulating DEmiRNA
LIF	hsa-miR-1226-3p	1.47399	-4.11335	TMGs-downregulating DEmiRNA
WDR5	hsa-miR-1226-3p	0.726952	-4.11335	TMGs-downregulating DEmiRNA
PHLDB2	hsa-miR-592	-1.48149	7.21728	TMGs-downregulating DEmiRNA
CBX2	hsa-miR-30d-5p	3.30184	-1.44891	TMGs-downregulating DEmiRNA
FASTKD2	hsa-miR-1226-3p	0.627175	-4.11335	TMGs-downregulating DEmiRNA
GPR65	hsa-miR-592	-0.837326	7.21728	TMGs-downregulating DEmiRNA
PPP1R16B	hsa-miR-196a-5p	-2.13529	2.77587	TMGs-downregulating DEmiRNA
HMGB3	hsa-miR-30d-5p	1.08217	-1.44891	TMGs-downregulating DEmiRNA
FARSB	hsa-miR-30d-5p	0.639629	-1.44891	TMGs-downregulating DEmiRNA
METAP1D	hsa-miR-1226-3p	0.846269	-4.11335	TMGs-downregulating DEmiRNA
GABRB1	hsa-miR-30d-5p	1.8652	-1.44891	TMGs-downregulating DEmiRNA
PCMTD2	hsa-miR-30d-5p	1.27946	-1.44891	TMGs-downregulating DEmiRNA
ABCA12	hsa-miR-1226-3p	2.71054	-4.11335	TMGs-downregulating DEmiRNA
PDE4D	hsa-miR-592	-1.70226	7.21728	TMGs-downregulating DEmiRNA
MAB21L2	hsa-miR-592	-3.35683	7.21728	TMGs-downregulating DEmiRNA
TRHDE	hsa-miR-196a-5p	-1.78224	2.77587	TMGs-downregulating DEmiRNA
ERFE	hsa-miR-1226-3p	2.16509	-4.11335	TMGs-downregulating DEmiRNA
TTBK1	hsa-miR-30d-5p	0.777832	-1.44891	TMGs-downregulating DEmiRNA
CCL23	hsa-miR-196a-5p	-3.69025	2.77587	TMGs-downregulating DEmiRNA
NPHP4	hsa-miR-1226-3p	0.916682	-4.11335	TMGs-downregulating DEmiRNA
HTRA3	hsa-miR-30d-5p	1.27792	-1.44891	TMGs-downregulating DEmiRNA
KIAA1549	hsa-miR-30d-5p	2.38176	-1.44891	TMGs-downregulating DEmiRNA
DBF4	hsa-miR-30d-5p	1.07886	-1.44891	TMGs-downregulating DEmiRNA
STAM2	hsa-miR-592	-0.616496	7.21728	TMGs-downregulating DEmiRNA
KCNIP3	hsa-miR-196a-5p	-1.4519	2.77587	TMGs-downregulating DEmiRNA
ZNF134	hsa-miR-592	-0.76447	7.21728	TMGs-downregulating DEmiRNA
EDNRA	hsa-miR-30d-5p	2.28126	-1.44891	TMGs-downregulating DEmiRNA
GGCT	hsa-miR-1226-3p	1.09921	-4.11335	TMGs-downregulating DEmiRNA
NEGR1	hsa-miR-196a-5p	-3.1012	2.77587	TMGs-downregulating DEmiRNA
CARNMT1	hsa-miR-30d-5p	0.622105	-1.44891	TMGs-downregulating DEmiRNA
CYBRD1	hsa-miR-592	-1.75573	7.21728	TMGs-downregulating DEmiRNA
AQP5	hsa-miR-1226-3p	2.67547	-4.11335	TMGs-downregulating DEmiRNA
CFAP97	hsa-miR-30d-5p	0.693651	-1.44891	TMGs-downregulating DEmiRNA
BMP8B	hsa-miR-196a-5p	-0.653432	2.77587	TMGs-downregulating DEmiRNA
MTHFR	hsa-miR-196a-5p	-0.98501	2.77587	TMGs-downregulating DEmiRNA
IL6R	hsa-miR-196a-5p	-2.47202	2.77587	TMGs-downregulating DEmiRNA
WIPF1	hsa-miR-592	-0.897915	7.21728	TMGs-downregulating DEmiRNA
PCDHGA1	hsa-miR-1226-3p	1.22797	-4.11335	TMGs-downregulating DEmiRNA
KANK4	hsa-miR-592	-1.30044	7.21728	TMGs-downregulating DEmiRNA
CREG2	hsa-miR-1226-3p	2.31288	-4.11335	TMGs-downregulating DEmiRNA
FOXA1	hsa-miR-196a-5p	-1.0057	2.77587	TMGs-downregulating DEmiRNA
PBX3	hsa-miR-196a-5p	-1.05173	2.77587	TMGs-downregulating DEmiRNA
FAM49A	hsa-miR-196a-5p	-1.53087	2.77587	TMGs-downregulating DEmiRNA
LIX1L	hsa-miR-196a-5p	-1.10403	2.77587	TMGs-downregulating DEmiRNA
SLC39A10	hsa-miR-30d-5p	2.12384	-1.44891	TMGs-downregulating DEmiRNA
DGKH	hsa-miR-30d-5p	0.675463	-1.44891	TMGs-downregulating DEmiRNA
KIF1A	hsa-miR-196a-5p	-2.56258	2.77587	TMGs-downregulating DEmiRNA
HDAC4	hsa-miR-196a-5p	-0.832248	2.77587	TMGs-downregulating DEmiRNA
FAS	hsa-miR-196a-5p	-1.73584	2.77587	TMGs-downregulating DEmiRNA
JADE3	hsa-miR-30d-5p	1.44326	-1.44891	TMGs-downregulating DEmiRNA
RNASEL	hsa-miR-196a-5p	-1.18712	2.77587	TMGs-downregulating DEmiRNA
ZNF200	hsa-miR-30d-5p	0.813702	-1.44891	TMGs-downregulating DEmiRNA
MITF	hsa-miR-592	-1.19175	7.21728	TMGs-downregulating DEmiRNA
NPAS2	hsa-miR-1226-3p	0.783295	-4.11335	TMGs-downregulating DEmiRNA
TUBGCP3	hsa-miR-30d-5p	0.793266	-1.44891	TMGs-downregulating DEmiRNA
OSBPL3	hsa-miR-30d-5p	1.86591	-1.44891	TMGs-downregulating DEmiRNA
LSMEM1	hsa-miR-1226-3p	0.968939	-4.11335	TMGs-downregulating DEmiRNA
SOX4	hsa-miR-30d-5p	1.87856	-1.44891	TMGs-downregulating DEmiRNA
ASB7	hsa-miR-592	-0.632736	7.21728	TMGs-downregulating DEmiRNA
PITX1	hsa-miR-30d-5p	1.60952	-1.44891	TMGs-downregulating DEmiRNA
IL22RA2	hsa-miR-196a-5p	-1.30699	2.77587	TMGs-downregulating DEmiRNA
ID2-AS1	hsa-miR-196a-5p	-1.19118	2.77587	TMGs-downregulating DEmiRNA
RRM2	hsa-miR-30d-5p	1.15787	-1.44891	TMGs-downregulating DEmiRNA
PGP	hsa-miR-30d-5p	0.869842	-1.44891	TMGs-downregulating DEmiRNA
UBE2V1	hsa-miR-30d-5p	0.660785	-1.44891	TMGs-downregulating DEmiRNA
NKD1	hsa-miR-1226-3p	4.27652	-4.11335	TMGs-downregulating DEmiRNA
MRC1	hsa-miR-196a-5p	-1.25971	2.77587	TMGs-downregulating DEmiRNA
EDAR	hsa-miR-30d-5p	2.94939	-1.44891	TMGs-downregulating DEmiRNA
NFAT5	hsa-miR-30d-5p	1.09056	-1.44891	TMGs-downregulating DEmiRNA
PPP1R12B	hsa-miR-196a-5p	-2.99223	2.77587	TMGs-downregulating DEmiRNA
PRKACB	hsa-miR-196a-5p	-1.90409	2.77587	TMGs-downregulating DEmiRNA
SLC1A4	hsa-miR-1226-3p	0.790393	-4.11335	TMGs-downregulating DEmiRNA
E2F7	hsa-miR-30d-5p	1.69338	-1.44891	TMGs-downregulating DEmiRNA
ANLN	hsa-miR-30d-5p	1.98728	-1.44891	TMGs-downregulating DEmiRNA
GAS2	hsa-miR-30d-5p	2.19191	-1.44891	TMGs-downregulating DEmiRNA
BCL2L11	hsa-miR-196a-5p	-1.01175	2.77587	TMGs-downregulating DEmiRNA
NECTIN3	hsa-miR-592	-1.13913	7.21728	TMGs-downregulating DEmiRNA
GEMIN8	hsa-miR-1226-3p	0.714483	-4.11335	TMGs-downregulating DEmiRNA
AGO2	hsa-miR-30d-5p	1.01143	-1.44891	TMGs-downregulating DEmiRNA
RALGAPB	hsa-miR-30d-5p	0.602316	-1.44891	TMGs-downregulating DEmiRNA
RAP1A	hsa-miR-592	-1.2889	7.21728	TMGs-downregulating DEmiRNA
JAM2	hsa-miR-592	-2.57923	7.21728	TMGs-downregulating DEmiRNA
LPCAT2	hsa-miR-30d-5p	0.897279	-1.44891	TMGs-downregulating DEmiRNA
CADPS	hsa-miR-30d-5p	2.37622	-1.44891	TMGs-downregulating DEmiRNA
EPHA3	hsa-miR-196a-5p	-1.19927	2.77587	TMGs-downregulating DEmiRNA
BDNF	hsa-miR-30d-5p	1.01287	-1.44891	TMGs-downregulating DEmiRNA
DDR2	hsa-miR-592	-2.08289	7.21728	TMGs-downregulating DEmiRNA
KLHL29	hsa-miR-30d-5p	1.04436	-1.44891	TMGs-downregulating DEmiRNA
BCL2L11	hsa-miR-592	-1.01175	7.21728	TMGs-downregulating DEmiRNA
CHORDC1	hsa-miR-30d-5p	0.687275	-1.44891	TMGs-downregulating DEmiRNA
RGS18	hsa-miR-196a-5p	-1.36427	2.77587	TMGs-downregulating DEmiRNA
SNAI1	hsa-miR-30d-5p	1.69415	-1.44891	TMGs-downregulating DEmiRNA
CECR2	hsa-miR-30d-5p	2.23864	-1.44891	TMGs-downregulating DEmiRNA
MXRA8	hsa-miR-1226-3p	0.587175	-4.11335	TMGs-downregulating DEmiRNA
CPM	hsa-miR-196a-5p	-2.52979	2.77587	TMGs-downregulating DEmiRNA
SRCIN1	hsa-miR-1226-3p	1.97424	-4.11335	TMGs-downregulating DEmiRNA
TTLL7	hsa-miR-592	-1.34369	7.21728	TMGs-downregulating DEmiRNA
FCGR2C	hsa-miR-196a-5p	-1.00372	2.77587	TMGs-downregulating DEmiRNA
ZNF83	hsa-miR-1226-3p	0.624713	-4.11335	TMGs-downregulating DEmiRNA
ADAMTSL4	hsa-miR-592	-1.40813	7.21728	TMGs-downregulating DEmiRNA
CCDC120	hsa-miR-30d-5p	0.775645	-1.44891	TMGs-downregulating DEmiRNA
NIPAL3	hsa-miR-196a-5p	-0.7475	2.77587	TMGs-downregulating DEmiRNA
MTTP	hsa-miR-30d-5p	2.38745	-1.44891	TMGs-downregulating DEmiRNA
MGAT4A	hsa-miR-196a-5p	-1.11402	2.77587	TMGs-downregulating DEmiRNA
RNF224	hsa-miR-1226-3p	1.95912	-4.11335	TMGs-downregulating DEmiRNA
PPP1R12B	hsa-miR-592	-2.99223	7.21728	TMGs-downregulating DEmiRNA
GLTP	hsa-miR-196a-5p	-1.66674	2.77587	TMGs-downregulating DEmiRNA
FAAP100	hsa-miR-1226-3p	0.621346	-4.11335	TMGs-downregulating DEmiRNA
BMP8B	hsa-miR-592	-0.653432	7.21728	TMGs-downregulating DEmiRNA
GPCPD1	hsa-miR-30d-5p	1.45847	-1.44891	TMGs-downregulating DEmiRNA
ZDHHC20	hsa-miR-30d-5p	0.678808	-1.44891	TMGs-downregulating DEmiRNA
E2F3	hsa-miR-30d-5p	0.974613	-1.44891	TMGs-downregulating DEmiRNA
AP1S3	hsa-miR-30d-5p	1.07924	-1.44891	TMGs-downregulating DEmiRNA
CSMD2	hsa-miR-1226-3p	1.94743	-4.11335	TMGs-downregulating DEmiRNA
TMOD2	hsa-miR-196a-5p	-1.0771	2.77587	TMGs-downregulating DEmiRNA
ARHGAP30	hsa-miR-592	-1.39363	7.21728	TMGs-downregulating DEmiRNA
CHRNB2	hsa-miR-196a-5p	-1.19665	2.77587	TMGs-downregulating DEmiRNA
NEDD4	hsa-miR-30d-5p	0.639673	-1.44891	TMGs-downregulating DEmiRNA
TMEM185B	hsa-miR-1226-3p	0.900709	-4.11335	TMGs-downregulating DEmiRNA
RUNX1	hsa-miR-30d-5p	1.44664	-1.44891	TMGs-downregulating DEmiRNA
PLS1	hsa-miR-592	-1.26106	7.21728	TMGs-downregulating DEmiRNA
MORC2	hsa-miR-1226-3p	0.840527	-4.11335	TMGs-downregulating DEmiRNA
ANAPC1	hsa-miR-30d-5p	0.72409	-1.44891	TMGs-downregulating DEmiRNA
AUNIP	hsa-miR-30d-5p	1.96806	-1.44891	TMGs-downregulating DEmiRNA
RHEBL1	hsa-miR-30d-5p	1.56215	-1.44891	TMGs-downregulating DEmiRNA
CCM2L	hsa-miR-196a-5p	-1.19773	2.77587	TMGs-downregulating DEmiRNA
UGT2A3	hsa-miR-592	-2.65663	7.21728	TMGs-downregulating DEmiRNA
SNX24	hsa-miR-196a-5p	-1.31927	2.77587	TMGs-downregulating DEmiRNA
AZIN1	hsa-miR-30d-5p	0.615174	-1.44891	TMGs-downregulating DEmiRNA
EFCAB5	hsa-miR-196a-5p	-0.758029	2.77587	TMGs-downregulating DEmiRNA
ZMYND8	hsa-miR-30d-5p	0.933703	-1.44891	TMGs-downregulating DEmiRNA
GJB3	hsa-miR-1226-3p	0.962134	-4.11335	TMGs-downregulating DEmiRNA
AUTS2	hsa-miR-1226-3p	0.605953	-4.11335	TMGs-downregulating DEmiRNA
CALU	hsa-miR-30d-5p	0.601726	-1.44891	TMGs-downregulating DEmiRNA
GPC1	hsa-miR-1226-3p	0.8131	-4.11335	TMGs-downregulating DEmiRNA
WASL	hsa-miR-196a-5p	-0.968785	2.77587	TMGs-downregulating DEmiRNA
GALNT5	hsa-miR-196a-5p	-0.657216	2.77587	TMGs-downregulating DEmiRNA
ABL1	hsa-miR-196a-5p	-0.586884	2.77587	TMGs-downregulating DEmiRNA
IGF1	hsa-miR-592	-1.88516	7.21728	TMGs-downregulating DEmiRNA
TDRD10	hsa-miR-196a-5p	-1.93982	2.77587	TMGs-downregulating DEmiRNA
PRSS12	hsa-miR-196a-5p	-1.16065	2.77587	TMGs-downregulating DEmiRNA
FBXO45	hsa-miR-30d-5p	0.636246	-1.44891	TMGs-downregulating DEmiRNA
SGIP1	hsa-miR-30d-5p	1.38906	-1.44891	TMGs-downregulating DEmiRNA
POLR3E	hsa-miR-30d-5p	0.812535	-1.44891	TMGs-downregulating DEmiRNA
WDR36	hsa-miR-1226-3p	0.700492	-4.11335	TMGs-downregulating DEmiRNA
ZNF107	hsa-miR-1226-3p	0.665201	-4.11335	TMGs-downregulating DEmiRNA
TTF2	hsa-miR-30d-5p	0.829459	-1.44891	TMGs-downregulating DEmiRNA
ANKMY1	hsa-miR-1226-3p	0.71936	-4.11335	TMGs-downregulating DEmiRNA
STC1	hsa-miR-30d-5p	1.83416	-1.44891	TMGs-downregulating DEmiRNA
PRRG4	hsa-miR-592	-0.671478	7.21728	TMGs-downregulating DEmiRNA
ELOVL5	hsa-miR-30d-5p	1.14892	-1.44891	TMGs-downregulating DEmiRNA
ALPK3	hsa-miR-1226-3p	1.49841	-4.11335	TMGs-downregulating DEmiRNA
TFDP1	hsa-miR-1226-3p	0.887695	-4.11335	TMGs-downregulating DEmiRNA
ANGPTL1	hsa-miR-592	-3.77163	7.21728	TMGs-downregulating DEmiRNA
VENTX	hsa-miR-30d-5p	3.64773	-1.44891	TMGs-downregulating DEmiRNA
ACVR1C	hsa-miR-592	-1.19848	7.21728	TMGs-downregulating DEmiRNA
AGT	hsa-miR-1226-3p	2.57731	-4.11335	TMGs-downregulating DEmiRNA
SLC7A6	hsa-miR-30d-5p	1.19686	-1.44891	TMGs-downregulating DEmiRNA
SLAIN2	hsa-miR-592	-0.589763	7.21728	TMGs-downregulating DEmiRNA
TGFA	hsa-miR-196a-5p	-0.657452	2.77587	TMGs-downregulating DEmiRNA
RNF180	hsa-miR-196a-5p	-1.57745	2.77587	TMGs-downregulating DEmiRNA
PRELP	hsa-miR-196a-5p	-2.61788	2.77587	TMGs-downregulating DEmiRNA
CTSV	hsa-miR-1226-3p	2.11504	-4.11335	TMGs-downregulating DEmiRNA
CDCA7	hsa-miR-30d-5p	1.78598	-1.44891	TMGs-downregulating DEmiRNA
ELAVL2	hsa-miR-30d-5p	1.27387	-1.44891	TMGs-downregulating DEmiRNA
POLR2D	hsa-miR-30d-5p	0.754833	-1.44891	TMGs-downregulating DEmiRNA
PAAF1	hsa-miR-30d-5p	0.793082	-1.44891	TMGs-downregulating DEmiRNA
WDR43	hsa-miR-30d-5p	1.22323	-1.44891	TMGs-downregulating DEmiRNA
UBN2	hsa-miR-30d-5p	0.61676	-1.44891	TMGs-downregulating DEmiRNA
MTA1	hsa-miR-30d-5p	0.668938	-1.44891	TMGs-downregulating DEmiRNA
TBC1D30	hsa-miR-30d-5p	1.22342	-1.44891	TMGs-downregulating DEmiRNA
LSM14B	hsa-miR-30d-5p	0.867543	-1.44891	TMGs-downregulating DEmiRNA
ME1	hsa-miR-30d-5p	0.849658	-1.44891	TMGs-downregulating DEmiRNA
TEX22	hsa-miR-1226-3p	1.30507	-4.11335	TMGs-downregulating DEmiRNA
PDE1C	hsa-miR-592	-1.40615	7.21728	TMGs-downregulating DEmiRNA
PRELID2	hsa-miR-592	-0.608808	7.21728	TMGs-downregulating DEmiRNA
NUP93	hsa-miR-30d-5p	0.798405	-1.44891	TMGs-downregulating DEmiRNA
PIGR	hsa-miR-592	-1.97399	7.21728	TMGs-downregulating DEmiRNA
PARM1	hsa-miR-592	-1.75153	7.21728	TMGs-downregulating DEmiRNA
CYP4B1	hsa-miR-196a-5p	-2.39967	2.77587	TMGs-downregulating DEmiRNA
ALPK3	hsa-miR-30d-5p	1.49841	-1.44891	TMGs-downregulating DEmiRNA
RAB42	hsa-miR-592	-1.0118	7.21728	TMGs-downregulating DEmiRNA
LSAMP	hsa-miR-592	-0.836937	7.21728	TMGs-downregulating DEmiRNA
MAP4K4	hsa-miR-1226-3p	0.648992	-4.11335	TMGs-downregulating DEmiRNA
WDR43	hsa-miR-1226-3p	1.22323	-4.11335	TMGs-downregulating DEmiRNA
ARHGAP28	hsa-miR-196a-5p	-1.04569	2.77587	TMGs-downregulating DEmiRNA
TTLL7	hsa-miR-196a-5p	-1.34369	2.77587	TMGs-downregulating DEmiRNA
PNPLA1	hsa-miR-30d-5p	1.82262	-1.44891	TMGs-downregulating DEmiRNA
MEF2D	hsa-miR-592	-0.987441	7.21728	TMGs-downregulating DEmiRNA
MXRA5	hsa-miR-30d-5p	1.34093	-1.44891	TMGs-downregulating DEmiRNA
SYNCRIP	hsa-miR-30d-5p	0.68716	-1.44891	TMGs-downregulating DEmiRNA
CHD7	hsa-miR-30d-5p	1.0769	-1.44891	TMGs-downregulating DEmiRNA
ERG	hsa-miR-196a-5p	-0.803796	2.77587	TMGs-downregulating DEmiRNA
TRAF5	hsa-miR-1226-3p	1.66743	-4.11335	TMGs-downregulating DEmiRNA
IGF2BP3	hsa-miR-1226-3p	3.78566	-4.11335	TMGs-downregulating DEmiRNA
RAPGEF4	hsa-miR-30d-5p	0.773618	-1.44891	TMGs-downregulating DEmiRNA
SLC7A11	hsa-miR-30d-5p	2.30827	-1.44891	TMGs-downregulating DEmiRNA
GDNF	hsa-miR-196a-5p	-2.33312	2.77587	TMGs-downregulating DEmiRNA
GOLGA8A	hsa-miR-30d-5p	1.15138	-1.44891	TMGs-downregulating DEmiRNA
IRF2BP2	hsa-miR-30d-5p	0.846552	-1.44891	TMGs-downregulating DEmiRNA
RBM43	hsa-miR-196a-5p	-0.699974	2.77587	TMGs-downregulating DEmiRNA
PRPF40A	hsa-miR-30d-5p	0.59906	-1.44891	TMGs-downregulating DEmiRNA
ZNF280B	hsa-miR-30d-5p	1.26473	-1.44891	TMGs-downregulating DEmiRNA
METAP1D	hsa-miR-30d-5p	0.846269	-1.44891	TMGs-downregulating DEmiRNA
SUV39H2	hsa-miR-30d-5p	1.08552	-1.44891	TMGs-downregulating DEmiRNA
ENPP1	hsa-miR-592	-0.759193	7.21728	TMGs-downregulating DEmiRNA
SIX1	hsa-miR-30d-5p	2.9755	-1.44891	TMGs-downregulating DEmiRNA
POP1	hsa-miR-30d-5p	1.50323	-1.44891	TMGs-downregulating DEmiRNA
FANCL	hsa-miR-30d-5p	0.586438	-1.44891	TMGs-downregulating DEmiRNA
PHF6	hsa-miR-30d-5p	0.837434	-1.44891	TMGs-downregulating DEmiRNA
CRYZL1	hsa-miR-592	-0.647458	7.21728	TMGs-downregulating DEmiRNA
CNOT9	hsa-miR-30d-5p	0.656767	-1.44891	TMGs-downregulating DEmiRNA
DDR2	hsa-miR-196a-5p	-2.08289	2.77587	TMGs-downregulating DEmiRNA
EIF4E3	hsa-miR-592	-1.90543	7.21728	TMGs-downregulating DEmiRNA
ENPP1	hsa-miR-196a-5p	-0.759193	2.77587	TMGs-downregulating DEmiRNA
ZYG11B	hsa-miR-592	-0.626297	7.21728	TMGs-downregulating DEmiRNA
SOX12	hsa-miR-30d-5p	1.23579	-1.44891	TMGs-downregulating DEmiRNA
RTN4R	hsa-miR-30d-5p	1.17904	-1.44891	TMGs-downregulating DEmiRNA
ACER2	hsa-miR-196a-5p	-0.737788	2.77587	TMGs-downregulating DEmiRNA
HSPB7	hsa-miR-592	-2.59135	7.21728	TMGs-downregulating DEmiRNA
RGS16	hsa-miR-1226-3p	1.78454	-4.11335	TMGs-downregulating DEmiRNA
CEP41	hsa-miR-30d-5p	0.763728	-1.44891	TMGs-downregulating DEmiRNA
CTSS	hsa-miR-592	-1.21675	7.21728	TMGs-downregulating DEmiRNA
NAA15	hsa-miR-1226-3p	0.770513	-4.11335	TMGs-downregulating DEmiRNA
RDX	hsa-miR-196a-5p	-0.775679	2.77587	TMGs-downregulating DEmiRNA
GLS	hsa-miR-30d-5p	0.638961	-1.44891	TMGs-downregulating DEmiRNA
RAB15	hsa-miR-1226-3p	0.950504	-4.11335	TMGs-downregulating DEmiRNA
ZSWIM6	hsa-miR-592	-0.978932	7.21728	TMGs-downregulating DEmiRNA
RPGRIP1L	hsa-miR-30d-5p	1.30767	-1.44891	TMGs-downregulating DEmiRNA
NOTCH1	hsa-miR-30d-5p	0.703113	-1.44891	TMGs-downregulating DEmiRNA
SNX10	hsa-miR-30d-5p	0.608765	-1.44891	TMGs-downregulating DEmiRNA

## Sheet: RCC
The miRNA-target relationships associated with TMG-regulating DEmiRNAs in RCC cohort
target	miRNA	target FC in cancer(compared with normal)	miRNA FC in cancer(compared with normal)	Type
CHGA	hsa-miR-582-5p	-4.23496	3.39044	TMGs-upregulating DEmiRNA
PDE3A	hsa-miR-155-5p	-2.22012	1.08468	TMGs-upregulating DEmiRNA
CD244	hsa-miR-203a-3p	-1.08861	4.21512	TMGs-upregulating DEmiRNA
MAN1C1	hsa-miR-582-5p	-1.09745	3.39044	TMGs-upregulating DEmiRNA
PI15	hsa-miR-203a-3p	-1.74004	4.21512	TMGs-upregulating DEmiRNA
CNTN4	hsa-miR-582-5p	-2.77751	3.39044	TMGs-upregulating DEmiRNA
APC	hsa-miR-155-5p	-0.873588	1.08468	TMGs-upregulating DEmiRNA
THRB	hsa-miR-582-5p	-2.52629	3.39044	TMGs-upregulating DEmiRNA
ZNF624	hsa-miR-582-5p	-0.813803	3.39044	TMGs-upregulating DEmiRNA
ENOX1	hsa-miR-582-3p	-0.683883	5.40361	TMGs-upregulating DEmiRNA
CCDC15	hsa-miR-1266-5p	0.59222	-1.87088	TMGs-upregulating DEmiRNA
NDRG2	hsa-miR-582-5p	-1.4003	3.39044	TMGs-upregulating DEmiRNA
KCNN3	hsa-miR-203a-3p	-2.1904	4.21512	TMGs-upregulating DEmiRNA
PEX19	hsa-miR-203a-3p	-0.686472	4.21512	TMGs-upregulating DEmiRNA
RRP15	hsa-miR-1266-5p	0.839868	-1.87088	TMGs-upregulating DEmiRNA
LEPROT	hsa-miR-146b-5p	-0.625561	2.01426	TMGs-upregulating DEmiRNA
MYO5B	hsa-miR-203a-3p	-0.771806	4.21512	TMGs-upregulating DEmiRNA
TCF7L2	hsa-miR-203a-3p	-0.647806	4.21512	TMGs-upregulating DEmiRNA
MIER1	hsa-miR-155-5p	-1.25809	1.08468	TMGs-upregulating DEmiRNA
JCHAIN	hsa-miR-155-5p	-3.94734	1.08468	TMGs-upregulating DEmiRNA
RGS5	hsa-miR-146b-5p	-1.07746	2.01426	TMGs-upregulating DEmiRNA
EDAR	hsa-miR-1266-5p	2.83822	-1.87088	TMGs-upregulating DEmiRNA
DENND1B	hsa-miR-155-5p	-0.934979	1.08468	TMGs-upregulating DEmiRNA
PYGO1	hsa-miR-582-5p	-0.957975	3.39044	TMGs-upregulating DEmiRNA
GRIP1	hsa-miR-155-5p	-0.833887	1.08468	TMGs-upregulating DEmiRNA
SGK3	hsa-miR-155-5p	-0.58624	1.08468	TMGs-upregulating DEmiRNA
MAP2	hsa-miR-582-5p	-1.52636	3.39044	TMGs-upregulating DEmiRNA
NAP1L5	hsa-miR-203a-3p	-0.585046	4.21512	TMGs-upregulating DEmiRNA
PPM1A	hsa-miR-203a-3p	-0.983317	4.21512	TMGs-upregulating DEmiRNA
SULT1C2	hsa-miR-1266-5p	4.15208	-1.87088	TMGs-upregulating DEmiRNA
KRT1	hsa-miR-203a-3p	-1.99933	4.21512	TMGs-upregulating DEmiRNA
RGS5	hsa-miR-203a-3p	-1.07746	4.21512	TMGs-upregulating DEmiRNA
AKAP6	hsa-miR-203a-3p	-2.07217	4.21512	TMGs-upregulating DEmiRNA
RUNX1T1	hsa-miR-146b-5p	-1.29091	2.01426	TMGs-upregulating DEmiRNA
ACADSB	hsa-miR-203a-3p	-0.811345	4.21512	TMGs-upregulating DEmiRNA
NEK7	hsa-miR-203a-3p	-0.637071	4.21512	TMGs-upregulating DEmiRNA
CDCA8	hsa-miR-1266-5p	1.15163	-1.87088	TMGs-upregulating DEmiRNA
TRAF3IP3	hsa-miR-203a-3p	-0.688911	4.21512	TMGs-upregulating DEmiRNA
POLR2D	hsa-miR-92a-3p	0.842692	-2.26121	TMGs-upregulating DEmiRNA
PCDHB3	hsa-miR-203a-3p	-0.923893	4.21512	TMGs-upregulating DEmiRNA
TBC1D8	hsa-miR-92a-3p	0.818947	-2.26121	TMGs-upregulating DEmiRNA
PDLIM3	hsa-miR-203a-3p	-2.23372	4.21512	TMGs-upregulating DEmiRNA
NEFL	hsa-miR-582-3p	-2.67899	5.40361	TMGs-upregulating DEmiRNA
FOXK1	hsa-miR-1266-5p	0.629331	-1.87088	TMGs-upregulating DEmiRNA
TMEM65	hsa-miR-203a-3p	-0.597323	4.21512	TMGs-upregulating DEmiRNA
C8orf88	hsa-miR-582-5p	-3.02001	3.39044	TMGs-upregulating DEmiRNA
NEURL3	hsa-miR-582-5p	-0.874414	3.39044	TMGs-upregulating DEmiRNA
HAPLN1	hsa-miR-203a-3p	-2.25188	4.21512	TMGs-upregulating DEmiRNA
PLEKHB2	hsa-miR-155-5p	-0.72612	1.08468	TMGs-upregulating DEmiRNA
RORA	hsa-miR-582-5p	-0.600434	3.39044	TMGs-upregulating DEmiRNA
AGL	hsa-miR-582-3p	-0.78482	5.40361	TMGs-upregulating DEmiRNA
TSHZ3	hsa-miR-155-5p	-1.23873	1.08468	TMGs-upregulating DEmiRNA
GPBP1L1	hsa-miR-203a-3p	-0.736823	4.21512	TMGs-upregulating DEmiRNA
SEMA5A	hsa-miR-203a-3p	-0.890306	4.21512	TMGs-upregulating DEmiRNA
RAP1A	hsa-miR-203a-3p	-1.15539	4.21512	TMGs-upregulating DEmiRNA
SLC16A1	hsa-miR-582-5p	-1.17445	3.39044	TMGs-upregulating DEmiRNA
DAAM2	hsa-miR-146b-5p	-1.98246	2.01426	TMGs-upregulating DEmiRNA
CPNE8	hsa-miR-203a-3p	-2.23639	4.21512	TMGs-upregulating DEmiRNA
NAA20	hsa-miR-1266-5p	0.816933	-1.87088	TMGs-upregulating DEmiRNA
SCUBE1	hsa-miR-582-5p	-2.31186	3.39044	TMGs-upregulating DEmiRNA
CD8A	hsa-miR-146b-5p	-0.985349	2.01426	TMGs-upregulating DEmiRNA
CR1	hsa-miR-582-3p	-0.979345	5.40361	TMGs-upregulating DEmiRNA
GJC1	hsa-miR-146b-5p	-1.29908	2.01426	TMGs-upregulating DEmiRNA
SLC7A11	hsa-miR-92a-3p	3.26615	-2.26121	TMGs-upregulating DEmiRNA
EPHA3	hsa-miR-203a-3p	-0.83604	4.21512	TMGs-upregulating DEmiRNA
SLC2A1	hsa-miR-1266-5p	1.8514	-1.87088	TMGs-upregulating DEmiRNA
MCTP2	hsa-miR-582-3p	-0.600311	5.40361	TMGs-upregulating DEmiRNA
NCL	hsa-miR-1266-5p	0.843305	-1.87088	TMGs-upregulating DEmiRNA
TSEN15	hsa-miR-1266-5p	0.911711	-1.87088	TMGs-upregulating DEmiRNA
RRAGC	hsa-miR-582-3p	-0.73312	5.40361	TMGs-upregulating DEmiRNA
HSPB7	hsa-miR-155-5p	-2.74915	1.08468	TMGs-upregulating DEmiRNA
ACVR1C	hsa-miR-203a-3p	-1.42293	4.21512	TMGs-upregulating DEmiRNA
ZNRF2	hsa-miR-582-5p	-0.816927	3.39044	TMGs-upregulating DEmiRNA
SORT1	hsa-miR-203a-3p	-0.728428	4.21512	TMGs-upregulating DEmiRNA
RALB	hsa-miR-203a-3p	-0.626215	4.21512	TMGs-upregulating DEmiRNA
SPATA3-AS1	hsa-miR-92a-3p	2.41885	-2.26121	TMGs-upregulating DEmiRNA
GREB1	hsa-miR-92a-3p	1.09867	-2.26121	TMGs-upregulating DEmiRNA
RBMS3	hsa-miR-203a-3p	-1.53513	4.21512	TMGs-upregulating DEmiRNA
CHL1	hsa-miR-582-5p	-2.49899	3.39044	TMGs-upregulating DEmiRNA
NEGR1	hsa-miR-146b-5p	-2.90179	2.01426	TMGs-upregulating DEmiRNA
PPM1L	hsa-miR-203a-3p	-0.660714	4.21512	TMGs-upregulating DEmiRNA
ADAMTS1	hsa-miR-155-5p	-1.58343	1.08468	TMGs-upregulating DEmiRNA
HNF1B	hsa-miR-582-5p	-0.895077	3.39044	TMGs-upregulating DEmiRNA
MITF	hsa-miR-582-5p	-0.971238	3.39044	TMGs-upregulating DEmiRNA
SLC25A4	hsa-miR-582-5p	-0.693883	3.39044	TMGs-upregulating DEmiRNA
ETNK1	hsa-miR-582-5p	-1.62434	3.39044	TMGs-upregulating DEmiRNA
MALL	hsa-miR-582-5p	-2.40427	3.39044	TMGs-upregulating DEmiRNA
SMYD5	hsa-miR-1266-5p	1.03002	-1.87088	TMGs-upregulating DEmiRNA
DDIT4	hsa-miR-92a-3p	1.57079	-2.26121	TMGs-upregulating DEmiRNA
BOC	hsa-miR-155-5p	-1.39913	1.08468	TMGs-upregulating DEmiRNA
C3orf80	hsa-miR-582-5p	-0.743399	3.39044	TMGs-upregulating DEmiRNA
LURAP1	hsa-miR-146b-5p	-1.35994	2.01426	TMGs-upregulating DEmiRNA
EPAS1	hsa-miR-582-5p	-1.32783	3.39044	TMGs-upregulating DEmiRNA
C4orf33	hsa-miR-203a-3p	-0.909898	4.21512	TMGs-upregulating DEmiRNA
RUSC1-AS1	hsa-miR-1266-5p	1.51031	-1.87088	TMGs-upregulating DEmiRNA
PSD3	hsa-miR-582-5p	-0.647307	3.39044	TMGs-upregulating DEmiRNA
KITLG	hsa-miR-203a-3p	-1.03108	4.21512	TMGs-upregulating DEmiRNA
SPAG9	hsa-miR-582-5p	-0.674271	3.39044	TMGs-upregulating DEmiRNA
EPHB1	hsa-miR-1266-5p	2.14287	-1.87088	TMGs-upregulating DEmiRNA
PTPN9	hsa-miR-582-5p	-0.677189	3.39044	TMGs-upregulating DEmiRNA
IKZF1	hsa-miR-582-5p	-1.2512	3.39044	TMGs-upregulating DEmiRNA
YPEL5	hsa-miR-203a-3p	-0.80253	4.21512	TMGs-upregulating DEmiRNA
SLC25A34	hsa-miR-146b-5p	-4.27696	2.01426	TMGs-upregulating DEmiRNA
PLEKHM3	hsa-miR-203a-3p	-0.591828	4.21512	TMGs-upregulating DEmiRNA
ETS1	hsa-miR-203a-3p	-0.612536	4.21512	TMGs-upregulating DEmiRNA
ZNF415	hsa-miR-582-5p	-1.69548	3.39044	TMGs-upregulating DEmiRNA
CEP135	hsa-miR-92a-3p	0.722539	-2.26121	TMGs-upregulating DEmiRNA
WIPF1	hsa-miR-582-3p	-0.664652	5.40361	TMGs-upregulating DEmiRNA
PITPNC1	hsa-miR-1266-5p	0.996316	-1.87088	TMGs-upregulating DEmiRNA
ANTXR2	hsa-miR-155-5p	-0.937665	1.08468	TMGs-upregulating DEmiRNA
PRICKLE2	hsa-miR-203a-3p	-1.56745	4.21512	TMGs-upregulating DEmiRNA
TGFA	hsa-miR-203a-3p	-1.1388	4.21512	TMGs-upregulating DEmiRNA
ASAP2	hsa-miR-155-5p	-0.767444	1.08468	TMGs-upregulating DEmiRNA
RPL37	hsa-miR-1266-5p	0.67246	-1.87088	TMGs-upregulating DEmiRNA
MYRF	hsa-miR-1266-5p	0.948284	-1.87088	TMGs-upregulating DEmiRNA
DHDDS	hsa-miR-203a-3p	-1.18756	4.21512	TMGs-upregulating DEmiRNA
MAGI1	hsa-miR-582-5p	-0.895272	3.39044	TMGs-upregulating DEmiRNA
MRPL50	hsa-miR-1266-5p	0.749685	-1.87088	TMGs-upregulating DEmiRNA
CTPS1	hsa-miR-1266-5p	1.32256	-1.87088	TMGs-upregulating DEmiRNA
CITED2	hsa-miR-203a-3p	-1.74991	4.21512	TMGs-upregulating DEmiRNA
CYB561D1	hsa-miR-203a-3p	-0.918746	4.21512	TMGs-upregulating DEmiRNA
RGL1	hsa-miR-582-3p	-1.33979	5.40361	TMGs-upregulating DEmiRNA
NT5C3B	hsa-miR-1266-5p	0.792089	-1.87088	TMGs-upregulating DEmiRNA
NIPAL3	hsa-miR-155-5p	-0.754891	1.08468	TMGs-upregulating DEmiRNA
C20orf194	hsa-miR-582-5p	-1.64614	3.39044	TMGs-upregulating DEmiRNA
SLC9A2	hsa-miR-582-5p	-2.04964	3.39044	TMGs-upregulating DEmiRNA
ZNF154	hsa-miR-203a-3p	-0.751769	4.21512	TMGs-upregulating DEmiRNA
SLC38A11	hsa-miR-92a-3p	1.22526	-2.26121	TMGs-upregulating DEmiRNA
SPATA3-AS1	hsa-miR-1266-5p	2.41885	-1.87088	TMGs-upregulating DEmiRNA
CRK	hsa-miR-146b-5p	-0.608178	2.01426	TMGs-upregulating DEmiRNA
KIF1B	hsa-miR-582-3p	-0.692689	5.40361	TMGs-upregulating DEmiRNA
PIK3CD	hsa-miR-582-5p	-0.751799	3.39044	TMGs-upregulating DEmiRNA
MTF1	hsa-miR-146b-5p	-0.652953	2.01426	TMGs-upregulating DEmiRNA
SLC3A1	hsa-miR-203a-3p	-2.27741	4.21512	TMGs-upregulating DEmiRNA
RPS6KA6	hsa-miR-203a-3p	-1.53526	4.21512	TMGs-upregulating DEmiRNA
PDZD8	hsa-miR-92a-3p	0.775166	-2.26121	TMGs-upregulating DEmiRNA
LRRTM2	hsa-miR-203a-3p	-1.43369	4.21512	TMGs-upregulating DEmiRNA
ZFC3H1	hsa-miR-1266-5p	0.889339	-1.87088	TMGs-upregulating DEmiRNA
RBPMS2	hsa-miR-146b-5p	-3.25867	2.01426	TMGs-upregulating DEmiRNA
ZBTB18	hsa-miR-92a-3p	0.850847	-2.26121	TMGs-upregulating DEmiRNA
HK2	hsa-miR-203a-3p	-1.20676	4.21512	TMGs-upregulating DEmiRNA
PTN	hsa-miR-582-5p	-2.41548	3.39044	TMGs-upregulating DEmiRNA
ENO2	hsa-miR-1266-5p	0.656334	-1.87088	TMGs-upregulating DEmiRNA
IFI44L	hsa-miR-1266-5p	0.824693	-1.87088	TMGs-upregulating DEmiRNA
DDR2	hsa-miR-582-3p	-1.63862	5.40361	TMGs-upregulating DEmiRNA
DIXDC1	hsa-miR-582-3p	-1.55929	5.40361	TMGs-upregulating DEmiRNA
HEYL	hsa-miR-1266-5p	0.76834	-1.87088	TMGs-upregulating DEmiRNA
ZFP3	hsa-miR-146b-5p	-1.20924	2.01426	TMGs-upregulating DEmiRNA
MTHFD2	hsa-miR-92a-3p	1.79063	-2.26121	TMGs-upregulating DEmiRNA
ADCY9	hsa-miR-203a-3p	-1.50402	4.21512	TMGs-upregulating DEmiRNA
ZEB2	hsa-miR-582-5p	-1.17443	3.39044	TMGs-upregulating DEmiRNA
ATP10B	hsa-miR-146b-5p	-0.717665	2.01426	TMGs-upregulating DEmiRNA
MXD1	hsa-miR-582-5p	-1.70562	3.39044	TMGs-upregulating DEmiRNA
SCP2	hsa-miR-582-5p	-1.20032	3.39044	TMGs-upregulating DEmiRNA
TTC9	hsa-miR-92a-3p	1.99908	-2.26121	TMGs-upregulating DEmiRNA
C1orf21	hsa-miR-582-5p	-0.787121	3.39044	TMGs-upregulating DEmiRNA
PPP1R12B	hsa-miR-582-5p	-2.34536	3.39044	TMGs-upregulating DEmiRNA
BOC	hsa-miR-582-5p	-1.39913	3.39044	TMGs-upregulating DEmiRNA
ROBO2	hsa-miR-1266-5p	2.14063	-1.87088	TMGs-upregulating DEmiRNA
ASPH	hsa-miR-92a-3p	1.04521	-2.26121	TMGs-upregulating DEmiRNA
ZNF528	hsa-miR-155-5p	-1.50191	1.08468	TMGs-upregulating DEmiRNA
C16orf45	hsa-miR-582-3p	-1.32362	5.40361	TMGs-upregulating DEmiRNA
ADAMTSL1	hsa-miR-582-5p	-2.13147	3.39044	TMGs-upregulating DEmiRNA
COL4A3	hsa-miR-582-5p	-1.01404	3.39044	TMGs-upregulating DEmiRNA
SLAMF6	hsa-miR-203a-3p	-0.660992	4.21512	TMGs-upregulating DEmiRNA
TSHZ3	hsa-miR-582-5p	-1.23873	3.39044	TMGs-upregulating DEmiRNA
JAZF1	hsa-miR-146b-5p	-1.41768	2.01426	TMGs-upregulating DEmiRNA
DTNA	hsa-miR-146b-5p	-1.51537	2.01426	TMGs-upregulating DEmiRNA
ZNF655	hsa-miR-582-5p	-0.785627	3.39044	TMGs-upregulating DEmiRNA
FAM171B	hsa-miR-582-3p	-0.759451	5.40361	TMGs-upregulating DEmiRNA
C2orf81	hsa-miR-1266-5p	0.748282	-1.87088	TMGs-upregulating DEmiRNA
GREM2	hsa-miR-203a-3p	-3.58259	4.21512	TMGs-upregulating DEmiRNA
PLSCR4	hsa-miR-146b-5p	-1.62183	2.01426	TMGs-upregulating DEmiRNA
C14orf28	hsa-miR-203a-3p	-0.79266	4.21512	TMGs-upregulating DEmiRNA
BEX4	hsa-miR-582-3p	-2.06289	5.40361	TMGs-upregulating DEmiRNA
ENTPD5	hsa-miR-155-5p	-2.82427	1.08468	TMGs-upregulating DEmiRNA
MEIS2	hsa-miR-582-5p	-1.62369	3.39044	TMGs-upregulating DEmiRNA
RDX	hsa-miR-582-3p	-0.762975	5.40361	TMGs-upregulating DEmiRNA
PTPRJ	hsa-miR-582-5p	-0.837766	3.39044	TMGs-upregulating DEmiRNA
COL27A1	hsa-miR-92a-3p	1.76806	-2.26121	TMGs-upregulating DEmiRNA
RHOU	hsa-miR-582-3p	-1.70981	5.40361	TMGs-upregulating DEmiRNA
FZD4	hsa-miR-582-5p	-0.814364	3.39044	TMGs-upregulating DEmiRNA
PTPRO	hsa-miR-92a-3p	1.86112	-2.26121	TMGs-upregulating DEmiRNA
BCAR3	hsa-miR-203a-3p	-1.52647	4.21512	TMGs-upregulating DEmiRNA
PDPN	hsa-miR-92a-3p	1.66426	-2.26121	TMGs-upregulating DEmiRNA
EPM2A	hsa-miR-155-5p	-1.37743	1.08468	TMGs-upregulating DEmiRNA
ANO8	hsa-miR-92a-3p	0.852608	-2.26121	TMGs-upregulating DEmiRNA
CNNM4	hsa-miR-582-5p	-1.81916	3.39044	TMGs-upregulating DEmiRNA
KCTD9	hsa-miR-155-5p	-1.22191	1.08468	TMGs-upregulating DEmiRNA
TLE4	hsa-miR-155-5p	-0.952455	1.08468	TMGs-upregulating DEmiRNA
ZNF813	hsa-miR-146b-5p	-1.15952	2.01426	TMGs-upregulating DEmiRNA
ATAD3C	hsa-miR-92a-3p	1.606	-2.26121	TMGs-upregulating DEmiRNA
C1orf35	hsa-miR-1266-5p	0.808226	-1.87088	TMGs-upregulating DEmiRNA
HIGD1A	hsa-miR-582-5p	-1.83708	3.39044	TMGs-upregulating DEmiRNA
PLEKHB2	hsa-miR-146b-5p	-0.72612	2.01426	TMGs-upregulating DEmiRNA
TRIM36	hsa-miR-582-5p	-1.48804	3.39044	TMGs-upregulating DEmiRNA
KLHL4	hsa-miR-155-5p	-1.05892	1.08468	TMGs-upregulating DEmiRNA
CD302	hsa-miR-146b-5p	-1.13694	2.01426	TMGs-upregulating DEmiRNA
EYA2	hsa-miR-155-5p	-3.24155	1.08468	TMGs-upregulating DEmiRNA
GRHL3	hsa-miR-1266-5p	3.81976	-1.87088	TMGs-upregulating DEmiRNA
PTGES2	hsa-miR-92a-3p	0.63841	-2.26121	TMGs-upregulating DEmiRNA
FAM126B	hsa-miR-582-3p	-0.942994	5.40361	TMGs-upregulating DEmiRNA
WWTR1	hsa-miR-582-5p	-0.872845	3.39044	TMGs-upregulating DEmiRNA
PRX	hsa-miR-146b-5p	-1.15429	2.01426	TMGs-upregulating DEmiRNA
RNF207	hsa-miR-92a-3p	0.997107	-2.26121	TMGs-upregulating DEmiRNA
PPP1R12B	hsa-miR-203a-3p	-2.34536	4.21512	TMGs-upregulating DEmiRNA
DIXDC1	hsa-miR-582-5p	-1.55929	3.39044	TMGs-upregulating DEmiRNA
MAP1B	hsa-miR-203a-3p	-1.26098	4.21512	TMGs-upregulating DEmiRNA
OLA1	hsa-miR-1266-5p	0.941419	-1.87088	TMGs-upregulating DEmiRNA
SLC12A6	hsa-miR-146b-5p	-0.630234	2.01426	TMGs-upregulating DEmiRNA
COL12A1	hsa-miR-92a-3p	1.81612	-2.26121	TMGs-upregulating DEmiRNA
KCNC4	hsa-miR-92a-3p	0.640844	-2.26121	TMGs-upregulating DEmiRNA
RAP1A	hsa-miR-582-5p	-1.15539	3.39044	TMGs-upregulating DEmiRNA
DCN	hsa-miR-203a-3p	-1.69736	4.21512	TMGs-upregulating DEmiRNA
CAMK4	hsa-miR-582-5p	-1.282	3.39044	TMGs-upregulating DEmiRNA
ANKMY1	hsa-miR-92a-3p	0.80637	-2.26121	TMGs-upregulating DEmiRNA
MPPE1	hsa-miR-146b-5p	-1.02802	2.01426	TMGs-upregulating DEmiRNA
PRELP	hsa-miR-146b-5p	-2.56891	2.01426	TMGs-upregulating DEmiRNA
CDH11	hsa-miR-1266-5p	1.47012	-1.87088	TMGs-upregulating DEmiRNA
PRELP	hsa-miR-203a-3p	-2.56891	4.21512	TMGs-upregulating DEmiRNA
ANAPC7	hsa-miR-1266-5p	0.922712	-1.87088	TMGs-upregulating DEmiRNA
AAK1	hsa-miR-582-3p	-0.657906	5.40361	TMGs-upregulating DEmiRNA
CELSR2	hsa-miR-1266-5p	1.00102	-1.87088	TMGs-upregulating DEmiRNA
MYLK	hsa-miR-155-5p	-3.3083	1.08468	TMGs-upregulating DEmiRNA
LSAMP	hsa-miR-155-5p	-0.820074	1.08468	TMGs-upregulating DEmiRNA
TWIST1	hsa-miR-92a-3p	1.98302	-2.26121	TMGs-upregulating DEmiRNA
LGALSL	hsa-miR-203a-3p	-0.884392	4.21512	TMGs-upregulating DEmiRNA
NEFL	hsa-miR-203a-3p	-2.67899	4.21512	TMGs-upregulating DEmiRNA
LRCH2	hsa-miR-582-5p	-1.93444	3.39044	TMGs-upregulating DEmiRNA
ALS2CL	hsa-miR-1266-5p	0.614664	-1.87088	TMGs-upregulating DEmiRNA
STAM2	hsa-miR-203a-3p	-0.592723	4.21512	TMGs-upregulating DEmiRNA
CDC42EP4	hsa-miR-155-5p	-0.667667	1.08468	TMGs-upregulating DEmiRNA
PEG3	hsa-miR-582-5p	-2.51604	3.39044	TMGs-upregulating DEmiRNA
IQCC	hsa-miR-92a-3p	0.726661	-2.26121	TMGs-upregulating DEmiRNA
RASSF1	hsa-miR-1266-5p	0.745685	-1.87088	TMGs-upregulating DEmiRNA
LRRC20	hsa-miR-92a-3p	1.04559	-2.26121	TMGs-upregulating DEmiRNA
SMAD1	hsa-miR-155-5p	-0.602547	1.08468	TMGs-upregulating DEmiRNA
PTP4A1	hsa-miR-203a-3p	-0.991464	4.21512	TMGs-upregulating DEmiRNA
MEF2D	hsa-miR-582-3p	-0.893244	5.40361	TMGs-upregulating DEmiRNA
ADCY3	hsa-miR-92a-3p	0.96649	-2.26121	TMGs-upregulating DEmiRNA
SCN7A	hsa-miR-146b-5p	-4.56784	2.01426	TMGs-upregulating DEmiRNA
SLC5A6	hsa-miR-1266-5p	1.49345	-1.87088	TMGs-upregulating DEmiRNA
MTF1	hsa-miR-582-3p	-0.652953	5.40361	TMGs-upregulating DEmiRNA
FZD10	hsa-miR-92a-3p	2.03509	-2.26121	TMGs-upregulating DEmiRNA
POU2F2	hsa-miR-582-5p	-1.10811	3.39044	TMGs-upregulating DEmiRNA
COL4A3BP	hsa-miR-582-3p	-0.589503	5.40361	TMGs-upregulating DEmiRNA
SGCD	hsa-miR-203a-3p	-0.888854	4.21512	TMGs-upregulating DEmiRNA
BNC2	hsa-miR-155-5p	-1.4895	1.08468	TMGs-upregulating DEmiRNA
ARHGAP42	hsa-miR-203a-3p	-1.26869	4.21512	TMGs-upregulating DEmiRNA
P3H1	hsa-miR-1266-5p	1.25514	-1.87088	TMGs-upregulating DEmiRNA
TYRP1	hsa-miR-582-5p	-1.64557	3.39044	TMGs-upregulating DEmiRNA
SLC25A20	hsa-miR-582-3p	-1.73488	5.40361	TMGs-upregulating DEmiRNA
KRI1	hsa-miR-1266-5p	0.668025	-1.87088	TMGs-upregulating DEmiRNA
KLF12	hsa-miR-582-5p	-0.754458	3.39044	TMGs-upregulating DEmiRNA
PSMB2	hsa-miR-1266-5p	0.605588	-1.87088	TMGs-upregulating DEmiRNA
ANAPC11	hsa-miR-1266-5p	0.933552	-1.87088	TMGs-upregulating DEmiRNA
POLR1B	hsa-miR-1266-5p	1.14808	-1.87088	TMGs-upregulating DEmiRNA
TRAPPC8	hsa-miR-582-5p	-0.647231	3.39044	TMGs-upregulating DEmiRNA
MPP7	hsa-miR-582-5p	-1.25125	3.39044	TMGs-upregulating DEmiRNA
TMEM37	hsa-miR-203a-3p	-3.48465	4.21512	TMGs-upregulating DEmiRNA
CPTP	hsa-miR-582-3p	-1.05177	5.40361	TMGs-upregulating DEmiRNA
GNG12	hsa-miR-582-5p	-1.36682	3.39044	TMGs-upregulating DEmiRNA
BCHE	hsa-miR-203a-3p	-3.96388	4.21512	TMGs-upregulating DEmiRNA
PPP1R1C	hsa-miR-92a-3p	1.30661	-2.26121	TMGs-upregulating DEmiRNA
HERC3	hsa-miR-582-3p	-1.02346	5.40361	TMGs-upregulating DEmiRNA
CCT6A	hsa-miR-92a-3p	1.09283	-2.26121	TMGs-upregulating DEmiRNA
TMEM19	hsa-miR-146b-5p	-0.690443	2.01426	TMGs-upregulating DEmiRNA
TFEC	hsa-miR-582-5p	-0.684937	3.39044	TMGs-upregulating DEmiRNA
ITPKB	hsa-miR-155-5p	-0.797165	1.08468	TMGs-upregulating DEmiRNA
EPB41L4A	hsa-miR-146b-5p	-1.34554	2.01426	TMGs-upregulating DEmiRNA
KLHL4	hsa-miR-203a-3p	-1.05892	4.21512	TMGs-upregulating DEmiRNA
UBL3	hsa-miR-155-5p	-0.907956	1.08468	TMGs-upregulating DEmiRNA
COL4A3	hsa-miR-203a-3p	-1.01404	4.21512	TMGs-upregulating DEmiRNA
ZNF154	hsa-miR-155-5p	-0.751769	1.08468	TMGs-upregulating DEmiRNA
ZSWIM5	hsa-miR-582-5p	-0.668848	3.39044	TMGs-upregulating DEmiRNA
UGCG	hsa-miR-203a-3p	-0.602455	4.21512	TMGs-upregulating DEmiRNA
PGGT1B	hsa-miR-582-5p	-0.638723	3.39044	TMGs-upregulating DEmiRNA
SLC25A24	hsa-miR-203a-3p	-0.752432	4.21512	TMGs-upregulating DEmiRNA
HES2	hsa-miR-203a-3p	-0.671125	4.21512	TMGs-upregulating DEmiRNA
AAK1	hsa-miR-146b-5p	-0.657906	2.01426	TMGs-upregulating DEmiRNA
HDAC2	hsa-miR-92a-3p	0.749887	-2.26121	TMGs-upregulating DEmiRNA
RASSF8	hsa-miR-203a-3p	-1.09516	4.21512	TMGs-upregulating DEmiRNA
IPO9	hsa-miR-92a-3p	0.635463	-2.26121	TMGs-upregulating DEmiRNA
SLC30A1	hsa-miR-203a-3p	-0.775564	4.21512	TMGs-upregulating DEmiRNA
SULT1C2	hsa-miR-92a-3p	4.15208	-2.26121	TMGs-upregulating DEmiRNA
RARB	hsa-miR-146b-5p	-0.716218	2.01426	TMGs-upregulating DEmiRNA
GRIP1	hsa-miR-582-5p	-0.833887	3.39044	TMGs-upregulating DEmiRNA
OPN3	hsa-miR-203a-3p	-2.08947	4.21512	TMGs-upregulating DEmiRNA
CD1D	hsa-miR-582-3p	-1.52732	5.40361	TMGs-upregulating DEmiRNA
TMEM127	hsa-miR-203a-3p	-1.04646	4.21512	TMGs-upregulating DEmiRNA
CYBRD1	hsa-miR-582-5p	-2.35718	3.39044	TMGs-upregulating DEmiRNA
ERAP1	hsa-miR-203a-3p	-0.735584	4.21512	TMGs-upregulating DEmiRNA
CAB39	hsa-miR-155-5p	-1.04849	1.08468	TMGs-upregulating DEmiRNA
NPR3	hsa-miR-203a-3p	-1.50712	4.21512	TMGs-upregulating DEmiRNA
NR3C2	hsa-miR-155-5p	-2.70012	1.08468	TMGs-upregulating DEmiRNA
HPGD	hsa-miR-582-5p	-2.98331	3.39044	TMGs-upregulating DEmiRNA
PCSK6	hsa-miR-155-5p	-1.04343	1.08468	TMGs-upregulating DEmiRNA
FGGY	hsa-miR-1266-5p	1.11715	-1.87088	TMGs-upregulating DEmiRNA
PDE4D	hsa-miR-582-5p	-0.915278	3.39044	TMGs-upregulating DEmiRNA
QKI	hsa-miR-203a-3p	-0.756578	4.21512	TMGs-upregulating DEmiRNA
ADAM23	hsa-miR-146b-5p	-0.840386	2.01426	TMGs-upregulating DEmiRNA
GNAO1	hsa-miR-203a-3p	-3.19484	4.21512	TMGs-upregulating DEmiRNA
PFKFB4	hsa-miR-1266-5p	1.04961	-1.87088	TMGs-upregulating DEmiRNA
SETBP1	hsa-miR-203a-3p	-1.94693	4.21512	TMGs-upregulating DEmiRNA
MTHFR	hsa-miR-203a-3p	-0.710031	4.21512	TMGs-upregulating DEmiRNA
ADRB1	hsa-miR-582-5p	-1.01518	3.39044	TMGs-upregulating DEmiRNA
FLNA	hsa-miR-146b-5p	-2.12921	2.01426	TMGs-upregulating DEmiRNA
DTNA	hsa-miR-582-5p	-1.51537	3.39044	TMGs-upregulating DEmiRNA
CCL5	hsa-miR-146b-5p	-1.11757	2.01426	TMGs-upregulating DEmiRNA
TMEM165	hsa-miR-1266-5p	0.927743	-1.87088	TMGs-upregulating DEmiRNA
MMP10	hsa-miR-92a-3p	3.60753	-2.26121	TMGs-upregulating DEmiRNA
COL1A2	hsa-miR-92a-3p	1.58889	-2.26121	TMGs-upregulating DEmiRNA
SNAI1	hsa-miR-92a-3p	1.72774	-2.26121	TMGs-upregulating DEmiRNA
STK17B	hsa-miR-582-5p	-1.2852	3.39044	TMGs-upregulating DEmiRNA
POU2AF1	hsa-miR-203a-3p	-1.68318	4.21512	TMGs-upregulating DEmiRNA
KIAA1671	hsa-miR-582-5p	-1.08168	3.39044	TMGs-upregulating DEmiRNA
ANKMY1	hsa-miR-1266-5p	0.80637	-1.87088	TMGs-upregulating DEmiRNA
IFFO2	hsa-miR-1266-5p	0.862877	-1.87088	TMGs-upregulating DEmiRNA
C3orf18	hsa-miR-155-5p	-1.13903	1.08468	TMGs-upregulating DEmiRNA
TMOD1	hsa-miR-582-5p	-2.38709	3.39044	TMGs-upregulating DEmiRNA
KCNIP4	hsa-miR-203a-3p	-1.7225	4.21512	TMGs-upregulating DEmiRNA
SCUBE2	hsa-miR-155-5p	-2.9371	1.08468	TMGs-upregulating DEmiRNA
C1orf21	hsa-miR-146b-5p	-0.787121	2.01426	TMGs-upregulating DEmiRNA
RGS16	hsa-miR-1266-5p	2.56838	-1.87088	TMGs-upregulating DEmiRNA
KIR2DL4	hsa-miR-146b-5p	-1.9739	2.01426	TMGs-upregulating DEmiRNA
FAM13B	hsa-miR-203a-3p	-0.885456	4.21512	TMGs-upregulating DEmiRNA
GALNT5	hsa-miR-1266-5p	0.657321	-1.87088	TMGs-upregulating DEmiRNA
COL26A1	hsa-miR-1266-5p	1.13068	-1.87088	TMGs-upregulating DEmiRNA
EPS8	hsa-miR-582-5p	-0.674576	3.39044	TMGs-upregulating DEmiRNA
CA12	hsa-miR-203a-3p	-2.20179	4.21512	TMGs-upregulating DEmiRNA
SHE	hsa-miR-582-3p	-1.75355	5.40361	TMGs-upregulating DEmiRNA
MFSD9	hsa-miR-582-5p	-0.643655	3.39044	TMGs-upregulating DEmiRNA
IFI44L	hsa-miR-92a-3p	0.824693	-2.26121	TMGs-upregulating DEmiRNA
TCFL5	hsa-miR-92a-3p	1.1504	-2.26121	TMGs-upregulating DEmiRNA
KLF10	hsa-miR-203a-3p	-0.744112	4.21512	TMGs-upregulating DEmiRNA
KIF1A	hsa-miR-203a-3p	-3.52149	4.21512	TMGs-upregulating DEmiRNA
ANKRD22	hsa-miR-1266-5p	0.964317	-1.87088	TMGs-upregulating DEmiRNA
RSAD2	hsa-miR-582-3p	-1.64243	5.40361	TMGs-upregulating DEmiRNA
CAMK2N1	hsa-miR-582-5p	-1.44856	3.39044	TMGs-upregulating DEmiRNA
TMEM9	hsa-miR-1266-5p	1.03359	-1.87088	TMGs-upregulating DEmiRNA
PLS1	hsa-miR-203a-3p	-1.63623	4.21512	TMGs-upregulating DEmiRNA
CD302	hsa-miR-155-5p	-1.13694	1.08468	TMGs-upregulating DEmiRNA
C1orf21	hsa-miR-155-5p	-0.787121	1.08468	TMGs-upregulating DEmiRNA
ZMIZ1	hsa-miR-203a-3p	-0.95185	4.21512	TMGs-upregulating DEmiRNA
RORA	hsa-miR-155-5p	-0.600434	1.08468	TMGs-upregulating DEmiRNA
E2F7	hsa-miR-1266-5p	2.07241	-1.87088	TMGs-upregulating DEmiRNA
FAM110B	hsa-miR-146b-5p	-1.29287	2.01426	TMGs-upregulating DEmiRNA
LIX1L	hsa-miR-582-3p	-0.722402	5.40361	TMGs-upregulating DEmiRNA
SLC9A7	hsa-miR-92a-3p	2.07872	-2.26121	TMGs-upregulating DEmiRNA
POLR1A	hsa-miR-92a-3p	0.782136	-2.26121	TMGs-upregulating DEmiRNA
PPP1R1C	hsa-miR-1266-5p	1.30661	-1.87088	TMGs-upregulating DEmiRNA
LSAMP	hsa-miR-146b-5p	-0.820074	2.01426	TMGs-upregulating DEmiRNA
FMO2	hsa-miR-582-5p	-2.08711	3.39044	TMGs-upregulating DEmiRNA
DIXDC1	hsa-miR-155-5p	-1.55929	1.08468	TMGs-upregulating DEmiRNA
PERM1	hsa-miR-1266-5p	3.21759	-1.87088	TMGs-upregulating DEmiRNA
ENTPD5	hsa-miR-203a-3p	-2.82427	4.21512	TMGs-upregulating DEmiRNA
SMAD6	hsa-miR-92a-3p	0.846572	-2.26121	TMGs-upregulating DEmiRNA
RAPGEF2	hsa-miR-155-5p	-0.586808	1.08468	TMGs-upregulating DEmiRNA
TMEM201	hsa-miR-1266-5p	0.962272	-1.87088	TMGs-upregulating DEmiRNA
SCGB2A1	hsa-miR-203a-3p	-1.78338	4.21512	TMGs-upregulating DEmiRNA
BHLHE41	hsa-miR-146b-5p	-0.837419	2.01426	TMGs-upregulating DEmiRNA
EDAR	hsa-miR-92a-3p	2.83822	-2.26121	TMGs-upregulating DEmiRNA
RFK	hsa-miR-155-5p	-1.25245	1.08468	TMGs-upregulating DEmiRNA
PGM3	hsa-miR-1266-5p	0.654717	-1.87088	TMGs-upregulating DEmiRNA
NECTIN3	hsa-miR-582-5p	-0.98302	3.39044	TMGs-upregulating DEmiRNA
C2CD4C	hsa-miR-92a-3p	1.05638	-2.26121	TMGs-upregulating DEmiRNA
SOSTDC1	hsa-miR-203a-3p	-1.63984	4.21512	TMGs-upregulating DEmiRNA
ZNF518B	hsa-miR-155-5p	-0.936694	1.08468	TMGs-upregulating DEmiRNA
TMTC1	hsa-miR-582-5p	-1.67253	3.39044	TMGs-upregulating DEmiRNA
C2orf48	hsa-miR-92a-3p	2.55915	-2.26121	TMGs-upregulating DEmiRNA
DDR2	hsa-miR-203a-3p	-1.63862	4.21512	TMGs-upregulating DEmiRNA
ADGRL2	hsa-miR-146b-5p	-0.998472	2.01426	TMGs-upregulating DEmiRNA
SYPL2	hsa-miR-146b-5p	-1.9184	2.01426	TMGs-upregulating DEmiRNA
PDGFD	hsa-miR-203a-3p	-1.75232	4.21512	TMGs-upregulating DEmiRNA
TFCP2L1	hsa-miR-203a-3p	-1.30236	4.21512	TMGs-upregulating DEmiRNA
FAM49A	hsa-miR-155-5p	-1.32736	1.08468	TMGs-upregulating DEmiRNA
COL4A3	hsa-miR-155-5p	-1.01404	1.08468	TMGs-upregulating DEmiRNA
ITPKB	hsa-miR-146b-5p	-0.797165	2.01426	TMGs-upregulating DEmiRNA
PTTG1IP	hsa-miR-582-5p	-0.68236	3.39044	TMGs-upregulating DEmiRNA
SEMA6A	hsa-miR-582-5p	-2.50924	3.39044	TMGs-upregulating DEmiRNA
TNIK	hsa-miR-203a-3p	-0.693288	4.21512	TMGs-upregulating DEmiRNA
PAQR8	hsa-miR-203a-3p	-1.66834	4.21512	TMGs-upregulating DEmiRNA
SPIB	hsa-miR-582-3p	-4.25889	5.40361	TMGs-upregulating DEmiRNA
KLHL4	hsa-miR-146b-5p	-1.05892	2.01426	TMGs-upregulating DEmiRNA
RORA	hsa-miR-582-3p	-0.600434	5.40361	TMGs-upregulating DEmiRNA
ARRDC4	hsa-miR-582-5p	-1.69297	3.39044	TMGs-upregulating DEmiRNA
GNAO1	hsa-miR-582-5p	-3.19484	3.39044	TMGs-upregulating DEmiRNA
GOLGA8A	hsa-miR-92a-3p	1.36589	-2.26121	TMGs-upregulating DEmiRNA
MAGI3	hsa-miR-582-3p	-1.21177	5.40361	TMGs-upregulating DEmiRNA
ANO5	hsa-miR-155-5p	-3.18658	1.08468	TMGs-upregulating DEmiRNA
CREBRF	hsa-miR-203a-3p	-0.951136	4.21512	TMGs-upregulating DEmiRNA
PITX2	hsa-miR-203a-3p	-1.2574	4.21512	TMGs-upregulating DEmiRNA
CHST10	hsa-miR-203a-3p	-0.622061	4.21512	TMGs-upregulating DEmiRNA
PLD6	hsa-miR-1266-5p	0.876952	-1.87088	TMGs-upregulating DEmiRNA
CILP	hsa-miR-582-5p	-2.61992	3.39044	TMGs-upregulating DEmiRNA
TGFA	hsa-miR-582-3p	-1.1388	5.40361	TMGs-upregulating DEmiRNA
PSKH1	hsa-miR-155-5p	-0.788171	1.08468	TMGs-upregulating DEmiRNA
EGLN1	hsa-miR-155-5p	-1.01148	1.08468	TMGs-upregulating DEmiRNA
UTP11	hsa-miR-92a-3p	0.593666	-2.26121	TMGs-upregulating DEmiRNA
ATP2B1	hsa-miR-582-5p	-1.01222	3.39044	TMGs-upregulating DEmiRNA
ZNF439	hsa-miR-582-5p	-1.45961	3.39044	TMGs-upregulating DEmiRNA
GPR17	hsa-miR-203a-3p	-1.31742	4.21512	TMGs-upregulating DEmiRNA
AFF3	hsa-miR-582-5p	-2.80427	3.39044	TMGs-upregulating DEmiRNA
FGL2	hsa-miR-203a-3p	-2.52445	4.21512	TMGs-upregulating DEmiRNA
BBOF1	hsa-miR-203a-3p	-0.84164	4.21512	TMGs-upregulating DEmiRNA
ACKR2	hsa-miR-146b-5p	-2.69785	2.01426	TMGs-upregulating DEmiRNA
LPAR1	hsa-miR-582-5p	-2.05704	3.39044	TMGs-upregulating DEmiRNA
RIMKLB	hsa-miR-203a-3p	-1.01077	4.21512	TMGs-upregulating DEmiRNA
GPR15	hsa-miR-203a-3p	-3.60488	4.21512	TMGs-upregulating DEmiRNA
IMPA1	hsa-miR-203a-3p	-1.0779	4.21512	TMGs-upregulating DEmiRNA
GRAMD1B	hsa-miR-92a-3p	1.26836	-2.26121	TMGs-upregulating DEmiRNA
PDK2	hsa-miR-203a-3p	-1.33992	4.21512	TMGs-upregulating DEmiRNA
GLI3	hsa-miR-582-5p	-1.37648	3.39044	TMGs-upregulating DEmiRNA
TGFA	hsa-miR-155-5p	-1.1388	1.08468	TMGs-upregulating DEmiRNA
PDPN	hsa-miR-1266-5p	1.66426	-1.87088	TMGs-upregulating DEmiRNA
ZFC3H1	hsa-miR-92a-3p	0.889339	-2.26121	TMGs-upregulating DEmiRNA
PAX9	hsa-miR-92a-3p	4.09099	-2.26121	TMGs-upregulating DEmiRNA
RPL37	hsa-miR-92a-3p	0.67246	-2.26121	TMGs-upregulating DEmiRNA
ELOVL6	hsa-miR-203a-3p	-0.650339	4.21512	TMGs-upregulating DEmiRNA
QKI	hsa-miR-582-5p	-0.756578	3.39044	TMGs-upregulating DEmiRNA
RAB42	hsa-miR-203a-3p	-1.16461	4.21512	TMGs-upregulating DEmiRNA
RPL22L1	hsa-miR-92a-3p	2.33234	-2.26121	TMGs-upregulating DEmiRNA
NOX4	hsa-miR-92a-3p	2.79741	-2.26121	TMGs-upregulating DEmiRNA
NFASC	hsa-miR-155-5p	-1.33924	1.08468	TMGs-upregulating DEmiRNA
HDHD2	hsa-miR-582-5p	-0.595664	3.39044	TMGs-upregulating DEmiRNA
ZC3H12C	hsa-miR-582-3p	-1.24676	5.40361	TMGs-upregulating DEmiRNA
RELN	hsa-miR-582-5p	-2.4422	3.39044	TMGs-upregulating DEmiRNA
KIF13B	hsa-miR-146b-5p	-1.40326	2.01426	TMGs-upregulating DEmiRNA
ATAD3A	hsa-miR-1266-5p	1.17803	-1.87088	TMGs-upregulating DEmiRNA
PITPNC1	hsa-miR-92a-3p	0.996316	-2.26121	TMGs-upregulating DEmiRNA
FRMD6	hsa-miR-582-5p	-0.719776	3.39044	TMGs-upregulating DEmiRNA
ENPP1	hsa-miR-155-5p	-1.74717	1.08468	TMGs-upregulating DEmiRNA
TMEM237	hsa-miR-92a-3p	0.914556	-2.26121	TMGs-upregulating DEmiRNA
AP1S3	hsa-miR-92a-3p	1.85317	-2.26121	TMGs-upregulating DEmiRNA
FGF7	hsa-miR-582-3p	-1.19175	5.40361	TMGs-upregulating DEmiRNA
TRMT61A	hsa-miR-1266-5p	0.792075	-1.87088	TMGs-upregulating DEmiRNA
PFKFB2	hsa-miR-155-5p	-0.755902	1.08468	TMGs-upregulating DEmiRNA
RPS6KA5	hsa-miR-582-5p	-1.04964	3.39044	TMGs-upregulating DEmiRNA
CXCR2	hsa-miR-1266-5p	0.910025	-1.87088	TMGs-upregulating DEmiRNA
GBP2	hsa-miR-582-3p	-0.881906	5.40361	TMGs-upregulating DEmiRNA
PDGFRA	hsa-miR-146b-5p	-1.30647	2.01426	TMGs-upregulating DEmiRNA
FBXL17	hsa-miR-203a-3p	-0.713197	4.21512	TMGs-upregulating DEmiRNA
MAGI3	hsa-miR-146b-5p	-1.21177	2.01426	TMGs-upregulating DEmiRNA
CXorf21	hsa-miR-203a-3p	-1.26214	4.21512	TMGs-upregulating DEmiRNA
FOXC1	hsa-miR-1266-5p	1.43253	-1.87088	TMGs-upregulating DEmiRNA
CAP2	hsa-miR-582-5p	-1.9386	3.39044	TMGs-upregulating DEmiRNA
SLC39A6	hsa-miR-92a-3p	0.927515	-2.26121	TMGs-upregulating DEmiRNA
LDLRAP1	hsa-miR-203a-3p	-0.630829	4.21512	TMGs-upregulating DEmiRNA
FAXDC2	hsa-miR-146b-5p	-1.80264	2.01426	TMGs-upregulating DEmiRNA
TMOD2	hsa-miR-203a-3p	-0.930093	4.21512	TMGs-upregulating DEmiRNA
AAK1	hsa-miR-155-5p	-0.657906	1.08468	TMGs-upregulating DEmiRNA
MRC1	hsa-miR-582-3p	-1.287	5.40361	TMGs-upregulating DEmiRNA
ZC3H8	hsa-miR-1266-5p	1.12974	-1.87088	TMGs-upregulating DEmiRNA
EIF2AK3	hsa-miR-582-5p	-0.688928	3.39044	TMGs-upregulating DEmiRNA
MARCH2	hsa-miR-155-5p	-1.10926	1.08468	TMGs-upregulating DEmiRNA
FZD4	hsa-miR-203a-3p	-0.814364	4.21512	TMGs-upregulating DEmiRNA
TMEM19	hsa-miR-582-5p	-0.690443	3.39044	TMGs-upregulating DEmiRNA
PIGR	hsa-miR-203a-3p	-1.54559	4.21512	TMGs-upregulating DEmiRNA
COL3A1	hsa-miR-92a-3p	1.25174	-2.26121	TMGs-upregulating DEmiRNA
DMD	hsa-miR-582-5p	-2.283	3.39044	TMGs-upregulating DEmiRNA
ABHD4	hsa-miR-582-3p	-0.733371	5.40361	TMGs-upregulating DEmiRNA
ACO2	hsa-miR-203a-3p	-1.20998	4.21512	TMGs-upregulating DEmiRNA
NCAPH	hsa-miR-92a-3p	1.33419	-2.26121	TMGs-upregulating DEmiRNA
CD1D	hsa-miR-203a-3p	-1.52732	4.21512	TMGs-upregulating DEmiRNA
SCG3	hsa-miR-582-5p	-2.69768	3.39044	TMGs-upregulating DEmiRNA
DCLK3	hsa-miR-1266-5p	1.27556	-1.87088	TMGs-upregulating DEmiRNA
FOXP3	hsa-miR-1266-5p	1.70515	-1.87088	TMGs-upregulating DEmiRNA
CR1	hsa-miR-203a-3p	-0.979345	4.21512	TMGs-upregulating DEmiRNA
CDC42BPA	hsa-miR-146b-5p	-0.773454	2.01426	TMGs-upregulating DEmiRNA
BCL2L11	hsa-miR-582-3p	-1.14505	5.40361	TMGs-upregulating DEmiRNA
ACP1	hsa-miR-1266-5p	0.622337	-1.87088	TMGs-upregulating DEmiRNA
SCG2	hsa-miR-155-5p	-1.95719	1.08468	TMGs-upregulating DEmiRNA
FARSB	hsa-miR-1266-5p	0.664917	-1.87088	TMGs-upregulating DEmiRNA
NAT1	hsa-miR-582-3p	-1.51269	5.40361	TMGs-upregulating DEmiRNA
PI15	hsa-miR-146b-5p	-1.74004	2.01426	TMGs-upregulating DEmiRNA
ANGPTL1	hsa-miR-155-5p	-3.54593	1.08468	TMGs-upregulating DEmiRNA
NDUFS1	hsa-miR-155-5p	-0.68836	1.08468	TMGs-upregulating DEmiRNA
TMEM100	hsa-miR-203a-3p	-3.96924	4.21512	TMGs-upregulating DEmiRNA
EZH2	hsa-miR-92a-3p	1.3825	-2.26121	TMGs-upregulating DEmiRNA
GPR180	hsa-miR-92a-3p	1.15998	-2.26121	TMGs-upregulating DEmiRNA
LAT	hsa-miR-1266-5p	0.605947	-1.87088	TMGs-upregulating DEmiRNA
PLEKHM3	hsa-miR-155-5p	-0.591828	1.08468	TMGs-upregulating DEmiRNA
PARM1	hsa-miR-203a-3p	-1.33012	4.21512	TMGs-upregulating DEmiRNA
SLC25A32	hsa-miR-92a-3p	0.995373	-2.26121	TMGs-upregulating DEmiRNA
TRPM6	hsa-miR-203a-3p	-4.75777	4.21512	TMGs-upregulating DEmiRNA
FGF7	hsa-miR-155-5p	-1.19175	1.08468	TMGs-upregulating DEmiRNA
KCNK10	hsa-miR-203a-3p	-1.91774	4.21512	TMGs-upregulating DEmiRNA
PPFIA4	hsa-miR-92a-3p	1.44637	-2.26121	TMGs-upregulating DEmiRNA
SOCS6	hsa-miR-155-5p	-0.954896	1.08468	TMGs-upregulating DEmiRNA
STARD5	hsa-miR-155-5p	-0.651527	1.08468	TMGs-upregulating DEmiRNA
SLC44A1	hsa-miR-203a-3p	-0.878928	4.21512	TMGs-upregulating DEmiRNA
STK17B	hsa-miR-155-5p	-1.2852	1.08468	TMGs-upregulating DEmiRNA
PRKCE	hsa-miR-582-5p	-0.74876	3.39044	TMGs-upregulating DEmiRNA
CALU	hsa-miR-1266-5p	0.816796	-1.87088	TMGs-upregulating DEmiRNA
ABL1	hsa-miR-203a-3p	-0.705731	4.21512	TMGs-upregulating DEmiRNA
SEMA5A	hsa-miR-155-5p	-0.890306	1.08468	TMGs-upregulating DEmiRNA
SHC4	hsa-miR-582-5p	-0.787715	3.39044	TMGs-upregulating DEmiRNA
CCDC89	hsa-miR-146b-5p	-0.819625	2.01426	TMGs-upregulating DEmiRNA
SORT1	hsa-miR-582-3p	-0.728428	5.40361	TMGs-upregulating DEmiRNA
IL1RL1	hsa-miR-582-5p	-0.777045	3.39044	TMGs-upregulating DEmiRNA
WBP1L	hsa-miR-155-5p	-0.771705	1.08468	TMGs-upregulating DEmiRNA
CD96	hsa-miR-146b-5p	-1.21912	2.01426	TMGs-upregulating DEmiRNA
SHE	hsa-miR-582-5p	-1.75355	3.39044	TMGs-upregulating DEmiRNA
CCDC85C	hsa-miR-582-5p	-0.911166	3.39044	TMGs-upregulating DEmiRNA
PTPRS	hsa-miR-582-5p	-0.862932	3.39044	TMGs-upregulating DEmiRNA
AHRR	hsa-miR-155-5p	-1.14127	1.08468	TMGs-upregulating DEmiRNA
TMEM135	hsa-miR-582-3p	-0.647708	5.40361	TMGs-upregulating DEmiRNA
CNGA3	hsa-miR-203a-3p	-3.92192	4.21512	TMGs-upregulating DEmiRNA
RBM47	hsa-miR-155-5p	-1.31587	1.08468	TMGs-upregulating DEmiRNA
FBXO32	hsa-miR-582-5p	-1.87478	3.39044	TMGs-upregulating DEmiRNA
RAVER2	hsa-miR-203a-3p	-1.21028	4.21512	TMGs-upregulating DEmiRNA
USP38	hsa-miR-582-3p	-0.723237	5.40361	TMGs-upregulating DEmiRNA
RGL1	hsa-miR-203a-3p	-1.33979	4.21512	TMGs-upregulating DEmiRNA
NFASC	hsa-miR-146b-5p	-1.33924	2.01426	TMGs-upregulating DEmiRNA
RNF135	hsa-miR-582-5p	-0.643371	3.39044	TMGs-upregulating DEmiRNA
ME1	hsa-miR-92a-3p	1.39463	-2.26121	TMGs-upregulating DEmiRNA
PPP1R12B	hsa-miR-146b-5p	-2.34536	2.01426	TMGs-upregulating DEmiRNA
NTMT1	hsa-miR-1266-5p	1.21398	-1.87088	TMGs-upregulating DEmiRNA
ARPIN	hsa-miR-146b-5p	-0.941731	2.01426	TMGs-upregulating DEmiRNA
WDFY4	hsa-miR-146b-5p	-0.784691	2.01426	TMGs-upregulating DEmiRNA
TRPV3	hsa-miR-203a-3p	-3.35709	4.21512	TMGs-upregulating DEmiRNA
ZEB1	hsa-miR-203a-3p	-1.41483	4.21512	TMGs-upregulating DEmiRNA
FMO1	hsa-miR-1266-5p	1.45565	-1.87088	TMGs-upregulating DEmiRNA
RIMKLA	hsa-miR-203a-3p	-1.37638	4.21512	TMGs-upregulating DEmiRNA
DUSP19	hsa-miR-582-5p	-0.626433	3.39044	TMGs-upregulating DEmiRNA
MBTPS2	hsa-miR-1266-5p	0.790154	-1.87088	TMGs-upregulating DEmiRNA
SHROOM3	hsa-miR-582-5p	-1.00194	3.39044	TMGs-upregulating DEmiRNA
TESPA1	hsa-miR-203a-3p	-1.21049	4.21512	TMGs-upregulating DEmiRNA
LRRC10B	hsa-miR-1266-5p	0.946505	-1.87088	TMGs-upregulating DEmiRNA
SPIRE1	hsa-miR-1266-5p	0.648838	-1.87088	TMGs-upregulating DEmiRNA
SIM2	hsa-miR-92a-3p	4.35363	-2.26121	TMGs-upregulating DEmiRNA
ICOS	hsa-miR-1266-5p	0.743508	-1.87088	TMGs-upregulating DEmiRNA
C2orf88	hsa-miR-155-5p	-3.5303	1.08468	TMGs-upregulating DEmiRNA
DYNC1I1	hsa-miR-203a-3p	-1.77082	4.21512	TMGs-upregulating DEmiRNA
KLF15	hsa-miR-582-5p	-1.13907	3.39044	TMGs-upregulating DEmiRNA
CHPF	hsa-miR-1266-5p	1.82348	-1.87088	TMGs-upregulating DEmiRNA
DDX58	hsa-miR-582-5p	-0.625993	3.39044	TMGs-upregulating DEmiRNA
NUP43	hsa-miR-92a-3p	0.899685	-2.26121	TMGs-upregulating DEmiRNA
ESRRG	hsa-miR-155-5p	-0.993403	1.08468	TMGs-upregulating DEmiRNA
TBX3	hsa-miR-92a-3p	0.780422	-2.26121	TMGs-upregulating DEmiRNA
GPD2	hsa-miR-582-3p	-0.660879	5.40361	TMGs-upregulating DEmiRNA
CCR5	hsa-miR-203a-3p	-0.65394	4.21512	TMGs-upregulating DEmiRNA
ZDBF2	hsa-miR-155-5p	-1.00955	1.08468	TMGs-upregulating DEmiRNA
CNR1	hsa-miR-582-5p	-3.23965	3.39044	TMGs-upregulating DEmiRNA
LDLRAP1	hsa-miR-155-5p	-0.630829	1.08468	TMGs-upregulating DEmiRNA
CCL28	hsa-miR-155-5p	-1.95745	1.08468	TMGs-upregulating DEmiRNA
LRRK2	hsa-miR-582-3p	-1.14242	5.40361	TMGs-upregulating DEmiRNA
MAGI3	hsa-miR-582-5p	-1.21177	3.39044	TMGs-upregulating DEmiRNA
GPR17	hsa-miR-582-5p	-1.31742	3.39044	TMGs-upregulating DEmiRNA
OTUD7B	hsa-miR-155-5p	-0.658568	1.08468	TMGs-upregulating DEmiRNA
FAM214A	hsa-miR-582-3p	-1.0733	5.40361	TMGs-upregulating DEmiRNA
KL	hsa-miR-582-5p	-1.49953	3.39044	TMGs-upregulating DEmiRNA
MAP2	hsa-miR-582-3p	-1.52636	5.40361	TMGs-upregulating DEmiRNA
TMBIM4	hsa-miR-582-5p	-0.78984	3.39044	TMGs-upregulating DEmiRNA
E2F2	hsa-miR-155-5p	-0.58765	1.08468	TMGs-upregulating DEmiRNA
COL17A1	hsa-miR-203a-3p	-1.12625	4.21512	TMGs-upregulating DEmiRNA
CACNA2D1	hsa-miR-155-5p	-1.71667	1.08468	TMGs-upregulating DEmiRNA
CCNE2	hsa-miR-92a-3p	0.818004	-2.26121	TMGs-upregulating DEmiRNA
SLC25A34	hsa-miR-582-5p	-4.27696	3.39044	TMGs-upregulating DEmiRNA
TKT	hsa-miR-1266-5p	1.06588	-1.87088	TMGs-upregulating DEmiRNA
ATAT1	hsa-miR-1266-5p	1.09843	-1.87088	TMGs-upregulating DEmiRNA
SLC12A2	hsa-miR-92a-3p	1.55059	-2.26121	TMGs-upregulating DEmiRNA
PTGER3	hsa-miR-203a-3p	-0.912246	4.21512	TMGs-upregulating DEmiRNA
NOC2L	hsa-miR-92a-3p	0.884115	-2.26121	TMGs-upregulating DEmiRNA
CLCN5	hsa-miR-92a-3p	0.973964	-2.26121	TMGs-upregulating DEmiRNA
PIP5K1B	hsa-miR-146b-5p	-1.17878	2.01426	TMGs-upregulating DEmiRNA
EIF5B	hsa-miR-92a-3p	0.656585	-2.26121	TMGs-upregulating DEmiRNA
TSPAN1	hsa-miR-146b-5p	-2.18733	2.01426	TMGs-upregulating DEmiRNA
MRTO4	hsa-miR-1266-5p	1.09585	-1.87088	TMGs-upregulating DEmiRNA
ACKR3	hsa-miR-203a-3p	-0.758721	4.21512	TMGs-upregulating DEmiRNA
LRRTM2	hsa-miR-155-5p	-1.43369	1.08468	TMGs-upregulating DEmiRNA
EXOC6B	hsa-miR-146b-5p	-1.03789	2.01426	TMGs-upregulating DEmiRNA
PLEKHM3	hsa-miR-582-5p	-0.591828	3.39044	TMGs-upregulating DEmiRNA
LILRA1	hsa-miR-203a-3p	-0.722852	4.21512	TMGs-upregulating DEmiRNA
TP53INP1	hsa-miR-155-5p	-1.04848	1.08468	TMGs-upregulating DEmiRNA
NEGR1	hsa-miR-155-5p	-2.90179	1.08468	TMGs-upregulating DEmiRNA
DYNC1I1	hsa-miR-155-5p	-1.77082	1.08468	TMGs-upregulating DEmiRNA
ZNRF2	hsa-miR-146b-5p	-0.816927	2.01426	TMGs-upregulating DEmiRNA
FUCA1	hsa-miR-203a-3p	-1.96969	4.21512	TMGs-upregulating DEmiRNA
ZDBF2	hsa-miR-146b-5p	-1.00955	2.01426	TMGs-upregulating DEmiRNA
TFCP2L1	hsa-miR-582-5p	-1.30236	3.39044	TMGs-upregulating DEmiRNA
SHISA3	hsa-miR-203a-3p	-2.0071	4.21512	TMGs-upregulating DEmiRNA
NDUFS1	hsa-miR-203a-3p	-0.68836	4.21512	TMGs-upregulating DEmiRNA
SLC22A15	hsa-miR-1266-5p	1.45725	-1.87088	TMGs-upregulating DEmiRNA
NEK7	hsa-miR-582-3p	-0.637071	5.40361	TMGs-upregulating DEmiRNA
RAB9B	hsa-miR-582-5p	-2.16543	3.39044	TMGs-upregulating DEmiRNA
IL6R	hsa-miR-155-5p	-3.01995	1.08468	TMGs-upregulating DEmiRNA
NR2C2AP	hsa-miR-1266-5p	1.10126	-1.87088	TMGs-upregulating DEmiRNA
TXNIP	hsa-miR-146b-5p	-1.55018	2.01426	TMGs-upregulating DEmiRNA
COL14A1	hsa-miR-203a-3p	-1.19962	4.21512	TMGs-upregulating DEmiRNA
HOXD3	hsa-miR-203a-3p	-0.820316	4.21512	TMGs-upregulating DEmiRNA
SEMA3G	hsa-miR-146b-5p	-1.93087	2.01426	TMGs-upregulating DEmiRNA
ACVR1C	hsa-miR-146b-5p	-1.42293	2.01426	TMGs-upregulating DEmiRNA
LRRTM2	hsa-miR-146b-5p	-1.43369	2.01426	TMGs-upregulating DEmiRNA
PEX19	hsa-miR-582-3p	-0.686472	5.40361	TMGs-upregulating DEmiRNA
ZNF781	hsa-miR-582-5p	-1.36252	3.39044	TMGs-upregulating DEmiRNA
FANCL	hsa-miR-1266-5p	0.696033	-1.87088	TMGs-upregulating DEmiRNA
PDK4	hsa-miR-155-5p	-3.05711	1.08468	TMGs-upregulating DEmiRNA
RNF150	hsa-miR-203a-3p	-2.97093	4.21512	TMGs-upregulating DEmiRNA
PHLDA1	hsa-miR-1266-5p	2.92017	-1.87088	TMGs-upregulating DEmiRNA
PLEKHN1	hsa-miR-1266-5p	3.65301	-1.87088	TMGs-upregulating DEmiRNA
ANKRD6	hsa-miR-155-5p	-0.791612	1.08468	TMGs-upregulating DEmiRNA
SLMAP	hsa-miR-582-3p	-0.993529	5.40361	TMGs-upregulating DEmiRNA
GLRB	hsa-miR-582-5p	-1.26396	3.39044	TMGs-upregulating DEmiRNA
METTL7A	hsa-miR-146b-5p	-2.64496	2.01426	TMGs-upregulating DEmiRNA
DPH2	hsa-miR-1266-5p	0.823232	-1.87088	TMGs-upregulating DEmiRNA
PITPNM3	hsa-miR-582-5p	-1.10465	3.39044	TMGs-upregulating DEmiRNA
PNOC	hsa-miR-203a-3p	-1.9102	4.21512	TMGs-upregulating DEmiRNA
PTN	hsa-miR-155-5p	-2.41548	1.08468	TMGs-upregulating DEmiRNA
TFCP2L1	hsa-miR-582-3p	-1.30236	5.40361	TMGs-upregulating DEmiRNA
SNAPC1	hsa-miR-92a-3p	0.623192	-2.26121	TMGs-upregulating DEmiRNA
STK17B	hsa-miR-203a-3p	-1.2852	4.21512	TMGs-upregulating DEmiRNA
LIFR	hsa-miR-203a-3p	-3.26822	4.21512	TMGs-upregulating DEmiRNA
ADAMTS4	hsa-miR-92a-3p	1.33022	-2.26121	TMGs-upregulating DEmiRNA
ECSCR	hsa-miR-155-5p	-0.619851	1.08468	TMGs-upregulating DEmiRNA
NIT1	hsa-miR-203a-3p	-0.750928	4.21512	TMGs-upregulating DEmiRNA
GPC6	hsa-miR-203a-3p	-0.785366	4.21512	TMGs-upregulating DEmiRNA
PLEKHM3	hsa-miR-582-3p	-0.591828	5.40361	TMGs-upregulating DEmiRNA
SLAMF9	hsa-miR-1266-5p	4.31003	-1.87088	TMGs-upregulating DEmiRNA
MLPH	hsa-miR-1266-5p	1.04268	-1.87088	TMGs-upregulating DEmiRNA
RASD2	hsa-miR-582-5p	-2.14929	3.39044	TMGs-upregulating DEmiRNA
SGK3	hsa-miR-203a-3p	-0.58624	4.21512	TMGs-upregulating DEmiRNA
PPFIA4	hsa-miR-1266-5p	1.44637	-1.87088	TMGs-upregulating DEmiRNA
KLF3	hsa-miR-155-5p	-0.671485	1.08468	TMGs-upregulating DEmiRNA
SLC4A8	hsa-miR-92a-3p	1.38477	-2.26121	TMGs-upregulating DEmiRNA
AKAP7	hsa-miR-203a-3p	-0.863338	4.21512	TMGs-upregulating DEmiRNA
SYNC	hsa-miR-203a-3p	-1.91185	4.21512	TMGs-upregulating DEmiRNA
EPB41L3	hsa-miR-582-5p	-2.70537	3.39044	TMGs-upregulating DEmiRNA
DDN	hsa-miR-1266-5p	4.71853	-1.87088	TMGs-upregulating DEmiRNA
CLIC5	hsa-miR-146b-5p	-2.23862	2.01426	TMGs-upregulating DEmiRNA
TADA2B	hsa-miR-155-5p	-0.711502	1.08468	TMGs-upregulating DEmiRNA
CFAP53	hsa-miR-1266-5p	0.589017	-1.87088	TMGs-upregulating DEmiRNA
LRCH1	hsa-miR-92a-3p	0.795684	-2.26121	TMGs-upregulating DEmiRNA
TGFA	hsa-miR-582-5p	-1.1388	3.39044	TMGs-upregulating DEmiRNA
FDX1	hsa-miR-203a-3p	-0.664656	4.21512	TMGs-upregulating DEmiRNA
IPO5	hsa-miR-92a-3p	0.988449	-2.26121	TMGs-upregulating DEmiRNA
CLMN	hsa-miR-203a-3p	-1.37787	4.21512	TMGs-upregulating DEmiRNA
GRID1	hsa-miR-146b-5p	-0.937769	2.01426	TMGs-upregulating DEmiRNA
MARVELD3	hsa-miR-146b-5p	-1.5044	2.01426	TMGs-upregulating DEmiRNA
KIF1B	hsa-miR-146b-5p	-0.692689	2.01426	TMGs-upregulating DEmiRNA
LEF1	hsa-miR-1266-5p	2.52365	-1.87088	TMGs-upregulating DEmiRNA
SLC41A1	hsa-miR-1266-5p	0.781527	-1.87088	TMGs-upregulating DEmiRNA
FAM19A1	hsa-miR-92a-3p	0.969615	-2.26121	TMGs-upregulating DEmiRNA
GDF11	hsa-miR-92a-3p	0.753636	-2.26121	TMGs-upregulating DEmiRNA
PBXIP1	hsa-miR-582-5p	-1.13078	3.39044	TMGs-upregulating DEmiRNA
STAM2	hsa-miR-146b-5p	-0.592723	2.01426	TMGs-upregulating DEmiRNA
CYP2J2	hsa-miR-203a-3p	-1.06873	4.21512	TMGs-upregulating DEmiRNA
MAVS	hsa-miR-582-3p	-0.660716	5.40361	TMGs-upregulating DEmiRNA
HENMT1	hsa-miR-1266-5p	0.963353	-1.87088	TMGs-upregulating DEmiRNA
RARB	hsa-miR-203a-3p	-0.716218	4.21512	TMGs-upregulating DEmiRNA
GLRB	hsa-miR-203a-3p	-1.26396	4.21512	TMGs-upregulating DEmiRNA
PODN	hsa-miR-155-5p	-0.982076	1.08468	TMGs-upregulating DEmiRNA
IPO9	hsa-miR-1266-5p	0.635463	-1.87088	TMGs-upregulating DEmiRNA
KIAA1211	hsa-miR-203a-3p	-2.06088	4.21512	TMGs-upregulating DEmiRNA
NECTIN1	hsa-miR-92a-3p	0.780573	-2.26121	TMGs-upregulating DEmiRNA
LIX1L	hsa-miR-203a-3p	-0.722402	4.21512	TMGs-upregulating DEmiRNA
WIPF1	hsa-miR-203a-3p	-0.664652	4.21512	TMGs-upregulating DEmiRNA
GRHL1	hsa-miR-92a-3p	2.75792	-2.26121	TMGs-upregulating DEmiRNA
NCOA1	hsa-miR-582-5p	-0.775205	3.39044	TMGs-upregulating DEmiRNA
RSAD2	hsa-miR-582-5p	-1.64243	3.39044	TMGs-upregulating DEmiRNA
MBNL1	hsa-miR-203a-3p	-0.821225	4.21512	TMGs-upregulating DEmiRNA
OLFML3	hsa-miR-155-5p	-1.1118	1.08468	TMGs-upregulating DEmiRNA
RAVER2	hsa-miR-582-3p	-1.21028	5.40361	TMGs-upregulating DEmiRNA
HECA	hsa-miR-155-5p	-0.686163	1.08468	TMGs-upregulating DEmiRNA
ZNF486	hsa-miR-92a-3p	0.80979	-2.26121	TMGs-upregulating DEmiRNA
MATR3	hsa-miR-1266-5p	1.20329	-1.87088	TMGs-upregulating DEmiRNA
SPATA17	hsa-miR-1266-5p	1.37985	-1.87088	TMGs-upregulating DEmiRNA
USP38	hsa-miR-155-5p	-0.723237	1.08468	TMGs-upregulating DEmiRNA
SAP30L	hsa-miR-155-5p	-0.847817	1.08468	TMGs-upregulating DEmiRNA
SYNC	hsa-miR-582-5p	-1.91185	3.39044	TMGs-upregulating DEmiRNA
YPEL5	hsa-miR-582-3p	-0.80253	5.40361	TMGs-upregulating DEmiRNA
KALRN	hsa-miR-582-5p	-0.929848	3.39044	TMGs-upregulating DEmiRNA
LINC01160	hsa-miR-203a-3p	-1.0327	4.21512	TMGs-upregulating DEmiRNA
PEX19	hsa-miR-146b-5p	-0.686472	2.01426	TMGs-upregulating DEmiRNA
KCNQ4	hsa-miR-146b-5p	-0.817343	2.01426	TMGs-upregulating DEmiRNA
MARCKSL1	hsa-miR-1266-5p	1.02146	-1.87088	TMGs-upregulating DEmiRNA
NCOA1	hsa-miR-203a-3p	-0.775205	4.21512	TMGs-upregulating DEmiRNA
GPNMB	hsa-miR-582-5p	-0.654878	3.39044	TMGs-upregulating DEmiRNA
ETS1	hsa-miR-155-5p	-0.612536	1.08468	TMGs-upregulating DEmiRNA
FAM49A	hsa-miR-146b-5p	-1.32736	2.01426	TMGs-upregulating DEmiRNA
NPHP4	hsa-miR-1266-5p	0.770004	-1.87088	TMGs-upregulating DEmiRNA
SLC30A1	hsa-miR-155-5p	-0.775564	1.08468	TMGs-upregulating DEmiRNA
AMPH	hsa-miR-146b-5p	-1.06361	2.01426	TMGs-upregulating DEmiRNA
SAP30L	hsa-miR-582-5p	-0.847817	3.39044	TMGs-upregulating DEmiRNA
RMND5A	hsa-miR-582-5p	-0.805057	3.39044	TMGs-upregulating DEmiRNA
PAXIP1	hsa-miR-92a-3p	0.687182	-2.26121	TMGs-upregulating DEmiRNA
PCDH7	hsa-miR-582-3p	-1.30118	5.40361	TMGs-upregulating DEmiRNA
ABHD17C	hsa-miR-582-5p	-0.603492	3.39044	TMGs-upregulating DEmiRNA
ZSWIM6	hsa-miR-155-5p	-1.09228	1.08468	TMGs-upregulating DEmiRNA
GABRD	hsa-miR-1266-5p	2.90502	-1.87088	TMGs-upregulating DEmiRNA
DESI1	hsa-miR-92a-3p	0.746272	-2.26121	TMGs-upregulating DEmiRNA
MTSS1	hsa-miR-582-5p	-0.645314	3.39044	TMGs-upregulating DEmiRNA
POU2F1	hsa-miR-1266-5p	0.598809	-1.87088	TMGs-upregulating DEmiRNA
RAB30	hsa-miR-582-5p	-1.05383	3.39044	TMGs-upregulating DEmiRNA
FRMD4A	hsa-miR-582-5p	-0.639041	3.39044	TMGs-upregulating DEmiRNA
SLC19A3	hsa-miR-146b-5p	-1.15415	2.01426	TMGs-upregulating DEmiRNA
SLC12A6	hsa-miR-155-5p	-0.630234	1.08468	TMGs-upregulating DEmiRNA
VPS13D	hsa-miR-582-5p	-0.797668	3.39044	TMGs-upregulating DEmiRNA
LGALSL	hsa-miR-155-5p	-0.884392	1.08468	TMGs-upregulating DEmiRNA
TTLL7	hsa-miR-582-5p	-1.3316	3.39044	TMGs-upregulating DEmiRNA
APC	hsa-miR-582-5p	-0.873588	3.39044	TMGs-upregulating DEmiRNA
SYNPO2	hsa-miR-582-5p	-3.53373	3.39044	TMGs-upregulating DEmiRNA
RBMS3	hsa-miR-582-5p	-1.53513	3.39044	TMGs-upregulating DEmiRNA
IGF2BP3	hsa-miR-92a-3p	4.84687	-2.26121	TMGs-upregulating DEmiRNA
SRGAP2	hsa-miR-1266-5p	0.589166	-1.87088	TMGs-upregulating DEmiRNA
ZNF257	hsa-miR-146b-5p	-1.48357	2.01426	TMGs-upregulating DEmiRNA
NKD1	hsa-miR-1266-5p	4.14576	-1.87088	TMGs-upregulating DEmiRNA
COL18A1	hsa-miR-1266-5p	0.643733	-1.87088	TMGs-upregulating DEmiRNA
PADI2	hsa-miR-146b-5p	-3.32379	2.01426	TMGs-upregulating DEmiRNA
CCL11	hsa-miR-582-5p	-1.64372	3.39044	TMGs-upregulating DEmiRNA
AAK1	hsa-miR-582-5p	-0.657906	3.39044	TMGs-upregulating DEmiRNA
PDE1A	hsa-miR-155-5p	-1.41352	1.08468	TMGs-upregulating DEmiRNA
FAM120AOS	hsa-miR-146b-5p	-0.784294	2.01426	TMGs-upregulating DEmiRNA
ACKR3	hsa-miR-146b-5p	-0.758721	2.01426	TMGs-upregulating DEmiRNA
STIL	hsa-miR-1266-5p	1.26724	-1.87088	TMGs-upregulating DEmiRNA
PLEKHB2	hsa-miR-203a-3p	-0.72612	4.21512	TMGs-upregulating DEmiRNA
BRD9	hsa-miR-1266-5p	0.69066	-1.87088	TMGs-upregulating DEmiRNA
BST2	hsa-miR-1266-5p	1.24569	-1.87088	TMGs-upregulating DEmiRNA
TTF2	hsa-miR-1266-5p	0.787392	-1.87088	TMGs-upregulating DEmiRNA
PLEKHA6	hsa-miR-582-5p	-0.673508	3.39044	TMGs-upregulating DEmiRNA
PI15	hsa-miR-582-5p	-1.74004	3.39044	TMGs-upregulating DEmiRNA
CLDN18	hsa-miR-1266-5p	6.88223	-1.87088	TMGs-upregulating DEmiRNA
EFNA5	hsa-miR-582-5p	-1.07425	3.39044	TMGs-upregulating DEmiRNA
ARHGEF26	hsa-miR-203a-3p	-1.87219	4.21512	TMGs-upregulating DEmiRNA
RELL1	hsa-miR-582-5p	-1.58543	3.39044	TMGs-upregulating DEmiRNA
CHSY3	hsa-miR-92a-3p	1.5282	-2.26121	TMGs-upregulating DEmiRNA
PUS7	hsa-miR-92a-3p	1.64115	-2.26121	TMGs-upregulating DEmiRNA
ACVR1C	hsa-miR-155-5p	-1.42293	1.08468	TMGs-upregulating DEmiRNA
SEMA6D	hsa-miR-582-5p	-3.43129	3.39044	TMGs-upregulating DEmiRNA
NEGR1	hsa-miR-582-5p	-2.90179	3.39044	TMGs-upregulating DEmiRNA
PGGT1B	hsa-miR-582-3p	-0.638723	5.40361	TMGs-upregulating DEmiRNA
U2SURP	hsa-miR-1266-5p	0.710391	-1.87088	TMGs-upregulating DEmiRNA
ACER3	hsa-miR-203a-3p	-0.638258	4.21512	TMGs-upregulating DEmiRNA
PRUNE2	hsa-miR-203a-3p	-1.49829	4.21512	TMGs-upregulating DEmiRNA
CKAP2L	hsa-miR-92a-3p	1.6325	-2.26121	TMGs-upregulating DEmiRNA
KIFAP3	hsa-miR-203a-3p	-0.98949	4.21512	TMGs-upregulating DEmiRNA
IFI6	hsa-miR-92a-3p	2.00392	-2.26121	TMGs-upregulating DEmiRNA
COL5A1	hsa-miR-92a-3p	1.49729	-2.26121	TMGs-upregulating DEmiRNA
SELE	hsa-miR-1266-5p	0.861176	-1.87088	TMGs-upregulating DEmiRNA
ANTXR2	hsa-miR-203a-3p	-0.937665	4.21512	TMGs-upregulating DEmiRNA
NR3C1	hsa-miR-582-5p	-1.6063	3.39044	TMGs-upregulating DEmiRNA
NFASC	hsa-miR-582-5p	-1.33924	3.39044	TMGs-upregulating DEmiRNA
ARHGAP10	hsa-miR-582-5p	-0.833922	3.39044	TMGs-upregulating DEmiRNA
ACO2	hsa-miR-582-5p	-1.20998	3.39044	TMGs-upregulating DEmiRNA
SLC2A13	hsa-miR-203a-3p	-1.78405	4.21512	TMGs-upregulating DEmiRNA
ZDHHC7	hsa-miR-146b-5p	-0.709659	2.01426	TMGs-upregulating DEmiRNA
ADAM19	hsa-miR-92a-3p	0.808358	-2.26121	TMGs-upregulating DEmiRNA
MYO1D	hsa-miR-155-5p	-1.52716	1.08468	TMGs-upregulating DEmiRNA
KCNK3	hsa-miR-155-5p	-2.80289	1.08468	TMGs-upregulating DEmiRNA
TLX2	hsa-miR-582-5p	-1.19968	3.39044	TMGs-upregulating DEmiRNA
SCP2	hsa-miR-203a-3p	-1.20032	4.21512	TMGs-upregulating DEmiRNA
MYO5A	hsa-miR-582-5p	-0.883858	3.39044	TMGs-upregulating DEmiRNA
PRMT5	hsa-miR-1266-5p	0.785708	-1.87088	TMGs-upregulating DEmiRNA
PRR15	hsa-miR-582-5p	-1.25264	3.39044	TMGs-upregulating DEmiRNA
PDE4D	hsa-miR-582-3p	-0.915278	5.40361	TMGs-upregulating DEmiRNA
CSF2RB	hsa-miR-155-5p	-1.15887	1.08468	TMGs-upregulating DEmiRNA
TMEM59	hsa-miR-155-5p	-1.0568	1.08468	TMGs-upregulating DEmiRNA
STK17B	hsa-miR-146b-5p	-1.2852	2.01426	TMGs-upregulating DEmiRNA
KLHL6	hsa-miR-203a-3p	-1.21351	4.21512	TMGs-upregulating DEmiRNA
TGIF1	hsa-miR-92a-3p	1.11663	-2.26121	TMGs-upregulating DEmiRNA
FMN1	hsa-miR-203a-3p	-0.818087	4.21512	TMGs-upregulating DEmiRNA
ZBTB18	hsa-miR-1266-5p	0.850847	-1.87088	TMGs-upregulating DEmiRNA
CTSS	hsa-miR-582-5p	-1.20764	3.39044	TMGs-upregulating DEmiRNA
PDE4D	hsa-miR-203a-3p	-0.915278	4.21512	TMGs-upregulating DEmiRNA
CFH	hsa-miR-146b-5p	-1.03272	2.01426	TMGs-upregulating DEmiRNA
FBXL3	hsa-miR-582-5p	-0.832669	3.39044	TMGs-upregulating DEmiRNA
SLC1A4	hsa-miR-1266-5p	0.650496	-1.87088	TMGs-upregulating DEmiRNA
BCL2L11	hsa-miR-203a-3p	-1.14505	4.21512	TMGs-upregulating DEmiRNA
NKX3-2	hsa-miR-582-5p	-2.10171	3.39044	TMGs-upregulating DEmiRNA
PRNP	hsa-miR-582-5p	-0.743121	3.39044	TMGs-upregulating DEmiRNA
LPIN2	hsa-miR-146b-5p	-0.669855	2.01426	TMGs-upregulating DEmiRNA
NSMF	hsa-miR-92a-3p	0.764318	-2.26121	TMGs-upregulating DEmiRNA
HUS1B	hsa-miR-1266-5p	1.07969	-1.87088	TMGs-upregulating DEmiRNA
GCOM1	hsa-miR-582-3p	-1.59938	5.40361	TMGs-upregulating DEmiRNA
NMT2	hsa-miR-582-5p	-0.915381	3.39044	TMGs-upregulating DEmiRNA
MEIS1	hsa-miR-582-5p	-1.70837	3.39044	TMGs-upregulating DEmiRNA
SH3KBP1	hsa-miR-582-5p	-0.808597	3.39044	TMGs-upregulating DEmiRNA
C1orf115	hsa-miR-582-5p	-2.61079	3.39044	TMGs-upregulating DEmiRNA
PFKFB4	hsa-miR-92a-3p	1.04961	-2.26121	TMGs-upregulating DEmiRNA
BLACAT1	hsa-miR-1266-5p	5.5665	-1.87088	TMGs-upregulating DEmiRNA
TSPAN11	hsa-miR-146b-5p	-1.63031	2.01426	TMGs-upregulating DEmiRNA
MEGF6	hsa-miR-1266-5p	1.90877	-1.87088	TMGs-upregulating DEmiRNA
RAB34	hsa-miR-155-5p	-0.631935	1.08468	TMGs-upregulating DEmiRNA
DUSP10	hsa-miR-92a-3p	1.48277	-2.26121	TMGs-upregulating DEmiRNA
FECH	hsa-miR-203a-3p	-0.767182	4.21512	TMGs-upregulating DEmiRNA
VAMP8	hsa-miR-582-5p	-0.865084	3.39044	TMGs-upregulating DEmiRNA
PLS1	hsa-miR-582-3p	-1.63623	5.40361	TMGs-upregulating DEmiRNA
SYNC	hsa-miR-146b-5p	-1.91185	2.01426	TMGs-upregulating DEmiRNA
FHL5	hsa-miR-155-5p	-1.84621	1.08468	TMGs-upregulating DEmiRNA
PACSIN2	hsa-miR-582-5p	-1.1234	3.39044	TMGs-upregulating DEmiRNA
CPEB2	hsa-miR-582-5p	-0.884243	3.39044	TMGs-upregulating DEmiRNA
PAG1	hsa-miR-203a-3p	-1.94486	4.21512	TMGs-upregulating DEmiRNA
FCRLB	hsa-miR-92a-3p	0.971229	-2.26121	TMGs-upregulating DEmiRNA
IL1RL1	hsa-miR-203a-3p	-0.777045	4.21512	TMGs-upregulating DEmiRNA
C4orf19	hsa-miR-582-3p	-1.60947	5.40361	TMGs-upregulating DEmiRNA
SLC4A4	hsa-miR-203a-3p	-4.4274	4.21512	TMGs-upregulating DEmiRNA
RSPO2	hsa-miR-155-5p	-3.78963	1.08468	TMGs-upregulating DEmiRNA
TRABD2B	hsa-miR-146b-5p	-0.883498	2.01426	TMGs-upregulating DEmiRNA
PDCD4	hsa-miR-155-5p	-2.1349	1.08468	TMGs-upregulating DEmiRNA
AKAP13	hsa-miR-582-5p	-0.748635	3.39044	TMGs-upregulating DEmiRNA
STON2	hsa-miR-203a-3p	-0.757695	4.21512	TMGs-upregulating DEmiRNA
FLRT2	hsa-miR-203a-3p	-0.921291	4.21512	TMGs-upregulating DEmiRNA
NEK7	hsa-miR-582-5p	-0.637071	3.39044	TMGs-upregulating DEmiRNA
RPS6KA5	hsa-miR-582-3p	-1.04964	5.40361	TMGs-upregulating DEmiRNA
TLR6	hsa-miR-155-5p	-0.727755	1.08468	TMGs-upregulating DEmiRNA
MFSD9	hsa-miR-582-3p	-0.643655	5.40361	TMGs-upregulating DEmiRNA
ENDOD1	hsa-miR-146b-5p	-1.49844	2.01426	TMGs-upregulating DEmiRNA
TRIM36	hsa-miR-203a-3p	-1.48804	4.21512	TMGs-upregulating DEmiRNA
VAV3	hsa-miR-155-5p	-0.917831	1.08468	TMGs-upregulating DEmiRNA
KLHL4	hsa-miR-582-5p	-1.05892	3.39044	TMGs-upregulating DEmiRNA
NR1H4	hsa-miR-582-5p	-3.93163	3.39044	TMGs-upregulating DEmiRNA
PFKFB2	hsa-miR-203a-3p	-0.755902	4.21512	TMGs-upregulating DEmiRNA
ITSN1	hsa-miR-582-5p	-0.726671	3.39044	TMGs-upregulating DEmiRNA
KRT20	hsa-miR-203a-3p	-2.9175	4.21512	TMGs-upregulating DEmiRNA
SORT1	hsa-miR-155-5p	-0.728428	1.08468	TMGs-upregulating DEmiRNA
PLEKHM3	hsa-miR-146b-5p	-0.591828	2.01426	TMGs-upregulating DEmiRNA
SEMA4F	hsa-miR-1266-5p	0.75419	-1.87088	TMGs-upregulating DEmiRNA
DAZAP2	hsa-miR-582-3p	-0.610753	5.40361	TMGs-upregulating DEmiRNA
SFTPB	hsa-miR-1266-5p	1.14848	-1.87088	TMGs-upregulating DEmiRNA
SLC7A6	hsa-miR-92a-3p	1.2243	-2.26121	TMGs-upregulating DEmiRNA
DTX2	hsa-miR-92a-3p	0.655306	-2.26121	TMGs-upregulating DEmiRNA
EVI2B	hsa-miR-203a-3p	-1.21332	4.21512	TMGs-upregulating DEmiRNA
ZYG11B	hsa-miR-203a-3p	-0.669718	4.21512	TMGs-upregulating DEmiRNA
MTRNR2L1	hsa-miR-155-5p	-3.05362	1.08468	TMGs-upregulating DEmiRNA
INSIG1	hsa-miR-92a-3p	1.09294	-2.26121	TMGs-upregulating DEmiRNA
IQCC	hsa-miR-1266-5p	0.726661	-1.87088	TMGs-upregulating DEmiRNA
IGF2BP1	hsa-miR-1266-5p	3.18386	-1.87088	TMGs-upregulating DEmiRNA
CD99L2	hsa-miR-155-5p	-0.65179	1.08468	TMGs-upregulating DEmiRNA
SBK1	hsa-miR-1266-5p	1.99963	-1.87088	TMGs-upregulating DEmiRNA
PADI2	hsa-miR-203a-3p	-3.32379	4.21512	TMGs-upregulating DEmiRNA
HADHB	hsa-miR-203a-3p	-1.13308	4.21512	TMGs-upregulating DEmiRNA
WWC1	hsa-miR-92a-3p	0.671486	-2.26121	TMGs-upregulating DEmiRNA
RNASEL	hsa-miR-146b-5p	-1.42596	2.01426	TMGs-upregulating DEmiRNA
ROBO2	hsa-miR-92a-3p	2.14063	-2.26121	TMGs-upregulating DEmiRNA
WAS	hsa-miR-146b-5p	-0.840568	2.01426	TMGs-upregulating DEmiRNA
RIMKLA	hsa-miR-155-5p	-1.37638	1.08468	TMGs-upregulating DEmiRNA
KCNMA1	hsa-miR-203a-3p	-2.76172	4.21512	TMGs-upregulating DEmiRNA
ADAM23	hsa-miR-203a-3p	-0.840386	4.21512	TMGs-upregulating DEmiRNA
KIF1B	hsa-miR-203a-3p	-0.692689	4.21512	TMGs-upregulating DEmiRNA
CYBRD1	hsa-miR-203a-3p	-2.35718	4.21512	TMGs-upregulating DEmiRNA
TMOD1	hsa-miR-582-3p	-2.38709	5.40361	TMGs-upregulating DEmiRNA
TLN2	hsa-miR-146b-5p	-0.807492	2.01426	TMGs-upregulating DEmiRNA
TRAK1	hsa-miR-146b-5p	-0.603671	2.01426	TMGs-upregulating DEmiRNA
AFF3	hsa-miR-146b-5p	-2.80427	2.01426	TMGs-upregulating DEmiRNA
UTP15	hsa-miR-1266-5p	0.858903	-1.87088	TMGs-upregulating DEmiRNA
AURKA	hsa-miR-92a-3p	1.36533	-2.26121	TMGs-upregulating DEmiRNA
EPHB2	hsa-miR-1266-5p	1.08739	-1.87088	TMGs-upregulating DEmiRNA
CACYBP	hsa-miR-92a-3p	0.636016	-2.26121	TMGs-upregulating DEmiRNA
TCF7L2	hsa-miR-582-5p	-0.647806	3.39044	TMGs-upregulating DEmiRNA
RAB39B	hsa-miR-582-5p	-1.44837	3.39044	TMGs-upregulating DEmiRNA
CHCHD6	hsa-miR-1266-5p	1.1937	-1.87088	TMGs-upregulating DEmiRNA
ACVR2A	hsa-miR-203a-3p	-0.72037	4.21512	TMGs-upregulating DEmiRNA
FIBCD1	hsa-miR-1266-5p	2.81934	-1.87088	TMGs-upregulating DEmiRNA
EGLN1	hsa-miR-203a-3p	-1.01148	4.21512	TMGs-upregulating DEmiRNA
MIXL1	hsa-miR-582-3p	-1.90944	5.40361	TMGs-upregulating DEmiRNA
TSNARE1	hsa-miR-1266-5p	0.72499	-1.87088	TMGs-upregulating DEmiRNA
RNASEL	hsa-miR-582-5p	-1.42596	3.39044	TMGs-upregulating DEmiRNA
WDR43	hsa-miR-1266-5p	1.20805	-1.87088	TMGs-upregulating DEmiRNA
GLCCI1	hsa-miR-203a-3p	-0.640768	4.21512	TMGs-upregulating DEmiRNA
MANEAL	hsa-miR-92a-3p	1.13156	-2.26121	TMGs-upregulating DEmiRNA
TMCC3	hsa-miR-203a-3p	-2.65824	4.21512	TMGs-upregulating DEmiRNA
RIMS3	hsa-miR-203a-3p	-1.25189	4.21512	TMGs-upregulating DEmiRNA
RRAGC	hsa-miR-146b-5p	-0.73312	2.01426	TMGs-upregulating DEmiRNA
CD36	hsa-miR-155-5p	-2.68329	1.08468	TMGs-upregulating DEmiRNA
SUSD6	hsa-miR-203a-3p	-1.17998	4.21512	TMGs-upregulating DEmiRNA
GIPC2	hsa-miR-582-5p	-0.987048	3.39044	TMGs-upregulating DEmiRNA
PLCH2	hsa-miR-1266-5p	1.31721	-1.87088	TMGs-upregulating DEmiRNA
MICU3	hsa-miR-203a-3p	-1.65479	4.21512	TMGs-upregulating DEmiRNA
SLC30A1	hsa-miR-582-3p	-0.775564	5.40361	TMGs-upregulating DEmiRNA
SOCS6	hsa-miR-203a-3p	-0.954896	4.21512	TMGs-upregulating DEmiRNA
YPEL5	hsa-miR-582-5p	-0.80253	3.39044	TMGs-upregulating DEmiRNA
PLS1	hsa-miR-155-5p	-1.63623	1.08468	TMGs-upregulating DEmiRNA
BMF	hsa-miR-582-5p	-1.71771	3.39044	TMGs-upregulating DEmiRNA
UHRF1BP1L	hsa-miR-582-3p	-0.650194	5.40361	TMGs-upregulating DEmiRNA
ARNTL	hsa-miR-155-5p	-0.894885	1.08468	TMGs-upregulating DEmiRNA
FGF9	hsa-miR-582-5p	-1.16949	3.39044	TMGs-upregulating DEmiRNA
SEMA6A	hsa-miR-203a-3p	-2.50924	4.21512	TMGs-upregulating DEmiRNA
ABHD5	hsa-miR-582-3p	-1.46702	5.40361	TMGs-upregulating DEmiRNA
FRRS1	hsa-miR-203a-3p	-1.00412	4.21512	TMGs-upregulating DEmiRNA
PRKACB	hsa-miR-146b-5p	-2.14072	2.01426	TMGs-upregulating DEmiRNA
EGLN1	hsa-miR-582-3p	-1.01148	5.40361	TMGs-upregulating DEmiRNA
ZFAND1	hsa-miR-92a-3p	0.795574	-2.26121	TMGs-upregulating DEmiRNA
GNA13	hsa-miR-203a-3p	-1.12825	4.21512	TMGs-upregulating DEmiRNA
VPS37B	hsa-miR-582-5p	-0.667269	3.39044	TMGs-upregulating DEmiRNA
STAM2	hsa-miR-582-3p	-0.592723	5.40361	TMGs-upregulating DEmiRNA
AKT3	hsa-miR-203a-3p	-0.953944	4.21512	TMGs-upregulating DEmiRNA
KIAA1211	hsa-miR-582-3p	-2.06088	5.40361	TMGs-upregulating DEmiRNA
PTPRJ	hsa-miR-155-5p	-0.837766	1.08468	TMGs-upregulating DEmiRNA
CAMK4	hsa-miR-203a-3p	-1.282	4.21512	TMGs-upregulating DEmiRNA
SORBS2	hsa-miR-582-5p	-1.54398	3.39044	TMGs-upregulating DEmiRNA
FAM114A1	hsa-miR-203a-3p	-0.593315	4.21512	TMGs-upregulating DEmiRNA
STIL	hsa-miR-92a-3p	1.26724	-2.26121	TMGs-upregulating DEmiRNA
CDC42BPA	hsa-miR-203a-3p	-0.773454	4.21512	TMGs-upregulating DEmiRNA
ZNF626	hsa-miR-155-5p	-1.12689	1.08468	TMGs-upregulating DEmiRNA
TMEM59	hsa-miR-582-5p	-1.0568	3.39044	TMGs-upregulating DEmiRNA
NIPAL1	hsa-miR-582-3p	-1.46207	5.40361	TMGs-upregulating DEmiRNA
ACKR2	hsa-miR-203a-3p	-2.69785	4.21512	TMGs-upregulating DEmiRNA
RHBDL2	hsa-miR-155-5p	-1.51513	1.08468	TMGs-upregulating DEmiRNA
TAB2	hsa-miR-155-5p	-0.784612	1.08468	TMGs-upregulating DEmiRNA
NID1	hsa-miR-203a-3p	-0.709417	4.21512	TMGs-upregulating DEmiRNA
MFSD4A	hsa-miR-582-5p	-1.17104	3.39044	TMGs-upregulating DEmiRNA
LIX1L	hsa-miR-582-5p	-0.722402	3.39044	TMGs-upregulating DEmiRNA
TRIM36	hsa-miR-146b-5p	-1.48804	2.01426	TMGs-upregulating DEmiRNA
ZEB2	hsa-miR-203a-3p	-1.17443	4.21512	TMGs-upregulating DEmiRNA
CALML4	hsa-miR-203a-3p	-0.952795	4.21512	TMGs-upregulating DEmiRNA
C1orf21	hsa-miR-203a-3p	-0.787121	4.21512	TMGs-upregulating DEmiRNA
FABP1	hsa-miR-203a-3p	-3.209	4.21512	TMGs-upregulating DEmiRNA
MTMR9	hsa-miR-582-5p	-0.648478	3.39044	TMGs-upregulating DEmiRNA
SLC25A21	hsa-miR-1266-5p	1.0649	-1.87088	TMGs-upregulating DEmiRNA
PRKG1	hsa-miR-203a-3p	-1.41032	4.21512	TMGs-upregulating DEmiRNA
SLC2A5	hsa-miR-146b-5p	-0.882813	2.01426	TMGs-upregulating DEmiRNA
CHRNA3	hsa-miR-582-3p	-1.79616	5.40361	TMGs-upregulating DEmiRNA
CPLX1	hsa-miR-92a-3p	2.20973	-2.26121	TMGs-upregulating DEmiRNA
CTTNBP2	hsa-miR-92a-3p	0.988512	-2.26121	TMGs-upregulating DEmiRNA
PTEN	hsa-miR-582-3p	-0.646701	5.40361	TMGs-upregulating DEmiRNA
CD33	hsa-miR-155-5p	-1.22877	1.08468	TMGs-upregulating DEmiRNA
RNF180	hsa-miR-582-5p	-1.39456	3.39044	TMGs-upregulating DEmiRNA
FAM110D	hsa-miR-203a-3p	-1.21859	4.21512	TMGs-upregulating DEmiRNA
VPS13D	hsa-miR-146b-5p	-0.797668	2.01426	TMGs-upregulating DEmiRNA
CD3E	hsa-miR-582-5p	-0.847133	3.39044	TMGs-upregulating DEmiRNA
RCBTB2	hsa-miR-203a-3p	-0.593887	4.21512	TMGs-upregulating DEmiRNA
GJB3	hsa-miR-1266-5p	2.20078	-1.87088	TMGs-upregulating DEmiRNA
RTKN	hsa-miR-1266-5p	1.13341	-1.87088	TMGs-upregulating DEmiRNA
GDNF	hsa-miR-146b-5p	-2.03123	2.01426	TMGs-upregulating DEmiRNA
BIN2	hsa-miR-155-5p	-1.14968	1.08468	TMGs-upregulating DEmiRNA
BTBD19	hsa-miR-1266-5p	1.57594	-1.87088	TMGs-upregulating DEmiRNA
TNIK	hsa-miR-155-5p	-0.693288	1.08468	TMGs-upregulating DEmiRNA
LMBRD2	hsa-miR-582-5p	-0.758733	3.39044	TMGs-upregulating DEmiRNA
KMT2E	hsa-miR-582-5p	-0.587818	3.39044	TMGs-upregulating DEmiRNA
GPD1L	hsa-miR-582-5p	-1.6442	3.39044	TMGs-upregulating DEmiRNA
PAPSS2	hsa-miR-203a-3p	-2.06426	4.21512	TMGs-upregulating DEmiRNA
GLCCI1	hsa-miR-155-5p	-0.640768	1.08468	TMGs-upregulating DEmiRNA
DOK2	hsa-miR-155-5p	-0.880917	1.08468	TMGs-upregulating DEmiRNA
ITGA6	hsa-miR-1266-5p	0.602147	-1.87088	TMGs-upregulating DEmiRNA
TTPAL	hsa-miR-1266-5p	0.747736	-1.87088	TMGs-upregulating DEmiRNA
LRRC28	hsa-miR-203a-3p	-0.622213	4.21512	TMGs-upregulating DEmiRNA
MS4A1	hsa-miR-146b-5p	-1.60612	2.01426	TMGs-upregulating DEmiRNA
HCFC2	hsa-miR-582-3p	-1.01751	5.40361	TMGs-upregulating DEmiRNA
ESRRG	hsa-miR-582-3p	-0.993403	5.40361	TMGs-upregulating DEmiRNA
PRKAA2	hsa-miR-146b-5p	-2.33274	2.01426	TMGs-upregulating DEmiRNA
RGL1	hsa-miR-155-5p	-1.33979	1.08468	TMGs-upregulating DEmiRNA
RCC2	hsa-miR-1266-5p	0.972709	-1.87088	TMGs-upregulating DEmiRNA
CD302	hsa-miR-582-5p	-1.13694	3.39044	TMGs-upregulating DEmiRNA
DENND1B	hsa-miR-582-5p	-0.934979	3.39044	TMGs-upregulating DEmiRNA
PTCD3	hsa-miR-92a-3p	0.648977	-2.26121	TMGs-upregulating DEmiRNA
FERMT2	hsa-miR-582-3p	-1.73188	5.40361	TMGs-upregulating DEmiRNA
MFSD9	hsa-miR-203a-3p	-0.643655	4.21512	TMGs-upregulating DEmiRNA
SMC2	hsa-miR-1266-5p	0.735557	-1.87088	TMGs-upregulating DEmiRNA
SCN7A	hsa-miR-582-3p	-4.56784	5.40361	TMGs-upregulating DEmiRNA
KCNC4	hsa-miR-1266-5p	0.640844	-1.87088	TMGs-upregulating DEmiRNA
GPM6B	hsa-miR-155-5p	-2.34119	1.08468	TMGs-upregulating DEmiRNA
SCUBE3	hsa-miR-92a-3p	1.4942	-2.26121	TMGs-upregulating DEmiRNA
SOS2	hsa-miR-582-5p	-1.24834	3.39044	TMGs-upregulating DEmiRNA
SLC6A1	hsa-miR-92a-3p	1.13178	-2.26121	TMGs-upregulating DEmiRNA
GPR34	hsa-miR-582-5p	-1.48766	3.39044	TMGs-upregulating DEmiRNA
AGL	hsa-miR-155-5p	-0.78482	1.08468	TMGs-upregulating DEmiRNA
MIER3	hsa-miR-155-5p	-2.22795	1.08468	TMGs-upregulating DEmiRNA
CAB39	hsa-miR-203a-3p	-1.04849	4.21512	TMGs-upregulating DEmiRNA
SMARCA1	hsa-miR-203a-3p	-0.663181	4.21512	TMGs-upregulating DEmiRNA
COL4A6	hsa-miR-582-3p	-2.35755	5.40361	TMGs-upregulating DEmiRNA
DYRK2	hsa-miR-582-5p	-1.0986	3.39044	TMGs-upregulating DEmiRNA
FAM171B	hsa-miR-146b-5p	-0.759451	2.01426	TMGs-upregulating DEmiRNA
OTUD3	hsa-miR-92a-3p	0.794041	-2.26121	TMGs-upregulating DEmiRNA
CCNJL	hsa-miR-155-5p	-1.9329	1.08468	TMGs-upregulating DEmiRNA
VASH2	hsa-miR-92a-3p	1.33737	-2.26121	TMGs-upregulating DEmiRNA
ESRRG	hsa-miR-203a-3p	-0.993403	4.21512	TMGs-upregulating DEmiRNA
VSTM4	hsa-miR-203a-3p	-1.22787	4.21512	TMGs-upregulating DEmiRNA
MCTP2	hsa-miR-146b-5p	-0.600311	2.01426	TMGs-upregulating DEmiRNA
CYP4B1	hsa-miR-582-5p	-3.08886	3.39044	TMGs-upregulating DEmiRNA
RTCA-AS1	hsa-miR-203a-3p	-1.34437	4.21512	TMGs-upregulating DEmiRNA
GPD1L	hsa-miR-155-5p	-1.6442	1.08468	TMGs-upregulating DEmiRNA
C2orf88	hsa-miR-582-3p	-3.5303	5.40361	TMGs-upregulating DEmiRNA
KCTD9	hsa-miR-203a-3p	-1.22191	4.21512	TMGs-upregulating DEmiRNA
TOX	hsa-miR-146b-5p	-1.15346	2.01426	TMGs-upregulating DEmiRNA
SUCLG1	hsa-miR-203a-3p	-0.840404	4.21512	TMGs-upregulating DEmiRNA
NEDD9	hsa-miR-203a-3p	-0.980397	4.21512	TMGs-upregulating DEmiRNA
ZCCHC10	hsa-miR-203a-3p	-0.664254	4.21512	TMGs-upregulating DEmiRNA
ZNF880	hsa-miR-155-5p	-1.20665	1.08468	TMGs-upregulating DEmiRNA
TTLL7	hsa-miR-146b-5p	-1.3316	2.01426	TMGs-upregulating DEmiRNA
SLC20A2	hsa-miR-582-5p	-1.0898	3.39044	TMGs-upregulating DEmiRNA
ZSCAN31	hsa-miR-203a-3p	-0.720635	4.21512	TMGs-upregulating DEmiRNA
COL24A1	hsa-miR-1266-5p	0.984457	-1.87088	TMGs-upregulating DEmiRNA
SETD9	hsa-miR-203a-3p	-1.0483	4.21512	TMGs-upregulating DEmiRNA
DACT2	hsa-miR-203a-3p	-1.06388	4.21512	TMGs-upregulating DEmiRNA
TMEM47	hsa-miR-203a-3p	-1.28512	4.21512	TMGs-upregulating DEmiRNA
PCDH7	hsa-miR-582-5p	-1.30118	3.39044	TMGs-upregulating DEmiRNA
ETNK1	hsa-miR-203a-3p	-1.62434	4.21512	TMGs-upregulating DEmiRNA
CNTN3	hsa-miR-582-3p	-2.53502	5.40361	TMGs-upregulating DEmiRNA
NKRF	hsa-miR-1266-5p	1.31595	-1.87088	TMGs-upregulating DEmiRNA
MME	hsa-miR-1266-5p	3.14289	-1.87088	TMGs-upregulating DEmiRNA
VAPA	hsa-miR-582-5p	-0.796323	3.39044	TMGs-upregulating DEmiRNA
SLC4A4	hsa-miR-582-5p	-4.4274	3.39044	TMGs-upregulating DEmiRNA
ACVR2A	hsa-miR-155-5p	-0.72037	1.08468	TMGs-upregulating DEmiRNA
HAPLN1	hsa-miR-582-5p	-2.25188	3.39044	TMGs-upregulating DEmiRNA
NEK7	hsa-miR-146b-5p	-0.637071	2.01426	TMGs-upregulating DEmiRNA
ADGRL3	hsa-miR-203a-3p	-2.56987	4.21512	TMGs-upregulating DEmiRNA
RGS17	hsa-miR-92a-3p	0.752249	-2.26121	TMGs-upregulating DEmiRNA
CDC42BPA	hsa-miR-582-3p	-0.773454	5.40361	TMGs-upregulating DEmiRNA
FCRL5	hsa-miR-203a-3p	-1.4522	4.21512	TMGs-upregulating DEmiRNA
OLA1	hsa-miR-92a-3p	0.941419	-2.26121	TMGs-upregulating DEmiRNA
RIMS3	hsa-miR-146b-5p	-1.25189	2.01426	TMGs-upregulating DEmiRNA
ZNF793	hsa-miR-203a-3p	-1.31802	4.21512	TMGs-upregulating DEmiRNA
KCNK3	hsa-miR-582-3p	-2.80289	5.40361	TMGs-upregulating DEmiRNA
SCN7A	hsa-miR-155-5p	-4.56784	1.08468	TMGs-upregulating DEmiRNA
BCL10	hsa-miR-155-5p	-0.811119	1.08468	TMGs-upregulating DEmiRNA
SLC4A10	hsa-miR-203a-3p	-3.45622	4.21512	TMGs-upregulating DEmiRNA
MDM4	hsa-miR-92a-3p	0.65077	-2.26121	TMGs-upregulating DEmiRNA
SHE	hsa-miR-155-5p	-1.75355	1.08468	TMGs-upregulating DEmiRNA
CD53	hsa-miR-582-3p	-0.629884	5.40361	TMGs-upregulating DEmiRNA
HCN2	hsa-miR-92a-3p	0.845855	-2.26121	TMGs-upregulating DEmiRNA
CENPF	hsa-miR-1266-5p	1.47304	-1.87088	TMGs-upregulating DEmiRNA
PCDH7	hsa-miR-155-5p	-1.30118	1.08468	TMGs-upregulating DEmiRNA
ABHD5	hsa-miR-582-5p	-1.46702	3.39044	TMGs-upregulating DEmiRNA
POU2F1	hsa-miR-92a-3p	0.598809	-2.26121	TMGs-upregulating DEmiRNA
PEAK1	hsa-miR-582-3p	-0.627289	5.40361	TMGs-upregulating DEmiRNA
GOLGA8B	hsa-miR-92a-3p	1.40877	-2.26121	TMGs-upregulating DEmiRNA
GBP2	hsa-miR-146b-5p	-0.881906	2.01426	TMGs-upregulating DEmiRNA
PDCD2	hsa-miR-1266-5p	0.71934	-1.87088	TMGs-upregulating DEmiRNA
FAM126B	hsa-miR-203a-3p	-0.942994	4.21512	TMGs-upregulating DEmiRNA
PIK3CG	hsa-miR-203a-3p	-1.75407	4.21512	TMGs-upregulating DEmiRNA
GMFB	hsa-miR-203a-3p	-0.653697	4.21512	TMGs-upregulating DEmiRNA
SH3BGR	hsa-miR-203a-3p	-1.80227	4.21512	TMGs-upregulating DEmiRNA
STARD13	hsa-miR-582-5p	-0.675626	3.39044	TMGs-upregulating DEmiRNA
GNPTAB	hsa-miR-203a-3p	-0.714736	4.21512	TMGs-upregulating DEmiRNA
MARVELD3	hsa-miR-155-5p	-1.5044	1.08468	TMGs-upregulating DEmiRNA
MPDZ	hsa-miR-203a-3p	-1.3355	4.21512	TMGs-upregulating DEmiRNA
TRNP1	hsa-miR-1266-5p	1.95009	-1.87088	TMGs-upregulating DEmiRNA
NEDD4L	hsa-miR-203a-3p	-1.22383	4.21512	TMGs-upregulating DEmiRNA
KMT2E	hsa-miR-582-3p	-0.587818	5.40361	TMGs-upregulating DEmiRNA
ADGRL2	hsa-miR-582-5p	-0.998472	3.39044	TMGs-upregulating DEmiRNA
CPNE8	hsa-miR-582-5p	-2.23639	3.39044	TMGs-upregulating DEmiRNA
FRYL	hsa-miR-582-5p	-1.00412	3.39044	TMGs-upregulating DEmiRNA
HECW2	hsa-miR-1266-5p	1.45792	-1.87088	TMGs-upregulating DEmiRNA
BMP2	hsa-miR-203a-3p	-1.79128	4.21512	TMGs-upregulating DEmiRNA
DHDDS	hsa-miR-146b-5p	-1.18756	2.01426	TMGs-upregulating DEmiRNA
NFASC	hsa-miR-203a-3p	-1.33924	4.21512	TMGs-upregulating DEmiRNA
AGL	hsa-miR-146b-5p	-0.78482	2.01426	TMGs-upregulating DEmiRNA
BCL2L11	hsa-miR-582-5p	-1.14505	3.39044	TMGs-upregulating DEmiRNA
TCF7L2	hsa-miR-155-5p	-0.647806	1.08468	TMGs-upregulating DEmiRNA
FMO5	hsa-miR-155-5p	-2.3873	1.08468	TMGs-upregulating DEmiRNA
LRRC20	hsa-miR-1266-5p	1.04559	-1.87088	TMGs-upregulating DEmiRNA
PIP5K1B	hsa-miR-582-5p	-1.17878	3.39044	TMGs-upregulating DEmiRNA
VAPA	hsa-miR-203a-3p	-0.796323	4.21512	TMGs-upregulating DEmiRNA
NBEA	hsa-miR-203a-3p	-2.0436	4.21512	TMGs-upregulating DEmiRNA
TMEM56	hsa-miR-203a-3p	-1.88372	4.21512	TMGs-upregulating DEmiRNA
NR3C1	hsa-miR-203a-3p	-1.6063	4.21512	TMGs-upregulating DEmiRNA
TTLL7	hsa-miR-203a-3p	-1.3316	4.21512	TMGs-upregulating DEmiRNA
NR5A2	hsa-miR-582-5p	-2.39658	3.39044	TMGs-upregulating DEmiRNA
CCDC113	hsa-miR-92a-3p	1.64864	-2.26121	TMGs-upregulating DEmiRNA
MRPL35	hsa-miR-582-5p	-0.760721	3.39044	TMGs-upregulating DEmiRNA
CD53	hsa-miR-203a-3p	-0.629884	4.21512	TMGs-upregulating DEmiRNA
LPIN1	hsa-miR-92a-3p	0.895464	-2.26121	TMGs-upregulating DEmiRNA
PAQR5	hsa-miR-146b-5p	-2.31566	2.01426	TMGs-upregulating DEmiRNA
ST8SIA4	hsa-miR-155-5p	-1.0217	1.08468	TMGs-upregulating DEmiRNA
RRAGC	hsa-miR-582-5p	-0.73312	3.39044	TMGs-upregulating DEmiRNA
SCNN1D	hsa-miR-92a-3p	0.954946	-2.26121	TMGs-upregulating DEmiRNA
RPS6KA5	hsa-miR-155-5p	-1.04964	1.08468	TMGs-upregulating DEmiRNA
SORT1	hsa-miR-582-5p	-0.728428	3.39044	TMGs-upregulating DEmiRNA
GIPC2	hsa-miR-155-5p	-0.987048	1.08468	TMGs-upregulating DEmiRNA
FGL2	hsa-miR-155-5p	-2.52445	1.08468	TMGs-upregulating DEmiRNA
NCK1	hsa-miR-582-5p	-0.73114	3.39044	TMGs-upregulating DEmiRNA
MDM4	hsa-miR-1266-5p	0.65077	-1.87088	TMGs-upregulating DEmiRNA
PLPP3	hsa-miR-582-5p	-1.68731	3.39044	TMGs-upregulating DEmiRNA
TMEM185B	hsa-miR-1266-5p	0.910146	-1.87088	TMGs-upregulating DEmiRNA
PAK1IP1	hsa-miR-1266-5p	0.824867	-1.87088	TMGs-upregulating DEmiRNA
THSD7A	hsa-miR-203a-3p	-0.892614	4.21512	TMGs-upregulating DEmiRNA
ANGPT1	hsa-miR-582-3p	-1.22292	5.40361	TMGs-upregulating DEmiRNA
KCNK3	hsa-miR-582-5p	-2.80289	3.39044	TMGs-upregulating DEmiRNA
RIMKLA	hsa-miR-582-5p	-1.37638	3.39044	TMGs-upregulating DEmiRNA
SCP2	hsa-miR-146b-5p	-1.20032	2.01426	TMGs-upregulating DEmiRNA
FAM133B	hsa-miR-92a-3p	0.591031	-2.26121	TMGs-upregulating DEmiRNA
CAMKV	hsa-miR-1266-5p	3.76531	-1.87088	TMGs-upregulating DEmiRNA
GNG4	hsa-miR-92a-3p	1.88105	-2.26121	TMGs-upregulating DEmiRNA
PRKCA	hsa-miR-203a-3p	-0.645365	4.21512	TMGs-upregulating DEmiRNA
RPS6KA5	hsa-miR-203a-3p	-1.04964	4.21512	TMGs-upregulating DEmiRNA
HADH	hsa-miR-582-3p	-1.1261	5.40361	TMGs-upregulating DEmiRNA
TADA2B	hsa-miR-203a-3p	-0.711502	4.21512	TMGs-upregulating DEmiRNA
MEF2C	hsa-miR-203a-3p	-1.67809	4.21512	TMGs-upregulating DEmiRNA
KCNAB1	hsa-miR-582-5p	-1.67315	3.39044	TMGs-upregulating DEmiRNA
C2orf88	hsa-miR-203a-3p	-3.5303	4.21512	TMGs-upregulating DEmiRNA
MPEG1	hsa-miR-203a-3p	-2.13033	4.21512	TMGs-upregulating DEmiRNA
SOD3	hsa-miR-1266-5p	1.32641	-1.87088	TMGs-upregulating DEmiRNA
KCTD12	hsa-miR-582-3p	-0.980834	5.40361	TMGs-upregulating DEmiRNA
CP	hsa-miR-582-3p	-1.85735	5.40361	TMGs-upregulating DEmiRNA
PFKFB2	hsa-miR-582-5p	-0.755902	3.39044	TMGs-upregulating DEmiRNA
NPTN	hsa-miR-146b-5p	-0.737624	2.01426	TMGs-upregulating DEmiRNA
TMEM127	hsa-miR-582-5p	-1.04646	3.39044	TMGs-upregulating DEmiRNA
SNX2	hsa-miR-203a-3p	-0.619965	4.21512	TMGs-upregulating DEmiRNA
SYNPO2	hsa-miR-146b-5p	-3.53373	2.01426	TMGs-upregulating DEmiRNA
KIF1A	hsa-miR-146b-5p	-3.52149	2.01426	TMGs-upregulating DEmiRNA
LINC00115	hsa-miR-1266-5p	0.880905	-1.87088	TMGs-upregulating DEmiRNA
ATP2B1	hsa-miR-203a-3p	-1.01222	4.21512	TMGs-upregulating DEmiRNA
PCSK6	hsa-miR-146b-5p	-1.04343	2.01426	TMGs-upregulating DEmiRNA
ANP32E	hsa-miR-92a-3p	0.77566	-2.26121	TMGs-upregulating DEmiRNA
PTX3	hsa-miR-582-5p	-1.77591	3.39044	TMGs-upregulating DEmiRNA
MTHFR	hsa-miR-146b-5p	-0.710031	2.01426	TMGs-upregulating DEmiRNA
SYNDIG1	hsa-miR-92a-3p	0.919721	-2.26121	TMGs-upregulating DEmiRNA
ARHGAP42	hsa-miR-582-5p	-1.26869	3.39044	TMGs-upregulating DEmiRNA
S1PR1	hsa-miR-203a-3p	-0.972524	4.21512	TMGs-upregulating DEmiRNA
LSAMP	hsa-miR-582-5p	-0.820074	3.39044	TMGs-upregulating DEmiRNA
CPM	hsa-miR-146b-5p	-2.48889	2.01426	TMGs-upregulating DEmiRNA
OTUB2	hsa-miR-1266-5p	2.03698	-1.87088	TMGs-upregulating DEmiRNA
TRABD2B	hsa-miR-203a-3p	-0.883498	4.21512	TMGs-upregulating DEmiRNA
CD164	hsa-miR-203a-3p	-0.608119	4.21512	TMGs-upregulating DEmiRNA
FOSL2	hsa-miR-203a-3p	-0.715542	4.21512	TMGs-upregulating DEmiRNA
ANKRD44	hsa-miR-203a-3p	-0.724537	4.21512	TMGs-upregulating DEmiRNA
GNAQ	hsa-miR-582-3p	-0.861632	5.40361	TMGs-upregulating DEmiRNA
IBSP	hsa-miR-92a-3p	6.94499	-2.26121	TMGs-upregulating DEmiRNA
LAMC2	hsa-miR-1266-5p	0.922053	-1.87088	TMGs-upregulating DEmiRNA
RHOU	hsa-miR-146b-5p	-1.70981	2.01426	TMGs-upregulating DEmiRNA
ANKRD44	hsa-miR-582-5p	-0.724537	3.39044	TMGs-upregulating DEmiRNA
PRKCB	hsa-miR-203a-3p	-2.18633	4.21512	TMGs-upregulating DEmiRNA
ROR1	hsa-miR-146b-5p	-1.05869	2.01426	TMGs-upregulating DEmiRNA
SHE	hsa-miR-146b-5p	-1.75355	2.01426	TMGs-upregulating DEmiRNA
TSPAN2	hsa-miR-582-5p	-2.01139	3.39044	TMGs-upregulating DEmiRNA
TRIP13	hsa-miR-1266-5p	2.44196	-1.87088	TMGs-upregulating DEmiRNA
FEM1B	hsa-miR-582-5p	-0.627271	3.39044	TMGs-upregulating DEmiRNA
FRRS1	hsa-miR-582-3p	-1.00412	5.40361	TMGs-upregulating DEmiRNA
FOXO1	hsa-miR-582-5p	-0.880186	3.39044	TMGs-upregulating DEmiRNA
NIPAL3	hsa-miR-582-3p	-0.754891	5.40361	TMGs-upregulating DEmiRNA
POLR1A	hsa-miR-1266-5p	0.782136	-1.87088	TMGs-upregulating DEmiRNA
TAPT1	hsa-miR-582-5p	-0.617832	3.39044	TMGs-upregulating DEmiRNA
SERTAD4-AS1	hsa-miR-203a-3p	-1.34638	4.21512	TMGs-upregulating DEmiRNA
NEGR1	hsa-miR-203a-3p	-2.90179	4.21512	TMGs-upregulating DEmiRNA
CASP7	hsa-miR-146b-5p	-1.82251	2.01426	TMGs-upregulating DEmiRNA
SLC11A2	hsa-miR-92a-3p	1.08367	-2.26121	TMGs-upregulating DEmiRNA
SGK3	hsa-miR-582-5p	-0.58624	3.39044	TMGs-upregulating DEmiRNA
PRKAA2	hsa-miR-203a-3p	-2.33274	4.21512	TMGs-upregulating DEmiRNA
CYB561D1	hsa-miR-155-5p	-0.918746	1.08468	TMGs-upregulating DEmiRNA
CLSPN	hsa-miR-92a-3p	1.52262	-2.26121	TMGs-upregulating DEmiRNA
SOX4	hsa-miR-92a-3p	1.54214	-2.26121	TMGs-upregulating DEmiRNA
PTBP2	hsa-miR-155-5p	-0.59958	1.08468	TMGs-upregulating DEmiRNA
P3H3	hsa-miR-92a-3p	0.773926	-2.26121	TMGs-upregulating DEmiRNA
TAPT1	hsa-miR-155-5p	-0.617832	1.08468	TMGs-upregulating DEmiRNA
KALRN	hsa-miR-203a-3p	-0.929848	4.21512	TMGs-upregulating DEmiRNA
RRAS2	hsa-miR-203a-3p	-0.970172	4.21512	TMGs-upregulating DEmiRNA
RPS6KA6	hsa-miR-155-5p	-1.53526	1.08468	TMGs-upregulating DEmiRNA
FOXP2	hsa-miR-582-5p	-2.08684	3.39044	TMGs-upregulating DEmiRNA
HPGD	hsa-miR-203a-3p	-2.98331	4.21512	TMGs-upregulating DEmiRNA
LPP	hsa-miR-146b-5p	-1.18594	2.01426	TMGs-upregulating DEmiRNA
NACC2	hsa-miR-582-5p	-0.684025	3.39044	TMGs-upregulating DEmiRNA
SLAMF6	hsa-miR-155-5p	-0.660992	1.08468	TMGs-upregulating DEmiRNA
CD53	hsa-miR-146b-5p	-0.629884	2.01426	TMGs-upregulating DEmiRNA
CHODL	hsa-miR-582-5p	-2.64289	3.39044	TMGs-upregulating DEmiRNA
GIMAP6	hsa-miR-146b-5p	-1.36935	2.01426	TMGs-upregulating DEmiRNA
TUSC3	hsa-miR-203a-3p	-0.677122	4.21512	TMGs-upregulating DEmiRNA
DHDDS	hsa-miR-582-5p	-1.18756	3.39044	TMGs-upregulating DEmiRNA
SPTLC3	hsa-miR-582-5p	-0.954523	3.39044	TMGs-upregulating DEmiRNA
STAM2	hsa-miR-155-5p	-0.592723	1.08468	TMGs-upregulating DEmiRNA
KIAA1549L	hsa-miR-1266-5p	3.39388	-1.87088	TMGs-upregulating DEmiRNA
FGF9	hsa-miR-155-5p	-1.16949	1.08468	TMGs-upregulating DEmiRNA
GABARAPL1	hsa-miR-155-5p	-0.878673	1.08468	TMGs-upregulating DEmiRNA
GPM6B	hsa-miR-146b-5p	-2.34119	2.01426	TMGs-upregulating DEmiRNA
SSPN	hsa-miR-582-5p	-1.56896	3.39044	TMGs-upregulating DEmiRNA
MEF2A	hsa-miR-155-5p	-0.616446	1.08468	TMGs-upregulating DEmiRNA
MALL	hsa-miR-155-5p	-2.40427	1.08468	TMGs-upregulating DEmiRNA
CD1D	hsa-miR-582-5p	-1.52732	3.39044	TMGs-upregulating DEmiRNA
MAP1B	hsa-miR-582-5p	-1.26098	3.39044	TMGs-upregulating DEmiRNA
CCNYL1	hsa-miR-582-3p	-1.41682	5.40361	TMGs-upregulating DEmiRNA
FAM171B	hsa-miR-582-5p	-0.759451	3.39044	TMGs-upregulating DEmiRNA
TNIK	hsa-miR-582-5p	-0.693288	3.39044	TMGs-upregulating DEmiRNA
SLC25A23	hsa-miR-203a-3p	-1.78329	4.21512	TMGs-upregulating DEmiRNA
GPC1	hsa-miR-1266-5p	0.740852	-1.87088	TMGs-upregulating DEmiRNA
STPG1	hsa-miR-582-5p	-1.19977	3.39044	TMGs-upregulating DEmiRNA
CDS1	hsa-miR-146b-5p	-0.64008	2.01426	TMGs-upregulating DEmiRNA
B4GALT2	hsa-miR-1266-5p	0.624242	-1.87088	TMGs-upregulating DEmiRNA
CLDN11	hsa-miR-146b-5p	-1.92725	2.01426	TMGs-upregulating DEmiRNA
PFKFB2	hsa-miR-146b-5p	-0.755902	2.01426	TMGs-upregulating DEmiRNA
NCAPH	hsa-miR-1266-5p	1.33419	-1.87088	TMGs-upregulating DEmiRNA
CLHC1	hsa-miR-92a-3p	0.839378	-2.26121	TMGs-upregulating DEmiRNA
DTL	hsa-miR-1266-5p	1.38726	-1.87088	TMGs-upregulating DEmiRNA
FBXL3	hsa-miR-582-3p	-0.832669	5.40361	TMGs-upregulating DEmiRNA
ARHGAP30	hsa-miR-582-5p	-0.832226	3.39044	TMGs-upregulating DEmiRNA
GSKIP	hsa-miR-203a-3p	-0.805578	4.21512	TMGs-upregulating DEmiRNA
YPEL2	hsa-miR-582-5p	-0.759394	3.39044	TMGs-upregulating DEmiRNA
FBXL22	hsa-miR-146b-5p	-2.45063	2.01426	TMGs-upregulating DEmiRNA
FAS	hsa-miR-203a-3p	-0.789311	4.21512	TMGs-upregulating DEmiRNA
AAK1	hsa-miR-203a-3p	-0.657906	4.21512	TMGs-upregulating DEmiRNA
FUCA1	hsa-miR-582-5p	-1.96969	3.39044	TMGs-upregulating DEmiRNA
SH2D5	hsa-miR-1266-5p	2.94741	-1.87088	TMGs-upregulating DEmiRNA
FZD1	hsa-miR-146b-5p	-1.00341	2.01426	TMGs-upregulating DEmiRNA
TGFBR3	hsa-miR-582-5p	-1.03118	3.39044	TMGs-upregulating DEmiRNA
PRG4	hsa-miR-582-3p	-0.758774	5.40361	TMGs-upregulating DEmiRNA
CR2	hsa-miR-203a-3p	-1.69942	4.21512	TMGs-upregulating DEmiRNA
GRIP2	hsa-miR-92a-3p	1.07185	-2.26121	TMGs-upregulating DEmiRNA
PDZRN4	hsa-miR-582-3p	-3.87467	5.40361	TMGs-upregulating DEmiRNA
FCHO2	hsa-miR-582-5p	-0.631366	3.39044	TMGs-upregulating DEmiRNA
APOL6	hsa-miR-155-5p	-0.633261	1.08468	TMGs-upregulating DEmiRNA
FRYL	hsa-miR-155-5p	-1.00412	1.08468	TMGs-upregulating DEmiRNA
SLC19A3	hsa-miR-155-5p	-1.15415	1.08468	TMGs-upregulating DEmiRNA
FAM13A	hsa-miR-582-3p	-0.876666	5.40361	TMGs-upregulating DEmiRNA
RERG	hsa-miR-203a-3p	-2.30691	4.21512	TMGs-upregulating DEmiRNA
NDUFS1	hsa-miR-582-5p	-0.68836	3.39044	TMGs-upregulating DEmiRNA
ZIC5	hsa-miR-1266-5p	8.52598	-1.87088	TMGs-upregulating DEmiRNA
CACNA2D1	hsa-miR-146b-5p	-1.71667	2.01426	TMGs-upregulating DEmiRNA
PRELID2	hsa-miR-582-5p	-0.891883	3.39044	TMGs-upregulating DEmiRNA
P2RY1	hsa-miR-146b-5p	-2.49571	2.01426	TMGs-upregulating DEmiRNA
WDCP	hsa-miR-1266-5p	0.590741	-1.87088	TMGs-upregulating DEmiRNA
ABAT	hsa-miR-155-5p	-1.22462	1.08468	TMGs-upregulating DEmiRNA
ASAP2	hsa-miR-582-5p	-0.767444	3.39044	TMGs-upregulating DEmiRNA
IL1RN	hsa-miR-1266-5p	2.44397	-1.87088	TMGs-upregulating DEmiRNA
BEAN1	hsa-miR-1266-5p	2.3735	-1.87088	TMGs-upregulating DEmiRNA
FAAH2	hsa-miR-92a-3p	0.69901	-2.26121	TMGs-upregulating DEmiRNA
FEM1B	hsa-miR-203a-3p	-0.627271	4.21512	TMGs-upregulating DEmiRNA
CD24	hsa-miR-582-5p	-1.21067	3.39044	TMGs-upregulating DEmiRNA
STRADB	hsa-miR-203a-3p	-1.13589	4.21512	TMGs-upregulating DEmiRNA
GIPC2	hsa-miR-146b-5p	-0.987048	2.01426	TMGs-upregulating DEmiRNA
FBXL17	hsa-miR-146b-5p	-0.713197	2.01426	TMGs-upregulating DEmiRNA
VSNL1	hsa-miR-92a-3p	2.68637	-2.26121	TMGs-upregulating DEmiRNA
RIMS3	hsa-miR-582-5p	-1.25189	3.39044	TMGs-upregulating DEmiRNA
C8orf88	hsa-miR-146b-5p	-3.02001	2.01426	TMGs-upregulating DEmiRNA
PABPC5	hsa-miR-582-5p	-1.53173	3.39044	TMGs-upregulating DEmiRNA
PSMD14	hsa-miR-92a-3p	0.941105	-2.26121	TMGs-upregulating DEmiRNA
RNFT2	hsa-miR-1266-5p	2.0048	-1.87088	TMGs-upregulating DEmiRNA
SFRP2	hsa-miR-582-5p	-1.07107	3.39044	TMGs-upregulating DEmiRNA
BTLA	hsa-miR-203a-3p	-1.56496	4.21512	TMGs-upregulating DEmiRNA
TMEM236	hsa-miR-203a-3p	-4.39601	4.21512	TMGs-upregulating DEmiRNA
DDR2	hsa-miR-155-5p	-1.63862	1.08468	TMGs-upregulating DEmiRNA
PGRMC2	hsa-miR-582-5p	-0.62408	3.39044	TMGs-upregulating DEmiRNA
IFIT1	hsa-miR-203a-3p	-0.981031	4.21512	TMGs-upregulating DEmiRNA
PMFBP1	hsa-miR-1266-5p	1.42048	-1.87088	TMGs-upregulating DEmiRNA
SLC13A3	hsa-miR-1266-5p	3.52728	-1.87088	TMGs-upregulating DEmiRNA
FNBP4	hsa-miR-92a-3p	0.702901	-2.26121	TMGs-upregulating DEmiRNA
CSMD2	hsa-miR-1266-5p	1.81934	-1.87088	TMGs-upregulating DEmiRNA
PLPP3	hsa-miR-203a-3p	-1.68731	4.21512	TMGs-upregulating DEmiRNA
PRKCE	hsa-miR-146b-5p	-0.74876	2.01426	TMGs-upregulating DEmiRNA
LINC01124	hsa-miR-1266-5p	3.21835	-1.87088	TMGs-upregulating DEmiRNA
ZNF540	hsa-miR-146b-5p	-1.17523	2.01426	TMGs-upregulating DEmiRNA
HPCA	hsa-miR-203a-3p	-1.00844	4.21512	TMGs-upregulating DEmiRNA
SCN7A	hsa-miR-582-5p	-4.56784	3.39044	TMGs-upregulating DEmiRNA
IRS2	hsa-miR-92a-3p	0.701547	-2.26121	TMGs-upregulating DEmiRNA
APPL2	hsa-miR-582-5p	-2.13956	3.39044	TMGs-upregulating DEmiRNA
RSPO3	hsa-miR-582-5p	-0.96991	3.39044	TMGs-upregulating DEmiRNA
ARHGAP20	hsa-miR-155-5p	-2.64295	1.08468	TMGs-upregulating DEmiRNA
THRB	hsa-miR-146b-5p	-2.52629	2.01426	TMGs-upregulating DEmiRNA
RASSF6	hsa-miR-203a-3p	-1.00602	4.21512	TMGs-upregulating DEmiRNA
PCSK5	hsa-miR-146b-5p	-2.61327	2.01426	TMGs-upregulating DEmiRNA
GABARAPL1	hsa-miR-203a-3p	-0.878673	4.21512	TMGs-upregulating DEmiRNA
RBM47	hsa-miR-203a-3p	-1.31587	4.21512	TMGs-upregulating DEmiRNA
SLC9A2	hsa-miR-155-5p	-2.04964	1.08468	TMGs-upregulating DEmiRNA
TMEM185B	hsa-miR-92a-3p	0.910146	-2.26121	TMGs-upregulating DEmiRNA
SORT1	hsa-miR-146b-5p	-0.728428	2.01426	TMGs-upregulating DEmiRNA
SLC25A24	hsa-miR-146b-5p	-0.752432	2.01426	TMGs-upregulating DEmiRNA
TMEM267	hsa-miR-92a-3p	0.798859	-2.26121	TMGs-upregulating DEmiRNA
GAREM1	hsa-miR-582-3p	-1.01091	5.40361	TMGs-upregulating DEmiRNA
ACVR2A	hsa-miR-582-5p	-0.72037	3.39044	TMGs-upregulating DEmiRNA
MAPK10	hsa-miR-582-5p	-1.92731	3.39044	TMGs-upregulating DEmiRNA
CDC42EP3	hsa-miR-582-5p	-0.963719	3.39044	TMGs-upregulating DEmiRNA
SLC1A1	hsa-miR-146b-5p	-2.06315	2.01426	TMGs-upregulating DEmiRNA
MERTK	hsa-miR-203a-3p	-0.633743	4.21512	TMGs-upregulating DEmiRNA
MYZAP	hsa-miR-203a-3p	-1.53642	4.21512	TMGs-upregulating DEmiRNA
COL11A1	hsa-miR-92a-3p	6.57066	-2.26121	TMGs-upregulating DEmiRNA
SMAD1	hsa-miR-203a-3p	-0.602547	4.21512	TMGs-upregulating DEmiRNA
KCNJ3	hsa-miR-92a-3p	1.52697	-2.26121	TMGs-upregulating DEmiRNA
CNTN3	hsa-miR-155-5p	-2.53502	1.08468	TMGs-upregulating DEmiRNA
RUNX1T1	hsa-miR-582-5p	-1.29091	3.39044	TMGs-upregulating DEmiRNA
B3GNT5	hsa-miR-146b-5p	-0.892315	2.01426	TMGs-upregulating DEmiRNA
TLL1	hsa-miR-582-5p	-2.17143	3.39044	TMGs-upregulating DEmiRNA
FGF7	hsa-miR-203a-3p	-1.19175	4.21512	TMGs-upregulating DEmiRNA
ZNF829	hsa-miR-155-5p	-1.17392	1.08468	TMGs-upregulating DEmiRNA
GPBP1L1	hsa-miR-582-5p	-0.736823	3.39044	TMGs-upregulating DEmiRNA
JAM3	hsa-miR-582-5p	-1.4764	3.39044	TMGs-upregulating DEmiRNA
SLC4A10	hsa-miR-582-5p	-3.45622	3.39044	TMGs-upregulating DEmiRNA
RGS2	hsa-miR-203a-3p	-1.37983	4.21512	TMGs-upregulating DEmiRNA
CDC42BPA	hsa-miR-155-5p	-0.773454	1.08468	TMGs-upregulating DEmiRNA
SLC2A13	hsa-miR-582-5p	-1.78405	3.39044	TMGs-upregulating DEmiRNA
BTG1	hsa-miR-203a-3p	-0.834574	4.21512	TMGs-upregulating DEmiRNA
KCNN3	hsa-miR-155-5p	-2.1904	1.08468	TMGs-upregulating DEmiRNA
TINAG	hsa-miR-155-5p	-1.87852	1.08468	TMGs-upregulating DEmiRNA
NIPAL3	hsa-miR-203a-3p	-0.754891	4.21512	TMGs-upregulating DEmiRNA
ZFPM2	hsa-miR-203a-3p	-1.15276	4.21512	TMGs-upregulating DEmiRNA
APOL6	hsa-miR-146b-5p	-0.633261	2.01426	TMGs-upregulating DEmiRNA
FGD4	hsa-miR-203a-3p	-0.60936	4.21512	TMGs-upregulating DEmiRNA
SOX5	hsa-miR-203a-3p	-1.30667	4.21512	TMGs-upregulating DEmiRNA
DLC1	hsa-miR-582-5p	-0.820621	3.39044	TMGs-upregulating DEmiRNA
BDKRB2	hsa-miR-155-5p	-1.29958	1.08468	TMGs-upregulating DEmiRNA
SLC35D1	hsa-miR-582-3p	-1.35779	5.40361	TMGs-upregulating DEmiRNA
FRYL	hsa-miR-582-3p	-1.00412	5.40361	TMGs-upregulating DEmiRNA
ST6GALNAC3	hsa-miR-582-5p	-1.28405	3.39044	TMGs-upregulating DEmiRNA
EGLN1	hsa-miR-582-5p	-1.01148	3.39044	TMGs-upregulating DEmiRNA
RIF1	hsa-miR-92a-3p	0.635932	-2.26121	TMGs-upregulating DEmiRNA
RGP1	hsa-miR-155-5p	-0.939119	1.08468	TMGs-upregulating DEmiRNA
COL4A3	hsa-miR-146b-5p	-1.01404	2.01426	TMGs-upregulating DEmiRNA
EN2	hsa-miR-92a-3p	6.273	-2.26121	TMGs-upregulating DEmiRNA
PRICKLE1	hsa-miR-582-5p	-0.779052	3.39044	TMGs-upregulating DEmiRNA
PDE1A	hsa-miR-582-3p	-1.41352	5.40361	TMGs-upregulating DEmiRNA
TRABD2B	hsa-miR-582-5p	-0.883498	3.39044	TMGs-upregulating DEmiRNA
LIF	hsa-miR-1266-5p	2.109	-1.87088	TMGs-upregulating DEmiRNA
COL21A1	hsa-miR-203a-3p	-2.06507	4.21512	TMGs-upregulating DEmiRNA
NGEF	hsa-miR-155-5p	-0.787038	1.08468	TMGs-upregulating DEmiRNA
HNF4G	hsa-miR-582-5p	-1.14823	3.39044	TMGs-upregulating DEmiRNA
SCN9A	hsa-miR-203a-3p	-3.3707	4.21512	TMGs-upregulating DEmiRNA
RHOJ	hsa-miR-203a-3p	-0.905012	4.21512	TMGs-upregulating DEmiRNA
XCL1	hsa-miR-203a-3p	-1.44725	4.21512	TMGs-upregulating DEmiRNA
KBTBD11	hsa-miR-155-5p	-1.34307	1.08468	TMGs-upregulating DEmiRNA
SGPP2	hsa-miR-203a-3p	-0.676976	4.21512	TMGs-upregulating DEmiRNA
QKI	hsa-miR-582-3p	-0.756578	5.40361	TMGs-upregulating DEmiRNA
SLC35A3	hsa-miR-582-5p	-0.827273	3.39044	TMGs-upregulating DEmiRNA
ZNF626	hsa-miR-146b-5p	-1.12689	2.01426	TMGs-upregulating DEmiRNA
NSG1	hsa-miR-203a-3p	-1.43981	4.21512	TMGs-upregulating DEmiRNA
P2RY12	hsa-miR-582-5p	-2.68008	3.39044	TMGs-upregulating DEmiRNA
SEC31B	hsa-miR-92a-3p	0.758354	-2.26121	TMGs-upregulating DEmiRNA
MIER1	hsa-miR-203a-3p	-1.25809	4.21512	TMGs-upregulating DEmiRNA
MICAL2	hsa-miR-203a-3p	-0.90797	4.21512	TMGs-upregulating DEmiRNA
IL17A	hsa-miR-1266-5p	2.23613	-1.87088	TMGs-upregulating DEmiRNA
LZTS1	hsa-miR-1266-5p	1.7255	-1.87088	TMGs-upregulating DEmiRNA
B3GNT5	hsa-miR-203a-3p	-0.892315	4.21512	TMGs-upregulating DEmiRNA
SNX4	hsa-miR-203a-3p	-0.58761	4.21512	TMGs-upregulating DEmiRNA
MDFIC	hsa-miR-582-3p	-0.826068	5.40361	TMGs-upregulating DEmiRNA
COL4A4	hsa-miR-203a-3p	-0.772912	4.21512	TMGs-upregulating DEmiRNA
CSF1R	hsa-miR-155-5p	-1.26878	1.08468	TMGs-upregulating DEmiRNA
MAST4	hsa-miR-203a-3p	-0.60407	4.21512	TMGs-upregulating DEmiRNA
MYOM3	hsa-miR-1266-5p	1.77849	-1.87088	TMGs-upregulating DEmiRNA
PELI2	hsa-miR-203a-3p	-1.63445	4.21512	TMGs-upregulating DEmiRNA
PFN4	hsa-miR-1266-5p	0.9309	-1.87088	TMGs-upregulating DEmiRNA
ZDBF2	hsa-miR-203a-3p	-1.00955	4.21512	TMGs-upregulating DEmiRNA
THRB	hsa-miR-203a-3p	-2.52629	4.21512	TMGs-upregulating DEmiRNA
IPCEF1	hsa-miR-155-5p	-0.783137	1.08468	TMGs-upregulating DEmiRNA
FAM180A	hsa-miR-203a-3p	-1.28764	4.21512	TMGs-upregulating DEmiRNA
CAMK1D	hsa-miR-582-5p	-1.14868	3.39044	TMGs-upregulating DEmiRNA
SLC44A1	hsa-miR-582-5p	-0.878928	3.39044	TMGs-upregulating DEmiRNA
C6orf223	hsa-miR-1266-5p	5.52378	-1.87088	TMGs-upregulating DEmiRNA
TRIP13	hsa-miR-92a-3p	2.44196	-2.26121	TMGs-upregulating DEmiRNA
KLHL29	hsa-miR-92a-3p	1.18378	-2.26121	TMGs-upregulating DEmiRNA
S1PR1	hsa-miR-155-5p	-0.972524	1.08468	TMGs-upregulating DEmiRNA
SH2D1B	hsa-miR-203a-3p	-1.53144	4.21512	TMGs-upregulating DEmiRNA
DAB2IP	hsa-miR-582-5p	-0.940711	3.39044	TMGs-upregulating DEmiRNA
TSPAN2	hsa-miR-146b-5p	-2.01139	2.01426	TMGs-upregulating DEmiRNA
WNT9A	hsa-miR-155-5p	-1.18874	1.08468	TMGs-upregulating DEmiRNA
CTSS	hsa-miR-203a-3p	-1.20764	4.21512	TMGs-upregulating DEmiRNA
PROM2	hsa-miR-203a-3p	-1.1425	4.21512	TMGs-upregulating DEmiRNA
CNST	hsa-miR-582-5p	-1.11176	3.39044	TMGs-upregulating DEmiRNA
NUMB	hsa-miR-146b-5p	-0.639448	2.01426	TMGs-upregulating DEmiRNA
CHST1	hsa-miR-92a-3p	0.75618	-2.26121	TMGs-upregulating DEmiRNA
DOCK10	hsa-miR-203a-3p	-1.06943	4.21512	TMGs-upregulating DEmiRNA
NCKAP5	hsa-miR-582-3p	-1.41301	5.40361	TMGs-upregulating DEmiRNA
PAFAH1B1	hsa-miR-582-5p	-0.764343	3.39044	TMGs-upregulating DEmiRNA
PLXNA2	hsa-miR-582-5p	-1.32338	3.39044	TMGs-upregulating DEmiRNA
RHOJ	hsa-miR-582-3p	-0.905012	5.40361	TMGs-upregulating DEmiRNA
FAM126B	hsa-miR-155-5p	-0.942994	1.08468	TMGs-upregulating DEmiRNA
MGAT5	hsa-miR-1266-5p	0.899879	-1.87088	TMGs-upregulating DEmiRNA
CXCL5	hsa-miR-92a-3p	5.60782	-2.26121	TMGs-upregulating DEmiRNA
CYP4V2	hsa-miR-582-5p	-0.860227	3.39044	TMGs-upregulating DEmiRNA
ZBTB22	hsa-miR-146b-5p	-0.607085	2.01426	TMGs-upregulating DEmiRNA
ZNF512B	hsa-miR-146b-5p	-0.701441	2.01426	TMGs-upregulating DEmiRNA
PLEKHG6	hsa-miR-582-5p	-1.27721	3.39044	TMGs-upregulating DEmiRNA
HBP1	hsa-miR-155-5p	-0.593444	1.08468	TMGs-upregulating DEmiRNA
PRELP	hsa-miR-582-3p	-2.56891	5.40361	TMGs-upregulating DEmiRNA
AMOTL1	hsa-miR-203a-3p	-1.70107	4.21512	TMGs-upregulating DEmiRNA
ZSWIM5	hsa-miR-582-3p	-0.668848	5.40361	TMGs-upregulating DEmiRNA
RRP15	hsa-miR-92a-3p	0.839868	-2.26121	TMGs-upregulating DEmiRNA
SETBP1	hsa-miR-582-5p	-1.94693	3.39044	TMGs-upregulating DEmiRNA
HDAC9	hsa-miR-155-5p	-1.70721	1.08468	TMGs-upregulating DEmiRNA
KIF18A	hsa-miR-1266-5p	1.37007	-1.87088	TMGs-upregulating DEmiRNA
STK38	hsa-miR-582-5p	-0.60533	3.39044	TMGs-upregulating DEmiRNA
MFAP2	hsa-miR-1266-5p	2.32465	-1.87088	TMGs-upregulating DEmiRNA
FRMPD3	hsa-miR-92a-3p	1.4755	-2.26121	TMGs-upregulating DEmiRNA
PDE10A	hsa-miR-92a-3p	2.06441	-2.26121	TMGs-upregulating DEmiRNA
RUNDC3B	hsa-miR-146b-5p	-2.63568	2.01426	TMGs-upregulating DEmiRNA
FMO2	hsa-miR-203a-3p	-2.08711	4.21512	TMGs-upregulating DEmiRNA
CCNYL1	hsa-miR-155-5p	-1.41682	1.08468	TMGs-upregulating DEmiRNA
HES6	hsa-miR-1266-5p	2.04036	-1.87088	TMGs-upregulating DEmiRNA
PLD1	hsa-miR-203a-3p	-1.34045	4.21512	TMGs-upregulating DEmiRNA
MTHFD2	hsa-miR-1266-5p	1.79063	-1.87088	TMGs-upregulating DEmiRNA
TYRP1	hsa-miR-155-5p	-1.64557	1.08468	TMGs-upregulating DEmiRNA
ITGA6	hsa-miR-92a-3p	0.602147	-2.26121	TMGs-upregulating DEmiRNA
P3H2	hsa-miR-203a-3p	-1.78207	4.21512	TMGs-upregulating DEmiRNA
ZADH2	hsa-miR-155-5p	-0.915304	1.08468	TMGs-upregulating DEmiRNA
KIAA1211	hsa-miR-146b-5p	-2.06088	2.01426	TMGs-upregulating DEmiRNA
ZNF469	hsa-miR-92a-3p	2.02039	-2.26121	TMGs-upregulating DEmiRNA
PHLDA1	hsa-miR-92a-3p	2.92017	-2.26121	TMGs-upregulating DEmiRNA
CD40LG	hsa-miR-582-5p	-1.06947	3.39044	TMGs-upregulating DEmiRNA
USP36	hsa-miR-92a-3p	0.761033	-2.26121	TMGs-upregulating DEmiRNA
RIMS3	hsa-miR-155-5p	-1.25189	1.08468	TMGs-upregulating DEmiRNA
ABHD2	hsa-miR-1266-5p	0.708268	-1.87088	TMGs-upregulating DEmiRNA
IPMK	hsa-miR-582-5p	-0.702706	3.39044	TMGs-upregulating DEmiRNA
E2F3	hsa-miR-92a-3p	0.892315	-2.26121	TMGs-upregulating DEmiRNA
CHST15	hsa-miR-146b-5p	-0.938233	2.01426	TMGs-upregulating DEmiRNA
GNA13	hsa-miR-155-5p	-1.12825	1.08468	TMGs-upregulating DEmiRNA
VAV3	hsa-miR-203a-3p	-0.917831	4.21512	TMGs-upregulating DEmiRNA
HCLS1	hsa-miR-203a-3p	-1.01142	4.21512	TMGs-upregulating DEmiRNA
FMO2	hsa-miR-155-5p	-2.08711	1.08468	TMGs-upregulating DEmiRNA
PIK3CD	hsa-miR-203a-3p	-0.751799	4.21512	TMGs-upregulating DEmiRNA
BCL10	hsa-miR-582-5p	-0.811119	3.39044	TMGs-upregulating DEmiRNA
FMO2	hsa-miR-146b-5p	-2.08711	2.01426	TMGs-upregulating DEmiRNA
FGF7	hsa-miR-582-5p	-1.19175	3.39044	TMGs-upregulating DEmiRNA
KCNIP4	hsa-miR-582-5p	-1.7225	3.39044	TMGs-upregulating DEmiRNA
DLGAP4	hsa-miR-1266-5p	0.611247	-1.87088	TMGs-upregulating DEmiRNA
CXXC5	hsa-miR-92a-3p	1.00545	-2.26121	TMGs-upregulating DEmiRNA
FBXL17	hsa-miR-155-5p	-0.713197	1.08468	TMGs-upregulating DEmiRNA
PPARGC1B	hsa-miR-582-5p	-1.29801	3.39044	TMGs-upregulating DEmiRNA
PDE8A	hsa-miR-203a-3p	-1.41594	4.21512	TMGs-upregulating DEmiRNA
FGF2	hsa-miR-582-5p	-1.39076	3.39044	TMGs-upregulating DEmiRNA
ABCA5	hsa-miR-203a-3p	-1.27377	4.21512	TMGs-upregulating DEmiRNA
CNTN3	hsa-miR-203a-3p	-2.53502	4.21512	TMGs-upregulating DEmiRNA
OTUD6B	hsa-miR-92a-3p	1.14176	-2.26121	TMGs-upregulating DEmiRNA
RBMS3	hsa-miR-155-5p	-1.53513	1.08468	TMGs-upregulating DEmiRNA
DDX10	hsa-miR-1266-5p	1.03019	-1.87088	TMGs-upregulating DEmiRNA
NXPE4	hsa-miR-146b-5p	-3.1775	2.01426	TMGs-upregulating DEmiRNA
CNR1	hsa-miR-203a-3p	-3.23965	4.21512	TMGs-upregulating DEmiRNA
KCNK3	hsa-miR-146b-5p	-2.80289	2.01426	TMGs-upregulating DEmiRNA
OMD	hsa-miR-203a-3p	-2.16873	4.21512	TMGs-upregulating DEmiRNA
ZFYVE1	hsa-miR-146b-5p	-0.902719	2.01426	TMGs-upregulating DEmiRNA
TTLL7	hsa-miR-155-5p	-1.3316	1.08468	TMGs-upregulating DEmiRNA
PTP4A1	hsa-miR-582-3p	-0.991464	5.40361	TMGs-upregulating DEmiRNA
PPP1R12B	hsa-miR-155-5p	-2.34536	1.08468	TMGs-upregulating DEmiRNA
CACNB2	hsa-miR-582-3p	-1.26882	5.40361	TMGs-upregulating DEmiRNA
LPP	hsa-miR-203a-3p	-1.18594	4.21512	TMGs-upregulating DEmiRNA
STRADB	hsa-miR-582-3p	-1.13589	5.40361	TMGs-upregulating DEmiRNA
FGF2	hsa-miR-203a-3p	-1.39076	4.21512	TMGs-upregulating DEmiRNA
CACNA2D1	hsa-miR-203a-3p	-1.71667	4.21512	TMGs-upregulating DEmiRNA
XPNPEP3	hsa-miR-92a-3p	1.09286	-2.26121	TMGs-upregulating DEmiRNA
PSD3	hsa-miR-203a-3p	-0.647307	4.21512	TMGs-upregulating DEmiRNA
IL6ST	hsa-miR-155-5p	-1.07027	1.08468	TMGs-upregulating DEmiRNA
ROR1	hsa-miR-155-5p	-1.05869	1.08468	TMGs-upregulating DEmiRNA
PRKACB	hsa-miR-582-5p	-2.14072	3.39044	TMGs-upregulating DEmiRNA
TMPRSS2	hsa-miR-582-5p	-1.38159	3.39044	TMGs-upregulating DEmiRNA
ARL4A	hsa-miR-582-3p	-0.838365	5.40361	TMGs-upregulating DEmiRNA
MPP5	hsa-miR-155-5p	-1.12569	1.08468	TMGs-upregulating DEmiRNA
LRCH2	hsa-miR-203a-3p	-1.93444	4.21512	TMGs-upregulating DEmiRNA
WASL	hsa-miR-203a-3p	-1.18616	4.21512	TMGs-upregulating DEmiRNA
PTPN9	hsa-miR-203a-3p	-0.677189	4.21512	TMGs-upregulating DEmiRNA
CREBRF	hsa-miR-155-5p	-0.951136	1.08468	TMGs-upregulating DEmiRNA
TFAP2E	hsa-miR-92a-3p	0.806154	-2.26121	TMGs-upregulating DEmiRNA
ZNF195	hsa-miR-1266-5p	0.782061	-1.87088	TMGs-upregulating DEmiRNA
WDR37	hsa-miR-203a-3p	-0.629831	4.21512	TMGs-upregulating DEmiRNA
EXOC6B	hsa-miR-582-5p	-1.03789	3.39044	TMGs-upregulating DEmiRNA
MRC1	hsa-miR-582-5p	-1.287	3.39044	TMGs-upregulating DEmiRNA
AFF3	hsa-miR-155-5p	-2.80427	1.08468	TMGs-upregulating DEmiRNA
MSRB3	hsa-miR-582-5p	-2.31048	3.39044	TMGs-upregulating DEmiRNA
STX1A	hsa-miR-1266-5p	2.04207	-1.87088	TMGs-upregulating DEmiRNA
SLC4A10	hsa-miR-155-5p	-3.45622	1.08468	TMGs-upregulating DEmiRNA
CLIC5	hsa-miR-582-5p	-2.23862	3.39044	TMGs-upregulating DEmiRNA
IKZF1	hsa-miR-203a-3p	-1.2512	4.21512	TMGs-upregulating DEmiRNA
FLJ31356	hsa-miR-92a-3p	1.21822	-2.26121	TMGs-upregulating DEmiRNA
HK2	hsa-miR-146b-5p	-1.20676	2.01426	TMGs-upregulating DEmiRNA
ZSWIM5	hsa-miR-146b-5p	-0.668848	2.01426	TMGs-upregulating DEmiRNA
MPEG1	hsa-miR-155-5p	-2.13033	1.08468	TMGs-upregulating DEmiRNA
SAR1B	hsa-miR-155-5p	-0.765781	1.08468	TMGs-upregulating DEmiRNA
MIER1	hsa-miR-582-3p	-1.25809	5.40361	TMGs-upregulating DEmiRNA
ZNF662	hsa-miR-146b-5p	-1.22007	2.01426	TMGs-upregulating DEmiRNA
QKI	hsa-miR-155-5p	-0.756578	1.08468	TMGs-upregulating DEmiRNA
NET1	hsa-miR-582-5p	-0.662166	3.39044	TMGs-upregulating DEmiRNA
LASP1	hsa-miR-203a-3p	-0.691763	4.21512	TMGs-upregulating DEmiRNA
IL18R1	hsa-miR-155-5p	-0.675387	1.08468	TMGs-upregulating DEmiRNA
DDR2	hsa-miR-146b-5p	-1.63862	2.01426	TMGs-upregulating DEmiRNA
TFCP2L1	hsa-miR-146b-5p	-1.30236	2.01426	TMGs-upregulating DEmiRNA
ACVR1C	hsa-miR-582-5p	-1.42293	3.39044	TMGs-upregulating DEmiRNA
SALL1	hsa-miR-155-5p	-1.31393	1.08468	TMGs-upregulating DEmiRNA
ABCC9	hsa-miR-582-3p	-1.20608	5.40361	TMGs-upregulating DEmiRNA
LDB3	hsa-miR-203a-3p	-3.99642	4.21512	TMGs-upregulating DEmiRNA
RASGRF2	hsa-miR-1266-5p	0.853965	-1.87088	TMGs-upregulating DEmiRNA
PTPN14	hsa-miR-92a-3p	0.651537	-2.26121	TMGs-upregulating DEmiRNA
CLSPN	hsa-miR-1266-5p	1.52262	-1.87088	TMGs-upregulating DEmiRNA
SUCLG2	hsa-miR-146b-5p	-1.50663	2.01426	TMGs-upregulating DEmiRNA
SMAD1	hsa-miR-582-3p	-0.602547	5.40361	TMGs-upregulating DEmiRNA
SHE	hsa-miR-203a-3p	-1.75355	4.21512	TMGs-upregulating DEmiRNA
LSAMP	hsa-miR-203a-3p	-0.820074	4.21512	TMGs-upregulating DEmiRNA
DYRK2	hsa-miR-155-5p	-1.0986	1.08468	TMGs-upregulating DEmiRNA
TSPAN2	hsa-miR-203a-3p	-2.01139	4.21512	TMGs-upregulating DEmiRNA
CD36	hsa-miR-203a-3p	-2.68329	4.21512	TMGs-upregulating DEmiRNA
FRRS1	hsa-miR-146b-5p	-1.00412	2.01426	TMGs-upregulating DEmiRNA
SALL1	hsa-miR-582-5p	-1.31393	3.39044	TMGs-upregulating DEmiRNA
AKAP5	hsa-miR-155-5p	-1.25623	1.08468	TMGs-upregulating DEmiRNA
UGP2	hsa-miR-203a-3p	-2.20174	4.21512	TMGs-upregulating DEmiRNA
ROR1	hsa-miR-203a-3p	-1.05869	4.21512	TMGs-upregulating DEmiRNA
MEIS1	hsa-miR-155-5p	-1.70837	1.08468	TMGs-upregulating DEmiRNA
RASSF5	hsa-miR-146b-5p	-0.650809	2.01426	TMGs-upregulating DEmiRNA
MYCN	hsa-miR-1266-5p	1.87793	-1.87088	TMGs-upregulating DEmiRNA
ZNF304	hsa-miR-582-5p	-1.44632	3.39044	TMGs-upregulating DEmiRNA
RNF152	hsa-miR-582-5p	-2.66202	3.39044	TMGs-upregulating DEmiRNA
SLC44A2	hsa-miR-582-3p	-0.720479	5.40361	TMGs-upregulating DEmiRNA
MITF	hsa-miR-155-5p	-0.971238	1.08468	TMGs-upregulating DEmiRNA
MAMDC2	hsa-miR-582-3p	-4.58676	5.40361	TMGs-upregulating DEmiRNA
KCNMA1	hsa-miR-146b-5p	-2.76172	2.01426	TMGs-upregulating DEmiRNA
ZDBF2	hsa-miR-224-5p	-1.00955	1.49598	TMGs-downregulating DEmiRNA
NCAPH	hsa-let-7c-5p	1.33419	-2.42436	TMGs-downregulating DEmiRNA
ENPP1	hsa-miR-196b-5p	-1.74717	1.74531	TMGs-downregulating DEmiRNA
SLC30A1	hsa-miR-660-5p	-0.775564	3.89147	TMGs-downregulating DEmiRNA
DENND1B	hsa-miR-195-5p	-0.934979	2.95403	TMGs-downregulating DEmiRNA
SMAD7	hsa-miR-195-5p	-1.07278	2.95403	TMGs-downregulating DEmiRNA
XDH	hsa-miR-195-5p	-2.23906	2.95403	TMGs-downregulating DEmiRNA
DTL	hsa-miR-664a-3p	1.38726	-1.50183	TMGs-downregulating DEmiRNA
SECISBP2L	hsa-miR-148a-3p	-0.983376	3.45648	TMGs-downregulating DEmiRNA
LINC01389	hsa-miR-181b-2-3p	-1.4421	3.8691	TMGs-downregulating DEmiRNA
LINC01356	hsa-miR-6837-3p	2.26703	-1.31062	TMGs-downregulating DEmiRNA
DPH2	hsa-miR-532-3p	0.823232	-3.64144	TMGs-downregulating DEmiRNA
ESPN	hsa-miR-195-5p	-1.67291	2.95403	TMGs-downregulating DEmiRNA
LSAMP	hsa-miR-181d-5p	-0.820074	1.60355	TMGs-downregulating DEmiRNA
U2SURP	hsa-miR-6837-3p	0.710391	-1.31062	TMGs-downregulating DEmiRNA
AGT	hsa-miR-30c-2-3p	1.41541	-2.84013	TMGs-downregulating DEmiRNA
OTUD7B	hsa-miR-224-5p	-0.658568	1.49598	TMGs-downregulating DEmiRNA
GLTP	hsa-miR-196b-5p	-1.59422	1.74531	TMGs-downregulating DEmiRNA
IL6R	hsa-miR-195-5p	-3.01995	2.95403	TMGs-downregulating DEmiRNA
PTPRO	hsa-miR-642a-5p	1.86112	-4.30937	TMGs-downregulating DEmiRNA
TMEM169	hsa-miR-2355-3p	-0.840751	2.38329	TMGs-downregulating DEmiRNA
TXNDC5	hsa-miR-30b-5p	-0.77208	2.66148	TMGs-downregulating DEmiRNA
C19orf48	hsa-miR-296-5p	2.0893	-3.83325	TMGs-downregulating DEmiRNA
FAM13B	hsa-miR-181d-5p	-0.885456	1.60355	TMGs-downregulating DEmiRNA
CD1D	hsa-miR-30b-5p	-1.52732	2.66148	TMGs-downregulating DEmiRNA
PTEN	hsa-miR-181d-5p	-0.646701	1.60355	TMGs-downregulating DEmiRNA
TTF2	hsa-miR-4326	0.787392	-2.18825	TMGs-downregulating DEmiRNA
RBM19	hsa-miR-30c-2-3p	0.678311	-2.84013	TMGs-downregulating DEmiRNA
ULK3	hsa-miR-2355-3p	-0.7461	2.38329	TMGs-downregulating DEmiRNA
DIXDC1	hsa-miR-144-3p	-1.55929	4.66286	TMGs-downregulating DEmiRNA
ZNF239	hsa-miR-874-3p	2.01995	-2.75678	TMGs-downregulating DEmiRNA
CD28	hsa-miR-224-5p	-0.635673	1.49598	TMGs-downregulating DEmiRNA
GJB4	hsa-let-7c-5p	5.24085	-2.42436	TMGs-downregulating DEmiRNA
PRELP	hsa-miR-30b-5p	-2.56891	2.66148	TMGs-downregulating DEmiRNA
TNS1	hsa-miR-183-5p	-2.61964	2.59328	TMGs-downregulating DEmiRNA
PCK2	hsa-miR-183-5p	-1.19016	2.59328	TMGs-downregulating DEmiRNA
ALPI	hsa-miR-452-3p	-4.7738	5.38368	TMGs-downregulating DEmiRNA
MTF1	hsa-miR-452-5p	-0.652953	4.07057	TMGs-downregulating DEmiRNA
PLPPR4	hsa-miR-642a-5p	0.676637	-4.30937	TMGs-downregulating DEmiRNA
ZGLP1	hsa-miR-532-3p	0.740334	-3.64144	TMGs-downregulating DEmiRNA
MARCKSL1	hsa-miR-30c-2-3p	1.02146	-2.84013	TMGs-downregulating DEmiRNA
RORA	hsa-miR-181d-5p	-0.600434	1.60355	TMGs-downregulating DEmiRNA
EFEMP1	hsa-miR-144-3p	-1.24681	4.66286	TMGs-downregulating DEmiRNA
STEAP4	hsa-miR-452-3p	-0.865227	5.38368	TMGs-downregulating DEmiRNA
DHDDS	hsa-miR-195-5p	-1.18756	2.95403	TMGs-downregulating DEmiRNA
RAB42	hsa-miR-2355-3p	-1.16461	2.38329	TMGs-downregulating DEmiRNA
SLC35A3	hsa-miR-30b-5p	-0.827273	2.66148	TMGs-downregulating DEmiRNA
PLK1	hsa-miR-296-5p	1.47908	-3.83325	TMGs-downregulating DEmiRNA
CCNDBP1	hsa-miR-181d-5p	-0.887514	1.60355	TMGs-downregulating DEmiRNA
CHST10	hsa-miR-183-5p	-0.622061	2.59328	TMGs-downregulating DEmiRNA
CNST	hsa-miR-30b-5p	-1.11176	2.66148	TMGs-downregulating DEmiRNA
EEF2K	hsa-miR-196b-5p	-0.760045	1.74531	TMGs-downregulating DEmiRNA
NEGR1	hsa-miR-148a-3p	-2.90179	3.45648	TMGs-downregulating DEmiRNA
PLCB1	hsa-miR-6837-3p	0.697015	-1.31062	TMGs-downregulating DEmiRNA
CYYR1	hsa-miR-181b-2-3p	-0.832419	3.8691	TMGs-downregulating DEmiRNA
ZNF43	hsa-miR-452-5p	-1.07925	4.07057	TMGs-downregulating DEmiRNA
KLF9	hsa-miR-452-3p	-1.73675	5.38368	TMGs-downregulating DEmiRNA
AHCYL2	hsa-miR-195-5p	-2.7681	2.95403	TMGs-downregulating DEmiRNA
PRKCE	hsa-miR-144-3p	-0.74876	4.66286	TMGs-downregulating DEmiRNA
FBLIM1	hsa-miR-148a-3p	-1.42189	3.45648	TMGs-downregulating DEmiRNA
KCNJ11	hsa-let-7c-5p	1.6443	-2.42436	TMGs-downregulating DEmiRNA
MTMR10	hsa-miR-148a-3p	-0.686072	3.45648	TMGs-downregulating DEmiRNA
PMM1	hsa-miR-195-5p	-0.90477	2.95403	TMGs-downregulating DEmiRNA
CEP135	hsa-let-7c-5p	0.722539	-2.42436	TMGs-downregulating DEmiRNA
CNTD1	hsa-miR-4326	1.15746	-2.18825	TMGs-downregulating DEmiRNA
GREM2	hsa-miR-452-3p	-3.58259	5.38368	TMGs-downregulating DEmiRNA
SLC35G1	hsa-miR-195-5p	-1.63322	2.95403	TMGs-downregulating DEmiRNA
TGFA	hsa-miR-452-5p	-1.1388	4.07057	TMGs-downregulating DEmiRNA
ZDHHC8	hsa-miR-296-5p	0.712531	-3.83325	TMGs-downregulating DEmiRNA
FAM126B	hsa-miR-30b-5p	-0.942994	2.66148	TMGs-downregulating DEmiRNA
EYA2	hsa-miR-30b-5p	-3.24155	2.66148	TMGs-downregulating DEmiRNA
TMEM98	hsa-miR-2355-3p	-0.790935	2.38329	TMGs-downregulating DEmiRNA
LRP10	hsa-miR-195-5p	-0.798169	2.95403	TMGs-downregulating DEmiRNA
MAP1B	hsa-miR-224-5p	-1.26098	1.49598	TMGs-downregulating DEmiRNA
SLC41A1	hsa-miR-642a-5p	0.781527	-4.30937	TMGs-downregulating DEmiRNA
SGPP2	hsa-miR-369-5p	-0.676976	1.55353	TMGs-downregulating DEmiRNA
ROR1	hsa-miR-452-5p	-1.05869	4.07057	TMGs-downregulating DEmiRNA
GPX8	hsa-miR-6837-3p	0.905583	-1.31062	TMGs-downregulating DEmiRNA
CAD	hsa-miR-296-5p	1.44119	-3.83325	TMGs-downregulating DEmiRNA
CCL13	hsa-miR-224-5p	-2.59611	1.49598	TMGs-downregulating DEmiRNA
GDAP1	hsa-miR-664a-3p	0.72076	-1.50183	TMGs-downregulating DEmiRNA
KLHL29	hsa-miR-3131	1.18378	-1.97581	TMGs-downregulating DEmiRNA
EIF4EBP1	hsa-miR-874-3p	1.67442	-2.75678	TMGs-downregulating DEmiRNA
PTBP2	hsa-miR-335-5p	-0.59958	6.52036	TMGs-downregulating DEmiRNA
CROCC	hsa-miR-532-3p	0.755903	-3.64144	TMGs-downregulating DEmiRNA
SUV39H1	hsa-miR-296-5p	1.15953	-3.83325	TMGs-downregulating DEmiRNA
CHML	hsa-miR-664a-3p	0.648019	-1.50183	TMGs-downregulating DEmiRNA
SOCS7	hsa-let-7c-5p	0.617384	-2.42436	TMGs-downregulating DEmiRNA
FUCA1	hsa-miR-196b-5p	-1.96969	1.74531	TMGs-downregulating DEmiRNA
PDE10A	hsa-miR-375-3p	2.06441	-2.84174	TMGs-downregulating DEmiRNA
MTERF3	hsa-miR-664a-3p	1.05542	-1.50183	TMGs-downregulating DEmiRNA
PLCH2	hsa-miR-296-5p	1.31721	-3.83325	TMGs-downregulating DEmiRNA
FGF2	hsa-miR-144-3p	-1.39076	4.66286	TMGs-downregulating DEmiRNA
ATAD3B	hsa-miR-6837-3p	1.43975	-1.31062	TMGs-downregulating DEmiRNA
ARHGAP6	hsa-miR-183-5p	-1.01475	2.59328	TMGs-downregulating DEmiRNA
KLHL4	hsa-miR-196b-5p	-1.05892	1.74531	TMGs-downregulating DEmiRNA
LINC01124	hsa-miR-874-3p	3.21835	-2.75678	TMGs-downregulating DEmiRNA
SMIM3	hsa-let-7c-5p	0.955333	-2.42436	TMGs-downregulating DEmiRNA
PUSL1	hsa-miR-296-5p	1.07436	-3.83325	TMGs-downregulating DEmiRNA
RGMA	hsa-miR-195-5p	-2.26461	2.95403	TMGs-downregulating DEmiRNA
SMIM14	hsa-miR-183-5p	-1.67233	2.59328	TMGs-downregulating DEmiRNA
NRARP	hsa-miR-148a-3p	-0.713307	3.45648	TMGs-downregulating DEmiRNA
SUGCT	hsa-miR-452-3p	-2.68099	5.38368	TMGs-downregulating DEmiRNA
GVQW2	hsa-miR-30c-2-3p	0.747107	-2.84013	TMGs-downregulating DEmiRNA
PTCD3	hsa-miR-664a-3p	0.648977	-1.50183	TMGs-downregulating DEmiRNA
HBP1	hsa-miR-335-5p	-0.593444	6.52036	TMGs-downregulating DEmiRNA
C1orf226	hsa-miR-195-5p	-0.751099	2.95403	TMGs-downregulating DEmiRNA
BNC2	hsa-miR-183-5p	-1.4895	2.59328	TMGs-downregulating DEmiRNA
MCM7	hsa-miR-30c-2-3p	1.3279	-2.84013	TMGs-downregulating DEmiRNA
PPP1R16B	hsa-miR-144-3p	-1.50911	4.66286	TMGs-downregulating DEmiRNA
WDCP	hsa-miR-30c-2-3p	0.590741	-2.84013	TMGs-downregulating DEmiRNA
RAB30	hsa-miR-452-5p	-1.05383	4.07057	TMGs-downregulating DEmiRNA
TGFA	hsa-miR-183-5p	-1.1388	2.59328	TMGs-downregulating DEmiRNA
YPEL5	hsa-miR-188-5p	-0.80253	3.59264	TMGs-downregulating DEmiRNA
GPR39	hsa-miR-181b-2-3p	-0.902025	3.8691	TMGs-downregulating DEmiRNA
PRDM1	hsa-miR-224-5p	-0.596171	1.49598	TMGs-downregulating DEmiRNA
FAM120C	hsa-miR-4326	0.682185	-2.18825	TMGs-downregulating DEmiRNA
MARCKS	hsa-miR-144-3p	-1.28014	4.66286	TMGs-downregulating DEmiRNA
MGAT4A	hsa-miR-144-3p	-1.47598	4.66286	TMGs-downregulating DEmiRNA
RORA	hsa-miR-144-3p	-0.600434	4.66286	TMGs-downregulating DEmiRNA
ETNK1	hsa-miR-181d-5p	-1.62434	1.60355	TMGs-downregulating DEmiRNA
PRG4	hsa-miR-30b-5p	-0.758774	2.66148	TMGs-downregulating DEmiRNA
LINC01124	hsa-miR-532-3p	3.21835	-3.64144	TMGs-downregulating DEmiRNA
DTYMK	hsa-miR-532-3p	1.08321	-3.64144	TMGs-downregulating DEmiRNA
RASSF8	hsa-miR-181d-5p	-1.09516	1.60355	TMGs-downregulating DEmiRNA
LIFR	hsa-miR-452-5p	-3.26822	4.07057	TMGs-downregulating DEmiRNA
CHIT1	hsa-miR-874-3p	2.37842	-2.75678	TMGs-downregulating DEmiRNA
FAM133B	hsa-miR-532-3p	0.591031	-3.64144	TMGs-downregulating DEmiRNA
SOX5	hsa-miR-148a-3p	-1.30667	3.45648	TMGs-downregulating DEmiRNA
FAM129A	hsa-miR-144-3p	-2.77168	4.66286	TMGs-downregulating DEmiRNA
SPTSSB	hsa-miR-642a-5p	1.40493	-4.30937	TMGs-downregulating DEmiRNA
TADA2B	hsa-miR-224-5p	-0.711502	1.49598	TMGs-downregulating DEmiRNA
CPEB4	hsa-miR-181d-5p	-0.768454	1.60355	TMGs-downregulating DEmiRNA
C1orf35	hsa-miR-532-3p	0.808226	-3.64144	TMGs-downregulating DEmiRNA
SYPL2	hsa-miR-2355-3p	-1.9184	2.38329	TMGs-downregulating DEmiRNA
ACER3	hsa-miR-144-3p	-0.638258	4.66286	TMGs-downregulating DEmiRNA
ABCD3	hsa-miR-148a-3p	-1.23049	3.45648	TMGs-downregulating DEmiRNA
EDARADD	hsa-miR-532-3p	0.776595	-3.64144	TMGs-downregulating DEmiRNA
PRRX1	hsa-let-7c-5p	1.80282	-2.42436	TMGs-downregulating DEmiRNA
KLHL29	hsa-miR-642a-5p	1.18378	-4.30937	TMGs-downregulating DEmiRNA
MYRF	hsa-miR-642a-5p	0.948284	-4.30937	TMGs-downregulating DEmiRNA
ATAD3A	hsa-miR-6837-3p	1.17803	-1.31062	TMGs-downregulating DEmiRNA
TFCP2L1	hsa-miR-181b-2-3p	-1.30236	3.8691	TMGs-downregulating DEmiRNA
RBM47	hsa-miR-181d-5p	-1.31587	1.60355	TMGs-downregulating DEmiRNA
FNDC5	hsa-miR-452-3p	-0.880749	5.38368	TMGs-downregulating DEmiRNA
RASSF5	hsa-miR-181b-2-3p	-0.650809	3.8691	TMGs-downregulating DEmiRNA
TICAM1	hsa-miR-30b-5p	-0.645565	2.66148	TMGs-downregulating DEmiRNA
SPATA6L	hsa-miR-4326	1.44733	-2.18825	TMGs-downregulating DEmiRNA
IFI44L	hsa-miR-4326	0.824693	-2.18825	TMGs-downregulating DEmiRNA
CPEB2	hsa-miR-195-5p	-0.884243	2.95403	TMGs-downregulating DEmiRNA
SLC36A1	hsa-miR-195-5p	-2.19372	2.95403	TMGs-downregulating DEmiRNA
SLC41A2	hsa-miR-30b-5p	-1.65265	2.66148	TMGs-downregulating DEmiRNA
SLC12A9	hsa-let-7c-5p	0.593723	-2.42436	TMGs-downregulating DEmiRNA
RPS6KA5	hsa-miR-30b-5p	-1.04964	2.66148	TMGs-downregulating DEmiRNA
PPP1CB	hsa-miR-148a-3p	-0.777211	3.45648	TMGs-downregulating DEmiRNA
RORA	hsa-miR-452-5p	-0.600434	4.07057	TMGs-downregulating DEmiRNA
NEGR1	hsa-miR-195-5p	-2.90179	2.95403	TMGs-downregulating DEmiRNA
CD2AP	hsa-miR-181d-5p	-0.911218	1.60355	TMGs-downregulating DEmiRNA
STAM2	hsa-miR-224-5p	-0.592723	1.49598	TMGs-downregulating DEmiRNA
GPT	hsa-miR-335-5p	-2.98796	6.52036	TMGs-downregulating DEmiRNA
TBC1D1	hsa-miR-181d-5p	-0.943988	1.60355	TMGs-downregulating DEmiRNA
MEF2C	hsa-miR-188-5p	-1.67809	3.59264	TMGs-downregulating DEmiRNA
GPC6	hsa-miR-224-5p	-0.785366	1.49598	TMGs-downregulating DEmiRNA
FAM102A	hsa-miR-181b-2-3p	-0.892796	3.8691	TMGs-downregulating DEmiRNA
IFFO2	hsa-miR-642a-5p	0.862877	-4.30937	TMGs-downregulating DEmiRNA
NAP1L1	hsa-let-7c-5p	1.15777	-2.42436	TMGs-downregulating DEmiRNA
EGLN1	hsa-miR-144-3p	-1.01148	4.66286	TMGs-downregulating DEmiRNA
SAMD4A	hsa-miR-30b-5p	-0.708932	2.66148	TMGs-downregulating DEmiRNA
FNIP2	hsa-miR-181d-5p	-1.08973	1.60355	TMGs-downregulating DEmiRNA
KLK8	hsa-miR-874-3p	8.50472	-2.75678	TMGs-downregulating DEmiRNA
PTPN12	hsa-miR-874-3p	0.780108	-2.75678	TMGs-downregulating DEmiRNA
HOXD1	hsa-miR-181d-5p	-1.95466	1.60355	TMGs-downregulating DEmiRNA
CPM	hsa-miR-183-5p	-2.48889	2.59328	TMGs-downregulating DEmiRNA
PTPN22	hsa-miR-335-5p	-0.718866	6.52036	TMGs-downregulating DEmiRNA
B4GALT1	hsa-miR-181d-5p	-0.759693	1.60355	TMGs-downregulating DEmiRNA
TTLL7	hsa-miR-30b-5p	-1.3316	2.66148	TMGs-downregulating DEmiRNA
ANKRD36C	hsa-miR-532-3p	1.06752	-3.64144	TMGs-downregulating DEmiRNA
TMEM158	hsa-miR-296-5p	1.43444	-3.83325	TMGs-downregulating DEmiRNA
COL27A1	hsa-let-7c-5p	1.76806	-2.42436	TMGs-downregulating DEmiRNA
CACNA2D1	hsa-miR-196b-5p	-1.71667	1.74531	TMGs-downregulating DEmiRNA
STRADB	hsa-miR-452-3p	-1.13589	5.38368	TMGs-downregulating DEmiRNA
ADGRL2	hsa-miR-181d-5p	-0.998472	1.60355	TMGs-downregulating DEmiRNA
IGF2BP3	hsa-miR-664a-3p	4.84687	-1.50183	TMGs-downregulating DEmiRNA
PPP1R14C	hsa-miR-30b-5p	-1.12087	2.66148	TMGs-downregulating DEmiRNA
FGD4	hsa-miR-181d-5p	-0.60936	1.60355	TMGs-downregulating DEmiRNA
CREBRF	hsa-miR-195-5p	-0.951136	2.95403	TMGs-downregulating DEmiRNA
RIMKLA	hsa-miR-660-5p	-1.37638	3.89147	TMGs-downregulating DEmiRNA
CSMD2	hsa-miR-874-3p	1.81934	-2.75678	TMGs-downregulating DEmiRNA
KLF8	hsa-miR-30b-5p	-0.976517	2.66148	TMGs-downregulating DEmiRNA
TFCP2L1	hsa-miR-195-5p	-1.30236	2.95403	TMGs-downregulating DEmiRNA
CALM1	hsa-miR-181d-5p	-0.918278	1.60355	TMGs-downregulating DEmiRNA
MYCT1	hsa-miR-2355-3p	-1.05015	2.38329	TMGs-downregulating DEmiRNA
C1orf21	hsa-miR-181b-2-3p	-0.787121	3.8691	TMGs-downregulating DEmiRNA
TNK1	hsa-miR-181d-5p	-0.948997	1.60355	TMGs-downregulating DEmiRNA
SEMA4F	hsa-miR-642a-5p	0.75419	-4.30937	TMGs-downregulating DEmiRNA
RAP1A	hsa-miR-181d-5p	-1.15539	1.60355	TMGs-downregulating DEmiRNA
MAB21L3	hsa-miR-181d-5p	-1.51934	1.60355	TMGs-downregulating DEmiRNA
VAPA	hsa-miR-452-5p	-0.796323	4.07057	TMGs-downregulating DEmiRNA
LUZP1	hsa-miR-181d-5p	-0.847991	1.60355	TMGs-downregulating DEmiRNA
A1CF	hsa-miR-224-5p	-1.59726	1.49598	TMGs-downregulating DEmiRNA
SLC1A4	hsa-miR-664a-3p	0.650496	-1.50183	TMGs-downregulating DEmiRNA
RNF125	hsa-miR-335-5p	-0.995236	6.52036	TMGs-downregulating DEmiRNA
CLHC1	hsa-let-7c-5p	0.839378	-2.42436	TMGs-downregulating DEmiRNA
QKI	hsa-miR-144-3p	-0.756578	4.66286	TMGs-downregulating DEmiRNA
OSCAR	hsa-miR-532-3p	0.964419	-3.64144	TMGs-downregulating DEmiRNA
BCL2	hsa-miR-195-5p	-1.51035	2.95403	TMGs-downregulating DEmiRNA
STRADB	hsa-miR-148a-3p	-1.13589	3.45648	TMGs-downregulating DEmiRNA
CLHC1	hsa-miR-30c-2-3p	0.839378	-2.84013	TMGs-downregulating DEmiRNA
FCAR	hsa-let-7c-5p	1.83664	-2.42436	TMGs-downregulating DEmiRNA
VAV3	hsa-miR-224-5p	-0.917831	1.49598	TMGs-downregulating DEmiRNA
ADGRL3	hsa-miR-30b-5p	-2.56987	2.66148	TMGs-downregulating DEmiRNA
FUT8	hsa-miR-6837-3p	1.04424	-1.31062	TMGs-downregulating DEmiRNA
OTUD3	hsa-miR-30c-2-3p	0.794041	-2.84013	TMGs-downregulating DEmiRNA
SECISBP2L	hsa-miR-181b-2-3p	-0.983376	3.8691	TMGs-downregulating DEmiRNA
ZNF491	hsa-miR-30b-5p	-0.899335	2.66148	TMGs-downregulating DEmiRNA
BLACAT1	hsa-miR-664a-3p	5.5665	-1.50183	TMGs-downregulating DEmiRNA
GPR180	hsa-miR-664a-3p	1.15998	-1.50183	TMGs-downregulating DEmiRNA
TAL1	hsa-miR-452-3p	-0.784683	5.38368	TMGs-downregulating DEmiRNA
FRMD5	hsa-let-7c-5p	1.89615	-2.42436	TMGs-downregulating DEmiRNA
SMPDL3B	hsa-miR-2355-3p	-0.694766	2.38329	TMGs-downregulating DEmiRNA
RORC	hsa-miR-183-5p	-0.616168	2.59328	TMGs-downregulating DEmiRNA
MXRA5	hsa-miR-30c-2-3p	1.01867	-2.84013	TMGs-downregulating DEmiRNA
TFCP2L1	hsa-miR-660-5p	-1.30236	3.89147	TMGs-downregulating DEmiRNA
GOLGA8A	hsa-miR-664a-3p	1.36589	-1.50183	TMGs-downregulating DEmiRNA
LITAF	hsa-miR-195-5p	-1.34374	2.95403	TMGs-downregulating DEmiRNA
MEIS2	hsa-miR-181b-2-3p	-1.62369	3.8691	TMGs-downregulating DEmiRNA
SALL1	hsa-miR-195-5p	-1.31393	2.95403	TMGs-downregulating DEmiRNA
SSBP2	hsa-miR-452-3p	-1.75291	5.38368	TMGs-downregulating DEmiRNA
PDCD4	hsa-miR-183-5p	-2.1349	2.59328	TMGs-downregulating DEmiRNA
C1orf198	hsa-miR-296-5p	0.938132	-3.83325	TMGs-downregulating DEmiRNA
ATP10B	hsa-miR-183-5p	-0.717665	2.59328	TMGs-downregulating DEmiRNA
PTGER3	hsa-miR-196b-5p	-0.912246	1.74531	TMGs-downregulating DEmiRNA
BCL2L11	hsa-miR-195-5p	-1.14505	2.95403	TMGs-downregulating DEmiRNA
TMEM131	hsa-miR-181d-5p	-1.14201	1.60355	TMGs-downregulating DEmiRNA
PRELP	hsa-miR-2355-3p	-2.56891	2.38329	TMGs-downregulating DEmiRNA
LPIN2	hsa-miR-181b-2-3p	-0.669855	3.8691	TMGs-downregulating DEmiRNA
POLR1A	hsa-miR-4326	0.782136	-2.18825	TMGs-downregulating DEmiRNA
TLE4	hsa-miR-195-5p	-0.952455	2.95403	TMGs-downregulating DEmiRNA
PTX3	hsa-miR-144-3p	-1.77591	4.66286	TMGs-downregulating DEmiRNA
FAM13A	hsa-miR-30b-5p	-0.876666	2.66148	TMGs-downregulating DEmiRNA
SNX29	hsa-miR-195-5p	-0.59204	2.95403	TMGs-downregulating DEmiRNA
STARD13	hsa-miR-148a-3p	-0.675626	3.45648	TMGs-downregulating DEmiRNA
SLC25A23	hsa-miR-181b-2-3p	-1.78329	3.8691	TMGs-downregulating DEmiRNA
ZRANB3	hsa-let-7c-5p	0.972572	-2.42436	TMGs-downregulating DEmiRNA
LUZP1	hsa-miR-195-5p	-0.847991	2.95403	TMGs-downregulating DEmiRNA
RUSC1-AS1	hsa-let-7c-5p	1.51031	-2.42436	TMGs-downregulating DEmiRNA
DRAXIN	hsa-miR-874-3p	0.766387	-2.75678	TMGs-downregulating DEmiRNA
PSRC1	hsa-miR-30c-2-3p	1.41016	-2.84013	TMGs-downregulating DEmiRNA
POU2AF1	hsa-miR-335-5p	-1.68318	6.52036	TMGs-downregulating DEmiRNA
IL20RA	hsa-miR-664a-3p	1.10311	-1.50183	TMGs-downregulating DEmiRNA
FAM13C	hsa-miR-196b-5p	-1.73732	1.74531	TMGs-downregulating DEmiRNA
KCNIP3	hsa-miR-660-5p	-1.57422	3.89147	TMGs-downregulating DEmiRNA
ZNF366	hsa-miR-452-3p	-1.04734	5.38368	TMGs-downregulating DEmiRNA
ARMCX2	hsa-miR-224-5p	-0.67584	1.49598	TMGs-downregulating DEmiRNA
CNGA3	hsa-miR-660-5p	-3.92192	3.89147	TMGs-downregulating DEmiRNA
CELSR2	hsa-miR-642a-5p	1.00102	-4.30937	TMGs-downregulating DEmiRNA
KIF1B	hsa-miR-181d-5p	-0.692689	1.60355	TMGs-downregulating DEmiRNA
DKC1	hsa-miR-532-3p	1.46594	-3.64144	TMGs-downregulating DEmiRNA
FRMD4B	hsa-miR-181b-2-3p	-0.920143	3.8691	TMGs-downregulating DEmiRNA
TMBIM1	hsa-miR-188-5p	-0.718311	3.59264	TMGs-downregulating DEmiRNA
CCDC85C	hsa-miR-195-5p	-0.911166	2.95403	TMGs-downregulating DEmiRNA
LINC01376	hsa-miR-30c-2-3p	1.15791	-2.84013	TMGs-downregulating DEmiRNA
RAB9B	hsa-miR-183-5p	-2.16543	2.59328	TMGs-downregulating DEmiRNA
CCND1	hsa-let-7c-5p	1.72755	-2.42436	TMGs-downregulating DEmiRNA
ACBD6	hsa-miR-3131	0.932435	-1.97581	TMGs-downregulating DEmiRNA
PAICS	hsa-miR-30c-2-3p	1.38231	-2.84013	TMGs-downregulating DEmiRNA
TNFRSF11A	hsa-miR-148a-3p	-0.699163	3.45648	TMGs-downregulating DEmiRNA
TSPOAP1	hsa-miR-532-3p	1.01495	-3.64144	TMGs-downregulating DEmiRNA
VAMP8	hsa-miR-660-5p	-0.865084	3.89147	TMGs-downregulating DEmiRNA
NCS1	hsa-miR-195-5p	-1.18443	2.95403	TMGs-downregulating DEmiRNA
SGPP2	hsa-miR-224-5p	-0.676976	1.49598	TMGs-downregulating DEmiRNA
EML1	hsa-miR-452-3p	-2.21196	5.38368	TMGs-downregulating DEmiRNA
GPBP1L1	hsa-miR-335-5p	-0.736823	6.52036	TMGs-downregulating DEmiRNA
IFFO2	hsa-miR-874-3p	0.862877	-2.75678	TMGs-downregulating DEmiRNA
ADGRA3	hsa-miR-30b-5p	-0.719135	2.66148	TMGs-downregulating DEmiRNA
GIPC2	hsa-miR-144-3p	-0.987048	4.66286	TMGs-downregulating DEmiRNA
NCBP2	hsa-miR-642a-5p	0.59487	-4.30937	TMGs-downregulating DEmiRNA
ADGRL2	hsa-miR-148a-3p	-0.998472	3.45648	TMGs-downregulating DEmiRNA
RAB42	hsa-miR-181d-5p	-1.16461	1.60355	TMGs-downregulating DEmiRNA
ASIC1	hsa-miR-30c-2-3p	1.6068	-2.84013	TMGs-downregulating DEmiRNA
CD302	hsa-miR-144-3p	-1.13694	4.66286	TMGs-downregulating DEmiRNA
GNAO1	hsa-miR-30b-5p	-3.19484	2.66148	TMGs-downregulating DEmiRNA
BLACAT1	hsa-miR-3131	5.5665	-1.97581	TMGs-downregulating DEmiRNA
NCOA7	hsa-miR-375-3p	0.855555	-2.84174	TMGs-downregulating DEmiRNA
SP8	hsa-let-7c-5p	5.45778	-2.42436	TMGs-downregulating DEmiRNA
RNF207	hsa-let-7c-5p	0.997107	-2.42436	TMGs-downregulating DEmiRNA
CALU	hsa-let-7c-5p	0.816796	-2.42436	TMGs-downregulating DEmiRNA
DENND1B	hsa-miR-181b-2-3p	-0.934979	3.8691	TMGs-downregulating DEmiRNA
PNOC	hsa-miR-183-5p	-1.9102	2.59328	TMGs-downregulating DEmiRNA
CHFR	hsa-miR-335-5p	-0.857998	6.52036	TMGs-downregulating DEmiRNA
GREM2	hsa-miR-181d-5p	-3.58259	1.60355	TMGs-downregulating DEmiRNA
P2RY1	hsa-miR-196b-5p	-2.49571	1.74531	TMGs-downregulating DEmiRNA
PCDHB3	hsa-miR-188-5p	-0.923893	3.59264	TMGs-downregulating DEmiRNA
SLC35D1	hsa-miR-452-3p	-1.35779	5.38368	TMGs-downregulating DEmiRNA
ARHGEF6	hsa-miR-452-5p	-1.09472	4.07057	TMGs-downregulating DEmiRNA
ANKRD36C	hsa-miR-6837-3p	1.06752	-1.31062	TMGs-downregulating DEmiRNA
ENDOD1	hsa-miR-181d-5p	-1.49844	1.60355	TMGs-downregulating DEmiRNA
EPB41L3	hsa-miR-181d-5p	-2.70537	1.60355	TMGs-downregulating DEmiRNA
PTGER4	hsa-miR-188-5p	-1.50847	3.59264	TMGs-downregulating DEmiRNA
MIER1	hsa-miR-148a-3p	-1.25809	3.45648	TMGs-downregulating DEmiRNA
ARMC2	hsa-miR-664a-3p	1.1612	-1.50183	TMGs-downregulating DEmiRNA
PDE4D	hsa-miR-181b-2-3p	-0.915278	3.8691	TMGs-downregulating DEmiRNA
PPARGC1B	hsa-miR-30b-5p	-1.29801	2.66148	TMGs-downregulating DEmiRNA
HSD17B11	hsa-miR-660-5p	-1.56914	3.89147	TMGs-downregulating DEmiRNA
SLC30A1	hsa-miR-188-5p	-0.775564	3.59264	TMGs-downregulating DEmiRNA
MPP7	hsa-miR-181d-5p	-1.25125	1.60355	TMGs-downregulating DEmiRNA
ZNF202	hsa-let-7c-5p	0.747398	-2.42436	TMGs-downregulating DEmiRNA
PROM2	hsa-miR-452-3p	-1.1425	5.38368	TMGs-downregulating DEmiRNA
THEM4	hsa-miR-664a-3p	0.709465	-1.50183	TMGs-downregulating DEmiRNA
CHMP1B	hsa-miR-181d-5p	-0.947343	1.60355	TMGs-downregulating DEmiRNA
C2orf88	hsa-miR-181d-5p	-3.5303	1.60355	TMGs-downregulating DEmiRNA
NR5A2	hsa-miR-30b-5p	-2.39658	2.66148	TMGs-downregulating DEmiRNA
PERM1	hsa-miR-296-5p	3.21759	-3.83325	TMGs-downregulating DEmiRNA
VWA1	hsa-miR-296-5p	0.662407	-3.83325	TMGs-downregulating DEmiRNA
C1orf109	hsa-miR-532-3p	0.915203	-3.64144	TMGs-downregulating DEmiRNA
NEK7	hsa-miR-181b-2-3p	-0.637071	3.8691	TMGs-downregulating DEmiRNA
WDCP	hsa-miR-642a-5p	0.590741	-4.30937	TMGs-downregulating DEmiRNA
C6orf223	hsa-miR-4326	5.52378	-2.18825	TMGs-downregulating DEmiRNA
NCAM1	hsa-miR-30b-5p	-2.89347	2.66148	TMGs-downregulating DEmiRNA
FAM83B	hsa-miR-660-5p	-0.88154	3.89147	TMGs-downregulating DEmiRNA
PFKFB2	hsa-miR-188-5p	-0.755902	3.59264	TMGs-downregulating DEmiRNA
SLC1A4	hsa-miR-4326	0.650496	-2.18825	TMGs-downregulating DEmiRNA
TMEM65	hsa-miR-224-5p	-0.597323	1.49598	TMGs-downregulating DEmiRNA
DOCK10	hsa-miR-181d-5p	-1.06943	1.60355	TMGs-downregulating DEmiRNA
GUCY2C	hsa-miR-30b-5p	-0.672071	2.66148	TMGs-downregulating DEmiRNA
PALD1	hsa-miR-532-3p	2.11827	-3.64144	TMGs-downregulating DEmiRNA
FBXO34	hsa-miR-181d-5p	-0.605115	1.60355	TMGs-downregulating DEmiRNA
CYB561A3	hsa-miR-195-5p	-1.14202	2.95403	TMGs-downregulating DEmiRNA
PLEKHO1	hsa-miR-335-5p	-1.33069	6.52036	TMGs-downregulating DEmiRNA
BZW2	hsa-let-7c-5p	0.740592	-2.42436	TMGs-downregulating DEmiRNA
DVL1	hsa-miR-874-3p	0.908672	-2.75678	TMGs-downregulating DEmiRNA
IFI44L	hsa-miR-6837-3p	0.824693	-1.31062	TMGs-downregulating DEmiRNA
DGCR2	hsa-miR-183-5p	-0.699978	2.59328	TMGs-downregulating DEmiRNA
R3HDM1	hsa-let-7c-5p	0.798943	-2.42436	TMGs-downregulating DEmiRNA
SLC3A1	hsa-miR-195-5p	-2.27741	2.95403	TMGs-downregulating DEmiRNA
GPC1	hsa-miR-296-5p	0.740852	-3.83325	TMGs-downregulating DEmiRNA
PRKG1	hsa-miR-181d-5p	-1.41032	1.60355	TMGs-downregulating DEmiRNA
KLF12	hsa-miR-144-3p	-0.754458	4.66286	TMGs-downregulating DEmiRNA
SYNC	hsa-miR-195-5p	-1.91185	2.95403	TMGs-downregulating DEmiRNA
FBLIM1	hsa-miR-224-5p	-1.42189	1.49598	TMGs-downregulating DEmiRNA
RPF2	hsa-miR-30c-2-3p	1.01385	-2.84013	TMGs-downregulating DEmiRNA
KCNC4	hsa-miR-6837-3p	0.640844	-1.31062	TMGs-downregulating DEmiRNA
TM6SF1	hsa-miR-452-5p	-0.648794	4.07057	TMGs-downregulating DEmiRNA
NEK7	hsa-miR-224-5p	-0.637071	1.49598	TMGs-downregulating DEmiRNA
FCGR2B	hsa-miR-181b-2-3p	-0.765026	3.8691	TMGs-downregulating DEmiRNA
SELE	hsa-miR-642a-5p	0.861176	-4.30937	TMGs-downregulating DEmiRNA
DARS	hsa-miR-664a-3p	0.79809	-1.50183	TMGs-downregulating DEmiRNA
NFASC	hsa-miR-195-5p	-1.33924	2.95403	TMGs-downregulating DEmiRNA
TRAPPC8	hsa-miR-224-5p	-0.647231	1.49598	TMGs-downregulating DEmiRNA
SLC28A3	hsa-miR-642a-5p	3.10987	-4.30937	TMGs-downregulating DEmiRNA
PRRX1	hsa-miR-642a-5p	1.80282	-4.30937	TMGs-downregulating DEmiRNA
KRTCAP3	hsa-miR-30c-2-3p	0.664336	-2.84013	TMGs-downregulating DEmiRNA
LGALSL	hsa-miR-2355-3p	-0.884392	2.38329	TMGs-downregulating DEmiRNA
SLC46A3	hsa-miR-660-5p	-1.65381	3.89147	TMGs-downregulating DEmiRNA
MPP7	hsa-miR-30b-5p	-1.25125	2.66148	TMGs-downregulating DEmiRNA
DDN	hsa-miR-874-3p	4.71853	-2.75678	TMGs-downregulating DEmiRNA
NR3C1	hsa-miR-144-3p	-1.6063	4.66286	TMGs-downregulating DEmiRNA
TLL1	hsa-miR-195-5p	-2.17143	2.95403	TMGs-downregulating DEmiRNA
AGMO	hsa-miR-452-5p	-1.75807	4.07057	TMGs-downregulating DEmiRNA
CYB561D1	hsa-miR-181d-5p	-0.918746	1.60355	TMGs-downregulating DEmiRNA
RASSF5	hsa-miR-195-5p	-0.650809	2.95403	TMGs-downregulating DEmiRNA
AP1S1	hsa-let-7c-5p	0.755823	-2.42436	TMGs-downregulating DEmiRNA
ENTPD3	hsa-miR-224-5p	-1.84923	1.49598	TMGs-downregulating DEmiRNA
ACKR3	hsa-miR-144-3p	-0.758721	4.66286	TMGs-downregulating DEmiRNA
ATP6V1C2	hsa-let-7c-5p	2.33268	-2.42436	TMGs-downregulating DEmiRNA
HMGCS2	hsa-miR-144-3p	-2.77202	4.66286	TMGs-downregulating DEmiRNA
VIM	hsa-miR-30b-5p	-0.737665	2.66148	TMGs-downregulating DEmiRNA
TCF7L2	hsa-miR-183-5p	-0.647806	2.59328	TMGs-downregulating DEmiRNA
NFASC	hsa-miR-335-5p	-1.33924	6.52036	TMGs-downregulating DEmiRNA
ARHGEF26	hsa-miR-188-5p	-1.87219	3.59264	TMGs-downregulating DEmiRNA
CGREF1	hsa-miR-6837-3p	3.74234	-1.31062	TMGs-downregulating DEmiRNA
PTBP2	hsa-miR-181d-5p	-0.59958	1.60355	TMGs-downregulating DEmiRNA
THRB	hsa-miR-30b-5p	-2.52629	2.66148	TMGs-downregulating DEmiRNA
TMEM185B	hsa-miR-874-3p	0.910146	-2.75678	TMGs-downregulating DEmiRNA
GBP2	hsa-miR-452-5p	-0.881906	4.07057	TMGs-downregulating DEmiRNA
ELMSAN1	hsa-miR-195-5p	-1.16016	2.95403	TMGs-downregulating DEmiRNA
ATP8B2	hsa-miR-181d-5p	-1.04086	1.60355	TMGs-downregulating DEmiRNA
PCBP4	hsa-miR-296-5p	0.970444	-3.83325	TMGs-downregulating DEmiRNA
DYRK2	hsa-miR-144-3p	-1.0986	4.66286	TMGs-downregulating DEmiRNA
EMX1	hsa-miR-4326	1.45667	-2.18825	TMGs-downregulating DEmiRNA
PDE5A	hsa-miR-224-5p	-1.58111	1.49598	TMGs-downregulating DEmiRNA
IDS	hsa-miR-183-5p	-0.624202	2.59328	TMGs-downregulating DEmiRNA
KIAA1522	hsa-miR-181b-2-3p	-0.975371	3.8691	TMGs-downregulating DEmiRNA
GJB3	hsa-miR-6837-3p	2.20078	-1.31062	TMGs-downregulating DEmiRNA
LYPD6	hsa-miR-30c-2-3p	1.07612	-2.84013	TMGs-downregulating DEmiRNA
KIF2C	hsa-miR-874-3p	1.46947	-2.75678	TMGs-downregulating DEmiRNA
HOXD3	hsa-miR-335-5p	-0.820316	6.52036	TMGs-downregulating DEmiRNA
CD244	hsa-miR-452-5p	-1.08861	4.07057	TMGs-downregulating DEmiRNA
LGALSL	hsa-miR-335-5p	-0.884392	6.52036	TMGs-downregulating DEmiRNA
PDPN	hsa-let-7c-5p	1.66426	-2.42436	TMGs-downregulating DEmiRNA
KCNK9	hsa-miR-874-3p	2.82354	-2.75678	TMGs-downregulating DEmiRNA
FAM89A	hsa-let-7c-5p	1.97724	-2.42436	TMGs-downregulating DEmiRNA
ACSL4	hsa-miR-375-3p	0.954476	-2.84174	TMGs-downregulating DEmiRNA
PCBP4	hsa-miR-532-3p	0.970444	-3.64144	TMGs-downregulating DEmiRNA
PTPRR	hsa-miR-452-5p	-2.08471	4.07057	TMGs-downregulating DEmiRNA
USP38	hsa-miR-148a-3p	-0.723237	3.45648	TMGs-downregulating DEmiRNA
COL4A4	hsa-miR-452-3p	-0.772912	5.38368	TMGs-downregulating DEmiRNA
CPEB3	hsa-miR-660-5p	-1.4135	3.89147	TMGs-downregulating DEmiRNA
ZADH2	hsa-miR-181d-5p	-0.915304	1.60355	TMGs-downregulating DEmiRNA
COL4A3	hsa-miR-144-3p	-1.01404	4.66286	TMGs-downregulating DEmiRNA
DIP2C	hsa-miR-30b-5p	-0.99189	2.66148	TMGs-downregulating DEmiRNA
UBFD1	hsa-miR-532-3p	0.789153	-3.64144	TMGs-downregulating DEmiRNA
FAM171B	hsa-miR-452-5p	-0.759451	4.07057	TMGs-downregulating DEmiRNA
POLR1A	hsa-miR-874-3p	0.782136	-2.75678	TMGs-downregulating DEmiRNA
RRP1B	hsa-let-7c-5p	0.806169	-2.42436	TMGs-downregulating DEmiRNA
AP1S3	hsa-let-7c-5p	1.85317	-2.42436	TMGs-downregulating DEmiRNA
CELSR2	hsa-miR-874-3p	1.00102	-2.75678	TMGs-downregulating DEmiRNA
RAP1A	hsa-miR-144-3p	-1.15539	4.66286	TMGs-downregulating DEmiRNA
FZD5	hsa-miR-181b-2-3p	-0.986047	3.8691	TMGs-downregulating DEmiRNA
ESPL1	hsa-let-7c-5p	0.843099	-2.42436	TMGs-downregulating DEmiRNA
UNC5B	hsa-miR-195-5p	-1.19115	2.95403	TMGs-downregulating DEmiRNA
TMEM170A	hsa-miR-30b-5p	-0.946918	2.66148	TMGs-downregulating DEmiRNA
UGDH	hsa-miR-452-3p	-1.86925	5.38368	TMGs-downregulating DEmiRNA
TMEM200B	hsa-miR-224-5p	-1.64876	1.49598	TMGs-downregulating DEmiRNA
SYPL2	hsa-miR-181b-2-3p	-1.9184	3.8691	TMGs-downregulating DEmiRNA
DKC1	hsa-miR-642a-5p	1.46594	-4.30937	TMGs-downregulating DEmiRNA
RCN1	hsa-let-7c-5p	1.16241	-2.42436	TMGs-downregulating DEmiRNA
NIFK	hsa-miR-6837-3p	0.994646	-1.31062	TMGs-downregulating DEmiRNA
RASAL2-AS1	hsa-miR-3131	0.697676	-1.97581	TMGs-downregulating DEmiRNA
CDC42BPA	hsa-miR-224-5p	-0.773454	1.49598	TMGs-downregulating DEmiRNA
TMEM185B	hsa-miR-4326	0.910146	-2.18825	TMGs-downregulating DEmiRNA
GALNT5	hsa-miR-642a-5p	0.657321	-4.30937	TMGs-downregulating DEmiRNA
MGAT4A	hsa-miR-148a-3p	-1.47598	3.45648	TMGs-downregulating DEmiRNA
KLHL31	hsa-miR-874-3p	1.39576	-2.75678	TMGs-downregulating DEmiRNA
FCHO2	hsa-miR-183-5p	-0.631366	2.59328	TMGs-downregulating DEmiRNA
CR1	hsa-miR-452-5p	-0.979345	4.07057	TMGs-downregulating DEmiRNA
DCUN1D5	hsa-miR-664a-3p	1.49785	-1.50183	TMGs-downregulating DEmiRNA
CAP1	hsa-miR-452-5p	-0.636657	4.07057	TMGs-downregulating DEmiRNA
KCTD9	hsa-miR-30b-5p	-1.22191	2.66148	TMGs-downregulating DEmiRNA
CNR1	hsa-miR-181d-5p	-3.23965	1.60355	TMGs-downregulating DEmiRNA
THRB	hsa-miR-148a-3p	-2.52629	3.45648	TMGs-downregulating DEmiRNA
FLJ31356	hsa-miR-3131	1.21822	-1.97581	TMGs-downregulating DEmiRNA
SH3RF1	hsa-miR-30b-5p	-0.772527	2.66148	TMGs-downregulating DEmiRNA
POLR2D	hsa-miR-30c-2-3p	0.842692	-2.84013	TMGs-downregulating DEmiRNA
CHST10	hsa-miR-224-5p	-0.622061	1.49598	TMGs-downregulating DEmiRNA
WNT9A	hsa-miR-195-5p	-1.18874	2.95403	TMGs-downregulating DEmiRNA
CNTN3	hsa-miR-224-5p	-2.53502	1.49598	TMGs-downregulating DEmiRNA
P2RY1	hsa-miR-30b-5p	-2.49571	2.66148	TMGs-downregulating DEmiRNA
DRAXIN	hsa-miR-532-3p	0.766387	-3.64144	TMGs-downregulating DEmiRNA
KRTCAP3	hsa-miR-664a-3p	0.664336	-1.50183	TMGs-downregulating DEmiRNA
SIDT2	hsa-miR-195-5p	-0.970974	2.95403	TMGs-downregulating DEmiRNA
NEK7	hsa-miR-452-3p	-0.637071	5.38368	TMGs-downregulating DEmiRNA
CD2AP	hsa-miR-224-5p	-0.911218	1.49598	TMGs-downregulating DEmiRNA
GREM2	hsa-miR-183-5p	-3.58259	2.59328	TMGs-downregulating DEmiRNA
PLS1	hsa-miR-195-5p	-1.63623	2.95403	TMGs-downregulating DEmiRNA
LEPROT	hsa-miR-181d-5p	-0.625561	1.60355	TMGs-downregulating DEmiRNA
SHISA3	hsa-miR-181b-2-3p	-2.0071	3.8691	TMGs-downregulating DEmiRNA
GPR3	hsa-miR-296-5p	2.8658	-3.83325	TMGs-downregulating DEmiRNA
BOD1	hsa-miR-6837-3p	0.799413	-1.31062	TMGs-downregulating DEmiRNA
ACVR1C	hsa-miR-452-5p	-1.42293	4.07057	TMGs-downregulating DEmiRNA
TXLNG	hsa-let-7c-5p	1.03032	-2.42436	TMGs-downregulating DEmiRNA
SH2D5	hsa-miR-30c-2-3p	2.94741	-2.84013	TMGs-downregulating DEmiRNA
SRCIN1	hsa-miR-6837-3p	1.76427	-1.31062	TMGs-downregulating DEmiRNA
LIX1L	hsa-miR-369-5p	-0.722402	1.55353	TMGs-downregulating DEmiRNA
CD160	hsa-miR-224-5p	-2.42499	1.49598	TMGs-downregulating DEmiRNA
PRR5L	hsa-miR-224-5p	-1.35527	1.49598	TMGs-downregulating DEmiRNA
GNG4	hsa-let-7c-5p	1.88105	-2.42436	TMGs-downregulating DEmiRNA
SSX2IP	hsa-miR-30c-2-3p	0.713472	-2.84013	TMGs-downregulating DEmiRNA
ITM2C	hsa-miR-196b-5p	-2.2244	1.74531	TMGs-downregulating DEmiRNA
YARS	hsa-miR-874-3p	0.92406	-2.75678	TMGs-downregulating DEmiRNA
KLK12	hsa-miR-4326	3.62011	-2.18825	TMGs-downregulating DEmiRNA
MARCH2	hsa-miR-181d-5p	-1.10926	1.60355	TMGs-downregulating DEmiRNA
ARRDC4	hsa-miR-452-5p	-1.69297	4.07057	TMGs-downregulating DEmiRNA
POU2F1	hsa-miR-532-3p	0.598809	-3.64144	TMGs-downregulating DEmiRNA
TMEM185B	hsa-let-7c-5p	0.910146	-2.42436	TMGs-downregulating DEmiRNA
AAK1	hsa-miR-195-5p	-0.657906	2.95403	TMGs-downregulating DEmiRNA
PASK	hsa-miR-874-3p	1.10691	-2.75678	TMGs-downregulating DEmiRNA
HSPG2	hsa-miR-195-5p	-0.700901	2.95403	TMGs-downregulating DEmiRNA
ZNF618	hsa-miR-874-3p	0.842971	-2.75678	TMGs-downregulating DEmiRNA
MUC13	hsa-miR-335-5p	-0.863808	6.52036	TMGs-downregulating DEmiRNA
DPP10	hsa-miR-660-5p	-2.21492	3.89147	TMGs-downregulating DEmiRNA
PLEKHB2	hsa-miR-335-5p	-0.72612	6.52036	TMGs-downregulating DEmiRNA
PTPRF	hsa-miR-660-5p	-1.17949	3.89147	TMGs-downregulating DEmiRNA
PPP1R12B	hsa-miR-181b-2-3p	-2.34536	3.8691	TMGs-downregulating DEmiRNA
VSNL1	hsa-miR-642a-5p	2.68637	-4.30937	TMGs-downregulating DEmiRNA
GAB1	hsa-miR-144-3p	-1.2335	4.66286	TMGs-downregulating DEmiRNA
TGFA	hsa-miR-196b-5p	-1.1388	1.74531	TMGs-downregulating DEmiRNA
CPEB2	hsa-miR-30b-5p	-0.884243	2.66148	TMGs-downregulating DEmiRNA
SPAG9	hsa-miR-181d-5p	-0.674271	1.60355	TMGs-downregulating DEmiRNA
SIX4	hsa-miR-30c-2-3p	2.70068	-2.84013	TMGs-downregulating DEmiRNA
ARMC9	hsa-let-7c-5p	0.60833	-2.42436	TMGs-downregulating DEmiRNA
FAM72A	hsa-miR-6837-3p	1.65864	-1.31062	TMGs-downregulating DEmiRNA
EFCAB5	hsa-miR-196b-5p	-0.984919	1.74531	TMGs-downregulating DEmiRNA
TNFSF10	hsa-miR-181d-5p	-1.6528	1.60355	TMGs-downregulating DEmiRNA
PDE4D	hsa-miR-30b-5p	-0.915278	2.66148	TMGs-downregulating DEmiRNA
C3orf70	hsa-miR-452-5p	-1.33662	4.07057	TMGs-downregulating DEmiRNA
FERMT2	hsa-miR-195-5p	-1.73188	2.95403	TMGs-downregulating DEmiRNA
ZYG11B	hsa-miR-195-5p	-0.669718	2.95403	TMGs-downregulating DEmiRNA
CYYR1	hsa-miR-30b-5p	-0.832419	2.66148	TMGs-downregulating DEmiRNA
SORT1	hsa-miR-148a-3p	-0.728428	3.45648	TMGs-downregulating DEmiRNA
ENTPD2	hsa-miR-30c-2-3p	0.795552	-2.84013	TMGs-downregulating DEmiRNA
POLR3G	hsa-miR-375-3p	1.95947	-2.84174	TMGs-downregulating DEmiRNA
RHBDL2	hsa-miR-144-3p	-1.51513	4.66286	TMGs-downregulating DEmiRNA
TBX15	hsa-miR-664a-3p	2.91143	-1.50183	TMGs-downregulating DEmiRNA
EIF4A1	hsa-miR-30c-2-3p	0.994119	-2.84013	TMGs-downregulating DEmiRNA
PHLDB2	hsa-miR-183-5p	-0.728256	2.59328	TMGs-downregulating DEmiRNA
GNA13	hsa-miR-30b-5p	-1.12825	2.66148	TMGs-downregulating DEmiRNA
CD244	hsa-miR-181d-5p	-1.08861	1.60355	TMGs-downregulating DEmiRNA
EMP1	hsa-miR-148a-3p	-1.90481	3.45648	TMGs-downregulating DEmiRNA
AAK1	hsa-miR-181d-5p	-0.657906	1.60355	TMGs-downregulating DEmiRNA
BTG1	hsa-miR-183-5p	-0.834574	2.59328	TMGs-downregulating DEmiRNA
HMGA1	hsa-let-7c-5p	1.4668	-2.42436	TMGs-downregulating DEmiRNA
HSPB7	hsa-miR-195-5p	-2.74915	2.95403	TMGs-downregulating DEmiRNA
KIAA1522	hsa-miR-195-5p	-0.975371	2.95403	TMGs-downregulating DEmiRNA
GPC1	hsa-miR-532-3p	0.740852	-3.64144	TMGs-downregulating DEmiRNA
C1orf21	hsa-miR-195-5p	-0.787121	2.95403	TMGs-downregulating DEmiRNA
NFYC-AS1	hsa-miR-664a-3p	0.702979	-1.50183	TMGs-downregulating DEmiRNA
DRAXIN	hsa-miR-30c-2-3p	0.766387	-2.84013	TMGs-downregulating DEmiRNA
ONECUT2	hsa-let-7c-5p	2.65839	-2.42436	TMGs-downregulating DEmiRNA
ARHGAP30	hsa-miR-335-5p	-0.832226	6.52036	TMGs-downregulating DEmiRNA
TLL1	hsa-miR-30b-5p	-2.17143	2.66148	TMGs-downregulating DEmiRNA
RAVER2	hsa-miR-452-5p	-1.21028	4.07057	TMGs-downregulating DEmiRNA
CD28	hsa-miR-144-3p	-0.635673	4.66286	TMGs-downregulating DEmiRNA
UGT1A1	hsa-miR-148a-3p	-2.90233	3.45648	TMGs-downregulating DEmiRNA
SH2D5	hsa-miR-3131	2.94741	-1.97581	TMGs-downregulating DEmiRNA
NEGR1	hsa-miR-452-5p	-2.90179	4.07057	TMGs-downregulating DEmiRNA
TBC1D9	hsa-miR-181b-2-3p	-1.40771	3.8691	TMGs-downregulating DEmiRNA
GABRA4	hsa-miR-642a-5p	1.52686	-4.30937	TMGs-downregulating DEmiRNA
UST	hsa-miR-335-5p	-0.802604	6.52036	TMGs-downregulating DEmiRNA
ARHGEF37	hsa-miR-183-5p	-1.6445	2.59328	TMGs-downregulating DEmiRNA
PIK3CD	hsa-miR-224-5p	-0.751799	1.49598	TMGs-downregulating DEmiRNA
SATB2	hsa-miR-195-5p	-1.19168	2.95403	TMGs-downregulating DEmiRNA
EPHA7	hsa-miR-224-5p	-3.43194	1.49598	TMGs-downregulating DEmiRNA
[truncated: 4,313 more rows]
