# Supplementary material for: Regulatory Network Analysis of Mutated Genes Based on Multi-Omics Data Reveals the Exclusive Features in Tumor Immune Microenvironment Between Left-Sided and Right-Sided Colon Cancer
Source: Front Oncol. 2021 Jun 15;11:685515. doi: 10.3389/fonc.2021.685515 (PMC8239301; doi:10.3389/fonc.2021.685515)
Supplement: Supplementary file 9 [file Table_9.xlsx]

## Sheet: LCC
The immune-related biological processes associated with each TMGs-regulating DEmiRNA based on GO BP enrichment results of its target genes in LCC cohort
DEmiRNA	ID	Description	GeneRatio	BgRatio	pvalue	p.adjust	qvalue	geneID	Count
hsa-miR-92a-3p	GO:0002200	somatic diversification of immune receptors	7/466	67/17913	0.0017446	0.0202551	0.0160505	BCL11B/TCF3/PAXIP1/CTNNBL1/RIF1/HSPD1/POLQ	7
hsa-miR-92a-3p	GO:0002903	negative regulation of B cell apoptotic process	3/466	12/17913	0.00323011	0.0303834	0.0240764	NOC2L/IRS2/AURKB	3
hsa-miR-92a-3p	GO:0050922	negative regulation of chemotaxis	6/466	45/17913	0.00103433	0.0136374	0.0108066	GSTP1/PLXNA3/PTPRO/WNT5A/ROBO2/NOTCH1	6
hsa-miR-196a-5p	GO:0001776	leukocyte homeostasis	6/244	84/17913	0.00100649	0.0213655	0.0162963	AXL/JAM3/BCL10/BCL2L11/ABL1/TSC22D3	6
hsa-miR-196a-5p	GO:2000107	negative regulation of leukocyte apoptotic process	4/244	46/17913	0.00350007	0.0453649	0.0346016	AXL/CCR5/BCL10/TSC22D3	4
hsa-miR-196a-5p	GO:0001779	natural killer cell differentiation	3/244	18/17913	0.00175101	0.028699	0.0218898	RASGRP1/AXL/ID2	3

## Sheet: RCC
The immune-related biological processes associated with each TMGs-regulating DEmiRNA based on GO BP enrichment results of its target genes in RCC cohort
DEmiRNA	ID	Description	GeneRatio	BgRatio	pvalue	p.adjust	qvalue	geneID	Count
hsa-miR-203a-3p	GO:0002768	immune response-regulating cell surface receptor signaling pathway	22/379	434/17913	0.000152311	0.0263659	0.0217453	RAP1A/PRKACB/PIGR/CR1/ABL1/TESPA1/DOCK1/WIPF1/CRK/KLHL6/PDE4D/PAG1/RPS6KA5/MEF2C/PRKCB/TAB2/CR2/BTLA/VAV3/PIK3CD/WASL/PRNP	22
hsa-miR-203a-3p	GO:0002429	immune response-activating cell surface receptor signaling pathway	20/379	399/17913	0.000348575	0.0283918	0.0234162	RAP1A/PRKACB/CR1/ABL1/TESPA1/DOCK1/WIPF1/CRK/KLHL6/PDE4D/PAG1/RPS6KA5/MEF2C/PRKCB/TAB2/CR2/VAV3/PIK3CD/WASL/PRNP	20
hsa-miR-203a-3p	GO:0042110	T cell activation	21/379	443/17913	0.000521771	0.0317111	0.0261537	SLAMF6/ZMIZ1/FGL2/CD1D/CR1/ABL1/ZEB1/TESPA1/CAV1/ZBTB7B/PAG1/IL6ST/SOCS6/CAMK4/F2RL1/GLI3/PIK3CG/BTLA/XCL1/PIK3CD/PRNP	21
hsa-miR-203a-3p	GO:0050863	regulation of T cell activation	16/379	307/17913	0.000886228	0.0385871	0.0318247	ZMIZ1/CD1D/CR1/ABL1/ZEB1/TESPA1/CAV1/ZBTB7B/PAG1/IL6ST/SOCS6/CAMK4/GLI3/BTLA/XCL1/PRNP	16
hsa-miR-203a-3p	GO:0072678	T cell migration	6/379	59/17913	0.00150961	0.0497921	0.0410661	GPR15/CRK/PIK3CG/S1PR1/XCL1/PIK3CD	6
hsa-miR-203a-3p	GO:0050853	B cell receptor signaling pathway	6/379	53/17913	0.000855283	0.0385871	0.0318247	ABL1/KLHL6/MEF2C/PRKCB/VAV3/PIK3CD	6
hsa-miR-203a-3p	GO:0002521	leukocyte differentiation	23/379	485/17913	0.000284715	0.0266147	0.0219505	KITLG/SLAMF6/KLF10/ZMIZ1/CD1D/CR1/ABL1/ZEB1/TESPA1/ZBTB7B/EVI2B/CAMK4/F2RL1/GLI3/PRKCA/MEF2C/CR2/MERTK/DOCK10/HCLS1/PIK3CD/IKZF1/TSPAN2	23
hsa-miR-203a-3p	GO:0002694	regulation of leukocyte activation	23/379	492/17913	0.000348584	0.0283918	0.0234162	ZMIZ1/CD1D/CR1/ABL1/ZEB1/TESPA1/CAV1/ZBTB7B/PAG1/IL1RL1/IL6ST/SOCS6/CAMK4/F2RL1/GLI3/MEF2C/BTLA/MERTK/XCL1/SNX4/VAV3/CNR1/PRNP	23
hsa-miR-203a-3p	GO:0060326	cell chemotaxis	15/379	253/17913	0.000338032	0.0283918	0.0234162	SEMA5A/PDGFD/CCR5/CRK/PDE4D/PADI2/SLIT2/F2RL1/PIK3CG/S1PR1/XCL1/FGFR1/VAV3/PIK3CD/FGF2	15
hsa-miR-203a-3p	GO:0035747	natural killer cell chemotaxis	3/379	11/17913	0.00136642	0.0474207	0.0391102	PIK3CG/XCL1/PIK3CD	3
hsa-miR-203a-3p	GO:0070098	chemokine-mediated signaling pathway	6/379	51/17913	0.000695143	0.0363653	0.0299923	GPR17/CCR5/ACKR3/PADI2/SLIT2/ACKR2	6
hsa-miR-203a-3p	GO:0072676	lymphocyte migration	8/379	87/17913	0.000508341	0.0317111	0.0261537	GPR15/CRK/PADI2/PIK3CG/S1PR1/XCL1/PIK3CD/WASL	8
hsa-miR-203a-3p	GO:0051249	regulation of lymphocyte activation	19/379	401/17913	0.00095632	0.0406133	0.0334958	ZMIZ1/CD1D/CR1/ABL1/ZEB1/TESPA1/CAV1/ZBTB7B/PAG1/IL6ST/SOCS6/CAMK4/GLI3/MEF2C/BTLA/MERTK/XCL1/VAV3/PRNP	19
hsa-miR-552-3p	GO:0032642	regulation of chemokine production	6/201	79/17913	0.000260728	0.0422512	0.0382087	IL10/IL6R/IL4R/MAVS/ADORA2B/IL1RL1	6
hsa-miR-552-3p	GO:0032722	positive regulation of chemokine production	5/201	55/17913	0.000373397	0.0472429	0.0427228	IL6R/IL4R/MAVS/ADORA2B/IL1RL1	5
hsa-miR-335-3p	GO:0072678	T cell migration	7/542	59/17913	0.0019521	0.0374125	0.0300651	ITGA4/PIK3CG/SPN/CCL5/CXCL12/GPR15/CD200R1	7
hsa-miR-335-3p	GO:0030183	B cell differentiation	10/542	113/17913	0.00226368	0.0393793	0.0316456	ITGA4/PTPRJ/HDAC9/IKZF3/SFRP1/NCKAP1L/DOCK10/PTPRC/PLCG2/BCL2	10
hsa-miR-335-3p	GO:0050918	positive chemotaxis	9/542	67/17913	0.000178338	0.00886399	0.00712321	SEMA5A/FGF7/FGF10/ANGPT1/PTPRJ/GPNMB/IL16/LRP1/CCL5	9
hsa-miR-335-3p	GO:0150076	neuroinflammatory response	8/542	76/17913	0.00206818	0.038355	0.0308225	LRRK2/IGF1/LRP1/PTPRC/PSEN1/SNCA/EGFR/CD200R1	8
hsa-miR-92a-3p	GO:0032465	regulation of cytokinesis	8/470	83/17913	0.001493	0.0216572	0.0177789	MYO19/PKP4/CIT/PRC1/AURKB/INCENP/CDC6/KIF20A	8
hsa-miR-92a-3p	GO:0002903	negative regulation of B cell apoptotic process	3/470	12/17913	0.00330915	0.0359982	0.0295517	NOC2L/AURKB/IRS2	3
hsa-miR-224-5p	GO:0001818	negative regulation of cytokine production	12/278	290/17913	0.00199333	0.0471394	0.0386864	OTUD7B/CD2AP/RPS6KA5/TLR6/MERTK/ATP2B1/C5orf30/ARRB1/LGR4/NPTN/GBA/NCKAP1L	12
hsa-miR-224-5p	GO:0042110	T cell activation	17/278	443/17913	0.000587755	0.0281283	0.0230843	CD28/PRDM1/CDC42/PDE5A/CD160/PIK3CD/B2M/PSEN1/ITPKB/CD8A/FZD7/BCL2/KIF13B/RSAD2/IL6ST/FKBP1B/NCKAP1L	17
hsa-miR-224-5p	GO:0001780	neutrophil homeostasis	3/278	16/17913	0.00178274	0.0453061	0.0371819	PIK3CD/MERTK/ITPKB	3
hsa-miR-224-5p	GO:0002521	leukocyte differentiation	19/278	485/17913	0.000218004	0.0195938	0.0160803	CD28/PRDM1/CDC42/PIK3CD/GPR55/MERTK/B2M/PSEN1/PPARGC1B/ITPKB/PTK2B/MITF/FZD7/BCL2/RSAD2/PAFAH1B1/ITGA4/TAL1/NCKAP1L	19
hsa-miR-224-5p	GO:0001776	leukocyte homeostasis	6/278	84/17913	0.00195598	0.0471096	0.038662	PIK3CD/MERTK/ITPKB/BCL2L11/BCL2/NCKAP1L	6
hsa-miR-183-5p	GO:0002286	T cell activation involved in immune response	7/263	88/17913	0.000313193	0.0301726	0.0248119	SMAD7/RORC/RORA/IRF4/HLA-DMB/PSEN1/TMEM98	7
hsa-miR-183-5p	GO:0072538	T-helper 17 type immune response	4/263	29/17913	0.000807916	0.0406572	0.0334337	SMAD7/RORC/RORA/IRF4	4
hsa-miR-183-5p	GO:0046632	alpha-beta T cell differentiation	8/263	99/17913	0.000104971	0.015997	0.0131549	SMAD7/RORC/ITPKB/RORA/IRF4/PRDM1/RSAD2/TMEM98	8
hsa-miR-183-5p	GO:0043367	CD4-positive, alpha-beta T cell differentiation	6/263	74/17913	0.000760573	0.0406572	0.0334337	SMAD7/RORC/RORA/IRF4/RSAD2/TMEM98	6
hsa-miR-183-5p	GO:0046631	alpha-beta T cell activation	8/263	133/17913	0.000783813	0.0406572	0.0334337	SMAD7/RORC/ITPKB/RORA/IRF4/PRDM1/RSAD2/TMEM98	8
hsa-miR-183-5p	GO:0042110	T cell activation	16/263	443/17913	0.000891661	0.0424824	0.0349346	SMAD7/RORC/ITPKB/RORA/IRF4/PRDM1/PAG1/RSAD2/CR1/HLA-DMB/CAV1/SOCS6/ZEB1/PSEN1/TMEM98/BCL10	16
hsa-miR-183-5p	GO:0072539	T-helper 17 cell differentiation	4/263	26/17913	0.000526413	0.0359986	0.0296028	SMAD7/RORC/RORA/IRF4	4
hsa-miR-196b-5p	GO:0001782	B cell homeostasis	4/185	27/17913	0.000160486	0.00791169	0.00643124	BCL2L11/BCL2/ABL1/BCL10	4
hsa-miR-196b-5p	GO:0001776	leukocyte homeostasis	7/185	84/17913	2.59184e-05	0.0023233	0.00188856	BCL2L11/BCL2/ABL1/BCL10/AXL/TSC22D3/JAM3	7
hsa-miR-196b-5p	GO:0002260	lymphocyte homeostasis	5/185	60/17913	0.000383784	0.0137607	0.0111857	BCL2L11/BCL2/ABL1/BCL10/TSC22D3	5
hsa-miR-30b-5p	GO:0046632	alpha-beta T cell differentiation	11/415	99/17913	1.83009e-05	0.0231115	0.0204339	SH3RF1/IRF4/ABL1/CCL19/PRDM1/RORA/SMAD7/BCL2/SLAMF6/RSAD2/ITPKB	11
hsa-miR-30b-5p	GO:0046631	alpha-beta T cell activation	11/415	133/17913	0.000271614	0.0491977	0.043498	SH3RF1/IRF4/ABL1/CCL19/PRDM1/RORA/SMAD7/BCL2/SLAMF6/RSAD2/ITPKB	11
hsa-miR-30b-5p	GO:0042110	T cell activation	23/415	443/17913	0.000286225	0.0491977	0.043498	CD1D/SH3RF1/IRF4/ABL1/CAMK4/BCL10/CCL19/BTLA/PRDM1/RORA/PAG1/LCP1/IL6ST/LEPR/PDE5A/SMAD7/CEACAM1/BCL2/SLAMF6/RSAD2/SOCS6/ITPKB/PIK3CD	23
hsa-miR-30b-5p	GO:0030217	T cell differentiation	15/415	234/17913	0.000383938	0.0491977	0.043498	CD1D/SH3RF1/IRF4/ABL1/CAMK4/CCL19/PRDM1/RORA/LEPR/SMAD7/BCL2/SLAMF6/RSAD2/ITPKB/PIK3CD	15
hsa-miR-30b-5p	GO:0001782	B cell homeostasis	5/415	27/17913	0.000345258	0.0491977	0.043498	ABL1/DOCK10/BCL10/BCL2/BCL2L11	5
hsa-miR-30b-5p	GO:0002521	leukocyte differentiation	28/415	485/17913	9.58898e-06	0.0192307	0.0170028	CD1D/PPARGC1B/SH3RF1/IRF4/TOX/ABL1/DOCK10/HCLS1/CAMK4/ITGA4/CCL19/PRDM1/RORA/LRRC17/OSTM1/LEPR/SMAD7/CEACAM1/BCL2/SLAMF6/RSAD2/IKZF1/HDAC9/ITPKB/CSF1/TSPAN2/KLF10/PIK3CD	28
hsa-miR-30b-5p	GO:0030098	lymphocyte differentiation	20/415	325/17913	7.60874e-05	0.0279248	0.0246896	CD1D/SH3RF1/IRF4/TOX/ABL1/DOCK10/CAMK4/ITGA4/CCL19/PRDM1/RORA/LEPR/SMAD7/BCL2/SLAMF6/RSAD2/IKZF1/HDAC9/ITPKB/PIK3CD	20
hsa-miR-188-5p	GO:2000106	regulation of leukocyte apoptotic process	6/122	82/17913	2.02431e-05	0.0372471	0.0336755	MEF2C/ITPKB/PTEN/AXL/TSC22D3/KITLG	6
hsa-miR-188-5p	GO:0071887	leukocyte apoptotic process	6/122	103/17913	7.35934e-05	0.0372471	0.0336755	MEF2C/ITPKB/PTEN/AXL/TSC22D3/KITLG	6
hsa-miR-188-5p	GO:2000107	negative regulation of leukocyte apoptotic process	4/122	46/17913	0.000267903	0.0372471	0.0336755	ITPKB/AXL/TSC22D3/KITLG	4
hsa-miR-188-5p	GO:0001776	leukocyte homeostasis	5/122	84/17913	0.000271175	0.0372471	0.0336755	MEF2C/ITPKB/AXL/TSC22D3/KITLG	5
hsa-miR-582-5p	GO:0002768	immune response-regulating cell surface receptor signaling pathway	19/332	434/17913	0.000503541	0.0159905	0.0128891	PIK3CD/PTPRJ/RAP1A/PDE4D/RPS6KA5/PRKCE/CR2/PRNP/WASL/CD3E/DENND1B/CD200R1/NCK1/CD24/APPL2/MAPK10/BCL10/BCL2/PRKACB	19
hsa-miR-582-5p	GO:0045058	T cell selection	6/332	45/17913	0.00017158	0.00859814	0.00693051	LY9/GLI3/CD3E/IRF4/CD1D/BCL2	6
hsa-miR-582-5p	GO:0042110	T cell activation	18/332	443/17913	0.00162972	0.0363754	0.0293203	LY9/RORA/PIK3CD/CAMK4/GLI3/RAB27A/SOCS6/RSAD2/GPNMB/PRNP/CD3E/IRF4/NCK1/CD1D/CD24/CD40LG/BCL10/BCL2	18
hsa-miR-582-5p	GO:0002521	leukocyte differentiation	21/332	485/17913	0.000298986	0.0119247	0.00961189	LY9/RORA/MITF/IKZF1/PIK3CD/PTPRJ/CAMK4/POU2F2/CA2/KLF10/GLI3/RSAD2/CR2/CD3E/IRF4/TSPAN2/CD1D/PAFAH1B1/CD40LG/PPARGC1B/BCL2	21
hsa-miR-582-5p	GO:0002694	regulation of leukocyte activation	20/332	492/17913	0.000909887	0.0245105	0.0197566	RORA/CAMK4/GLI3/IL1RL1/CNR1/SOCS6/GPNMB/PRNP/VAMP8/CD3E/IRF4/NCK1/CDKN1A/CD1D/CD24/LRRK2/FOXF1/CD40LG/BCL10/BCL2	20
hsa-miR-582-5p	GO:0030098	lymphocyte differentiation	15/332	325/17913	0.00114382	0.0284761	0.0229531	LY9/RORA/IKZF1/PIK3CD/PTPRJ/CAMK4/POU2F2/GLI3/RSAD2/CR2/CD3E/IRF4/CD1D/CD40LG/BCL2	15
hsa-miR-874-3p	GO:0002440	production of molecular mediator of immune response	10/175	191/17913	1.87364e-05	0.0232984	0.0207058	SEMA7A/TNFSF4/TCF3/TNFRSF4/RIF1/GPI/MAD2L2/PRKDC/SLC11A1/IL1B	10
hsa-miR-874-3p	GO:0002702	positive regulation of production of molecular mediator of immune response	7/175	93/17913	3.52056e-05	0.0232984	0.0207058	SEMA7A/TNFSF4/TNFRSF4/RIF1/GPI/MAD2L2/IL1B	7
hsa-miR-874-3p	GO:0002700	regulation of production of molecular mediator of immune response	8/175	138/17913	6.37876e-05	0.0232984	0.0207058	SEMA7A/TNFSF4/TNFRSF4/RIF1/GPI/MAD2L2/PRKDC/IL1B	8
hsa-miR-155-5p	GO:0032717	negative regulation of interleukin-8 production	4/314	24/17913	0.000746015	0.0476964	0.0401942	IL10/OTUD7B/TLR6/CD33	4
hsa-miR-155-5p	GO:0050918	positive chemotaxis	7/314	67/17913	0.000168062	0.0219892	0.0185305	SCG2/FGF7/SEMA5A/IL16/FGF2/PTPRJ/S1PR1	7
hsa-miR-155-5p	GO:0060326	cell chemotaxis	13/314	253/17913	0.000549656	0.0397308	0.0334815	VCAM1/IL10/SCG2/SEMA5A/CCL28/IL16/IL6R/PTN/VAV3/FGF2/BIN2/AGTR1/S1PR1	13
hsa-miR-148a-3p	GO:0002521	leukocyte differentiation	24/370	485/17913	7.68156e-05	0.0102775	0.00846626	FES/AXL/NRARP/TNFRSF11A/LEPR/RORA/PPARGC1B/PSEN1/KIT/CD1D/CSF1/KITLG/FZD5/IKZF1/PAFAH1B1/TSPAN2/PTPRJ/B2M/KLF6/BCL2/IL23R/ITPKB/TAL1/MITF	24
hsa-miR-148a-3p	GO:0002573	myeloid leukocyte differentiation	12/370	201/17913	0.000996832	0.0319142	0.0262898	FES/TNFRSF11A/PPARGC1B/PSEN1/KIT/CSF1/KITLG/PAFAH1B1/TSPAN2/IL23R/TAL1/MITF	12
hsa-miR-335-5p	GO:0032729	positive regulation of interferon-gamma production	9/666	62/17913	0.000447655	0.0261263	0.0224004	PTPN22/LGALS9/SLAMF6/IL27/CD160/ABL1/PDE4D/CD14/CCR2	9
hsa-miR-335-5p	GO:0032649	regulation of interferon-gamma production	11/666	93/17913	0.000660884	0.0335399	0.0287568	PTPN22/LGALS9/SLAMF6/CD96/IL27/CD160/ABL1/IL1RL1/PDE4D/CD14/CCR2	11
hsa-miR-335-5p	GO:1902713	regulation of interferon-gamma secretion	4/666	13/17913	0.00103519	0.0382604	0.0328041	PTPN22/LGALS9/CD160/ABL1	4
hsa-miR-335-5p	GO:0002446	neutrophil mediated immunity	33/666	499/17913	0.00104989	0.0382604	0.0328041	NFASC/ARSA/DNASE1L3/GSN/ATP8A1/CD33/CRISPLD2/HSPA1A/SLC2A5/TMBIM1/FGL2/SLC44A2/DNAJC13/CEACAM3/TIMP2/RAP1A/RAB37/RAB5B/CFP/CD14/CDA/CD177/CTSD/PTX3/CD36/METTL7A/KMT2E/CAP1/P2RX1/VAPA/RAB4B/YPEL5/PTPRJ	33
hsa-miR-335-5p	GO:0002313	mature B cell differentiation involved in immune response	5/666	19/17913	0.0005271	0.0286461	0.0245609	DOCK10/PTK2B/MFNG/PLCG2/ITM2A	5
hsa-miR-335-5p	GO:0002283	neutrophil activation involved in immune response	32/666	488/17913	0.00142473	0.0436838	0.0374541	NFASC/ARSA/DNASE1L3/GSN/ATP8A1/CD33/CRISPLD2/HSPA1A/SLC2A5/TMBIM1/FGL2/SLC44A2/DNAJC13/CEACAM3/TIMP2/RAP1A/RAB37/RAB5B/CFP/CD14/CDA/CD177/CTSD/PTX3/CD36/METTL7A/CAP1/P2RX1/VAPA/RAB4B/YPEL5/PTPRJ	32
hsa-miR-335-5p	GO:0042110	T cell activation	30/666	443/17913	0.00120832	0.0401207	0.0343992	ZBTB7B/PTPN22/SLA2/KIT/LGALS9/TESPA1/GSN/PDE5A/IL6ST/CCL19/ITPKB/CD209/CD8A/SLAMF6/LEPR/IL27/CLECL1/CD160/ZMIZ1/FGL2/CD1D/ABL1/CD27/ZEB1/BTLA/RORA/KIF13B/RORC/CCR2/FKBP1B	30
hsa-miR-335-5p	GO:0030183	B cell differentiation	15/666	113/17913	1.89192e-05	0.00803034	0.00688514	KIT/DOCK10/PTK2B/MFNG/FLT3/ABL1/PLCG2/SFRP1/CD27/CR2/POU2F2/ITM2A/LYL1/CD79A/PTPRJ	15
hsa-miR-335-5p	GO:0042113	B cell activation	20/666	215/17913	0.000159689	0.0181235	0.0155389	SLA2/KIT/DOCK10/SKAP2/PTK2B/MFNG/FLT3/CD38/ABL1/PLCG2/SFRP1/CD22/CD27/CR2/POU2F2/ITM2A/CDKN1A/LYL1/CD79A/PTPRJ	20
hsa-miR-335-5p	GO:0002335	mature B cell differentiation	6/666	25/17913	0.000249637	0.0191074	0.0163825	DOCK10/PTK2B/MFNG/PLCG2/POU2F2/ITM2A	6
hsa-miR-335-5p	GO:0042119	neutrophil activation	33/666	499/17913	0.00104989	0.0382604	0.0328041	NFASC/ARSA/DNASE1L3/GSN/ATP8A1/CD33/CRISPLD2/HSPA1A/SLC2A5/TMBIM1/FGL2/SLC44A2/DNAJC13/CEACAM3/TIMP2/RAP1A/RAB37/RAB5B/CFP/CD14/CDA/CD177/CTSD/PTX3/CD36/METTL7A/KMT2E/CAP1/P2RX1/VAPA/RAB4B/YPEL5/PTPRJ	33
hsa-miR-335-5p	GO:0002521	leukocyte differentiation	40/666	485/17913	2.25403e-06	0.00210481	0.00180465	ZBTB7B/PTPN22/LRRC17/KIT/LGALS9/TESPA1/GAB3/DOCK10/CCL19/ITPKB/PTK2B/SLAMF6/LEPR/MFNG/IL27/MERTK/CD101/ZMIZ1/FLT3/PPARGC1B/CD1D/ABL1/TAL1/PLCG2/CSF1/SFRP1/EFNA2/CD27/ZEB1/CR2/RORA/POU2F2/ITM2A/RORC/LYL1/CCR2/GAB2/CD79A/ROR2/PTPRJ	40
hsa-miR-335-5p	GO:0002694	regulation of leukocyte activation	38/666	492/17913	1.8106e-05	0.00803034	0.00688514	PLA2G10/ZBTB7B/PTPN22/SLA2/LGALS9/TESPA1/GSN/PDE5A/IL6ST/CCL19/ITPKB/CD209/FGF10/IL27/MERTK/PJA2/CLECL1/CD160/ZMIZ1/CD38/CD1D/ABL1/IL1RL1/SFRP1/CD22/GPER1/C1QA/TSLP/CD27/ZEB1/BTLA/RORA/CD177/LRRK2/CDKN1A/CCR2/GAB2/HMOX1	38
hsa-miR-335-5p	GO:0070661	leukocyte proliferation	23/666	270/17913	0.000199182	0.0181235	0.0155389	ZBTB7B/PTPN22/KIT/LGALS9/PDE5A/IL6ST/CCL19/CD209/FGF10/IL27/CLECL1/FLT3/CD38/CD1D/ABL1/CSF1/CD22/CR2/NPR3/CDKN1A/CCR2/FKBP1B/CD79A	23
hsa-miR-335-5p	GO:0002696	positive regulation of leukocyte activation	23/666	305/17913	0.00109499	0.0382604	0.0328041	ZBTB7B/LGALS9/TESPA1/IL6ST/CCL19/ITPKB/CD209/FGF10/CLECL1/CD160/ZMIZ1/CD38/CD1D/IL1RL1/C1QA/TSLP/CD27/BTLA/CD177/LRRK2/CDKN1A/CCR2/GAB2	23
hsa-miR-335-5p	GO:0097529	myeloid leukocyte migration	15/666	170/17913	0.00173236	0.0490206	0.0420298	KIT/DAPK2/VEGFD/CCL19/PTK2B/GBF1/P2RX4/CSF1/IL6R/PDE4D/CD99L2/RARRES2/CD177/CCR2/ROR2	15
hsa-miR-335-5p	GO:0010743	regulation of macrophage derived foam cell differentiation	6/666	30/17913	0.00071451	0.0351163	0.0301084	PLA2G10/PPARA/NFKBIA/CSF1/ABCA5/CD36	6
hsa-miR-335-5p	GO:0032637	interleukin-8 production	10/666	80/17913	0.000743266	0.0354113	0.0303613	PTPN22/TLR1/ARRB1/LGALS9/CD33/HSPA1A/LRRC19/KLF4/OTUD7B/CD14	10
hsa-miR-335-5p	GO:0032677	regulation of interleukin-8 production	9/666	72/17913	0.00135171	0.0420742	0.036074	PTPN22/TLR1/ARRB1/LGALS9/CD33/HSPA1A/KLF4/OTUD7B/CD14	9
hsa-miR-335-5p	GO:0032717	negative regulation of interleukin-8 production	5/666	24/17913	0.00165187	0.0482035	0.0413292	PTPN22/ARRB1/CD33/KLF4/OTUD7B	5
hsa-miR-335-5p	GO:0030098	lymphocyte differentiation	31/666	325/17913	1.65268e-06	0.00210481	0.00180465	ZBTB7B/PTPN22/KIT/LGALS9/TESPA1/DOCK10/CCL19/ITPKB/PTK2B/SLAMF6/LEPR/MFNG/IL27/MERTK/ZMIZ1/FLT3/CD1D/ABL1/PLCG2/SFRP1/CD27/ZEB1/CR2/RORA/POU2F2/ITM2A/RORC/LYL1/CCR2/CD79A/PTPRJ	31
hsa-miR-335-5p	GO:0046651	lymphocyte proliferation	20/666	244/17913	0.000824317	0.0370986	0.031808	ZBTB7B/PTPN22/LGALS9/PDE5A/IL6ST/CCL19/CD209/FGF10/IL27/CLECL1/FLT3/CD38/CD1D/ABL1/CD22/CR2/CDKN1A/CCR2/FKBP1B/CD79A	20
hsa-miR-144-3p	GO:0002683	negative regulation of immune system process	19/291	451/17913	0.000155333	0.0166029	0.013674	CCR2/MIXL1/TAL1/CRK/ERBIN/WASL/ANGPT1/FOXF1/MEIS1/SFRP1/KITLG/CR1/GRAMD4/MEIS2/DUSP1/LGR4/RNF125/PTGER4/CXCL12	19
hsa-miR-144-3p	GO:0002521	leukocyte differentiation	19/291	485/17913	0.000387317	0.0251171	0.0206862	RORA/CD28/CCR2/TAL1/GPR183/IKZF3/ZEB1/OSTM1/KLF10/SFRP1/KLF6/KITLG/MITF/CR1/PAFAH1B1/CAMK4/PTGER4/PPARGC1B/CEBPA	19
hsa-miR-144-3p	GO:0002573	myeloid leukocyte differentiation	11/291	201/17913	0.000462456	0.0277833	0.0228821	TAL1/GPR183/OSTM1/KLF10/SFRP1/KITLG/MITF/PAFAH1B1/CAMK4/PPARGC1B/CEBPA	11
hsa-miR-144-3p	GO:1902105	regulation of leukocyte differentiation	12/291	267/17913	0.00146309	0.0497585	0.0409806	CD28/CCR2/TAL1/IKZF3/ZEB1/KLF10/SFRP1/KITLG/MITF/CR1/CAMK4/PPARGC1B	12
