# Supplementary material for: Regulatory Network Analysis of Mutated Genes Based on Multi-Omics Data Reveals the Exclusive Features in Tumor Immune Microenvironment Between Left-Sided and Right-Sided Colon Cancer
Source: Front Oncol. 2021 Jun 15;11:685515. doi: 10.3389/fonc.2021.685515 (PMC8239301; doi:10.3389/fonc.2021.685515)
Supplement: Supplementary file 10 [file Table_10.xlsx]

## Sheet: LCC
The TMG-DMP and DMP-gene relationships in LCC cohort
TMG	DMP	MeanMut	MeanWild	Pvalue	AdjP	Log2FC	DEG	PCC	PCC-pvalue	PCC-adjP
ABCA13	cg14120984	0.679218	0.500261	0.000245913	0.0320414	0.178957	KIF26A	0.577	3.32e-10	6.65572e-09
ABCA13	cg27172568	0.704254	0.540616	0.000457505	0.0467671	0.163639	KIF26A	0.569	6.742e-10	1.26198e-08
ABCA13	cg18103756	0.937319	0.700471	2.17856e-14	2.41934e-09	0.236848	KIF26A	0.673	1.627e-14	6.80528e-13
ABCA13	cg21515956	0.705085	0.483806	0.00011896	0.0203626	0.221278	KIF26A	0.736	2.894e-18	1.96097e-16
ABCA13	cg26845817	0.748098	0.581466	4.49166e-05	0.0108233	0.166632	RASA3	0.514	4.617e-08	6.38465e-07
ABCA13	cg02189738	0.809997	0.640695	5.79114e-05	0.0127813	0.169302	KIF26A	0.697	8.382e-16	4.17621e-14
ABCA13	cg22812030	0.937893	0.753953	6.07972e-11	8.28451e-07	0.18394	KIF26A	0.522	2.635e-08	3.79889e-07
ABCA13	cg24803255	0.905847	0.754076	2.1887e-08	5.50924e-05	0.151771	RASA3	0.476	5.695e-07	6.34693e-06
ABCA13	cg04332433	0.912661	0.685151	3.27121e-05	0.00876932	0.22751	MUC4	-0.516	3.946e-08	5.5244e-07
ABCA13	cg02922817	0.873123	0.686965	2.87294e-07	0.000343914	0.186158	KIF26A	0.624	3.905e-12	1.0336e-10
ABCA13	cg16295133	0.772015	0.609106	0.000178483	0.0262933	0.162909	CUZD1	0.513	4.95e-08	6.76234e-07
ABCA13	cg05875066	0.765213	0.499832	2.5568e-13	1.54884e-08	0.265381	KIF26A	0.684	4.273e-15	1.93026e-13
ABCA13	cg14743702	0.176305	0.327088	0.000400834	0.0431543	-0.150783	ECHDC3	-0.631	1.994e-12	5.5832e-11
ABCA13	cg12468119	0.849665	0.683429	8.60946e-05	0.0165521	0.166236	KIF26A	0.647	3.629e-13	1.15255e-11
ABCA13	cg02245467	0.787285	0.612893	7.79185e-06	0.00335913	0.174392	LZTS1	0.261	0.00869	0.035008
ABCA13	cg27215768	0.86367	0.631237	1.03132e-06	0.000839757	0.232433	PIK3AP1	0.328	0.00088	0.00487961
ABCA13	cg24143729	0.755443	0.587356	1.37184e-06	0.00101922	0.168087	RASA3	0.47	8.262e-07	9.00053e-06
ABCA13	cg04946506	0.923018	0.702813	1.37934e-12	5.51581e-08	0.220204	KIF26A	0.598	5.027e-11	1.12049e-09
ABCA13	cg25131771	0.808654	0.644486	3.74397e-06	0.00204817	0.164168	KIF26A	0.604	2.975e-11	6.85667e-10
ABCA13	cg01993208	0.832896	0.678358	0.000137598	0.0223506	0.154538	C9orf3	-0.514	4.654e-08	6.40966e-07
ABCA13	cg15462530	0.867304	0.68105	6.54973e-12	1.66972e-07	0.186254	KIF26A	0.677	1.051e-14	4.56511e-13
ABCA13	cg10357473	0.711704	0.510987	5.85783e-05	0.0128712	0.200717	KIF26A	0.725	1.545e-17	9.87634e-16
ABCA13	cg11992426	0.933597	0.775232	0.000385181	0.0421477	0.158366	RASA3	0.569	6.525e-10	1.23568e-08
ABCA13	cg14935626	0.471489	0.31344	1.58158e-05	0.00539354	0.158049	VSNL1	0.285	0.004077	0.0184418
ABCA13	cg14001049	0.881469	0.723809	2.61504e-06	0.00159707	0.157659	KIF26A	0.644	5.001e-13	1.54078e-11
ABCA13	cg10127037	0.914151	0.695132	1.4451e-06	0.0010571	0.219019	KIF26A	0.656	1.267e-13	4.51852e-12
ABCA13	cg04759114	0.816291	0.634285	6.15914e-07	0.000592507	0.182007	KCNQ1	0.413	1.941e-05	0.000156574
ABCA13	cg10859930	0.837275	0.678262	6.40033e-05	0.01365	0.159013	GDF10	0.271	0.006452	0.0271882
ABCA13	cg00687612	0.941015	0.712914	2.23086e-17	8.53066e-12	0.228101	KIF26A	0.725	1.442e-17	9.39518e-16
ABCA13	cg26426395	0.91255	0.734928	2.4919e-10	2.28236e-06	0.177622	KIDINS220	0.248	0.01282	0.0483139
ABCA13	cg16904580	0.946332	0.782681	5.55734e-08	0.000106521	0.16365	PRDM16	0.418	1.499e-05	0.000123567
ABCA13	cg01126699	0.927434	0.72504	1.40814e-11	2.79721e-07	0.202395	KIF26A	0.585	1.626e-10	3.40055e-09
ABCA13	cg10222254	0.852208	0.700216	8.25166e-07	0.00072161	0.151992	LMF1	0.374	0.0001289	0.000898587
ABCA13	cg12083644	0.863944	0.694657	1.81173e-05	0.00592574	0.169287	MSMB	-0.291	0.003355	0.0157871
ABCA13	cg02099474	0.675892	0.41674	0.000451886	0.0464127	0.259152	CYP2W1	0.442	4.212e-06	3.88835e-05
ABCA13	cg16324958	0.8166	0.573246	6.77811e-05	0.0141712	0.243354	KCNQ1	0.437	5.406e-06	4.8762e-05
ABCA13	cg07029777	0.636641	0.339592	0.000109174	0.0193236	0.297049	PXDN	0.263	0.008128	0.0329004
ABCA13	cg09282388	0.887935	0.72348	7.76307e-05	0.0154768	0.164455	KIF26A	0.668	3.202e-14	1.23277e-12
ABCA13	cg11889265	0.0756168	0.260826	9.96044e-06	0.00396323	-0.185209	PCDHB2	-0.429	8.278e-06	7.17286e-05
ABCA13	cg19773937	0.728252	0.570054	0.000286444	0.0351698	0.158198	FGGY	0.317	0.001305	0.00691893
ABCA13	cg14261875	0.839541	0.680276	2.45207e-06	0.00152837	0.159266	KIF26A	0.607	2.187e-11	5.07504e-10
ABCA13	cg24833464	0.845565	0.688943	7.6777e-05	0.0153648	0.156623	KRTAP3-1	-0.351	0.0003492	0.00216683
ABCA13	cg00087546	0.792802	0.593869	4.28002e-10	3.2774e-06	0.198933	PRDM16	0.482	3.909e-07	4.42933e-06
ABCA13	cg26383811	0.841911	0.675692	0.000168388	0.0253799	0.166219	RBPMS	-0.247	0.01326	0.0495313
ARID1A	cg27017630	0.815071	0.664452	2.91178e-05	0.00812066	0.150619	EFNB2	-0.407	2.638e-05	0.000208007
ARID1A	cg14677612	0.90544	0.73634	9.98507e-07	0.000821454	0.1691	MGMT	0.656	1.281e-13	4.52086e-12
ARID1A	cg00198994	0.864605	0.706554	1.78171e-09	9.22254e-06	0.158051	MGMT	0.81	1.883e-24	3.75271e-22
ARID1A	cg12434587	0.015651	0.185558	2.00939e-09	1.00033e-05	-0.169907	MGMT	-0.791	1.216e-22	1.24843e-20
ARID1A	cg20170028	0.605296	0.426785	0.000462513	0.0470925	0.178511	SHANK2	0.36	0.0002391	0.00154889
ARID1A	cg11020468	0.777681	0.561359	1.18746e-05	0.00445582	0.216322	GCNT3	-0.268	0.006943	0.0288271
ARID1A	cg24667042	0.764163	0.599539	0.00018958	0.0272986	0.164624	PTPRE	-0.277	0.005254	0.0228212
ARID1A	cg07110405	0.907785	0.656502	1.35169e-09	7.57992e-06	0.251283	SHANK2	0.362	0.0002132	0.00139714
ARID1A	cg10334767	0.528217	0.360016	2.5139e-05	0.00735877	0.1682	ZNF518B	-0.597	5.688e-11	1.25136e-09
ARID1A	cg13337307	0.819595	0.629363	8.92827e-07	0.000760593	0.190232	HCRT	-0.629	2.377e-12	6.54738e-11
ARID1A	cg17066254	0.8942	0.739584	2.14866e-10	2.07392e-06	0.154616	SLC35C1	-0.288	0.003648	0.0169307
ARID1A	cg17466952	0.834508	0.674333	1.6225e-05	0.00549024	0.160175	RHOBTB2	-0.325	0.0009585	0.00529755
ARID1A	cg14148156	0.633451	0.403147	0.000267474	0.0337333	0.230304	TMEM8B	-0.267	0.007172	0.0295965
ARID1A	cg04860674	0.794319	0.597912	5.29691e-05	0.012061	0.196407	SLC9A9	0.36	0.0002355	0.00152849
ARID1A	cg07081569	0.944368	0.781197	4.15565e-08	8.72229e-05	0.163171	CANT1	-0.391	5.895e-05	0.000436076
ARID1A	cg12379940	0.0613292	0.2917	1.87389e-05	0.00606261	-0.230371	SERP2	-0.715	6.881e-17	3.88547e-15
ARID1A	cg14194875	0.0479361	0.211909	2.99887e-08	6.88478e-05	-0.163973	MGMT	-0.821	1.449e-25	3.77632e-23
ARID1A	cg26273417	0.792941	0.62615	6.53488e-05	0.0138373	0.166791	EFNB2	-0.299	0.00251	0.0121484
ARID1A	cg15829081	0.968911	0.755234	8.88649e-12	2.04603e-07	0.213677	PTPRE	-0.288	0.003636	0.0169214
ARID1A	cg09534159	0.586681	0.420447	0.000202353	0.0284091	0.166233	ZNF518B	-0.601	3.889e-11	8.72578e-10
ARID1A	cg22758700	0.0350901	0.225546	4.30527e-08	8.93776e-05	-0.190456	ZNF655	-0.774	3.671e-21	3.36145e-19
ARID1A	cg19680672	0.913033	0.750703	1.41463e-09	7.854e-06	0.16233	MGMT	0.753	1.647e-19	1.29768e-17
ARID1A	cg18065174	0.761985	0.51817	0.000259663	0.0331192	0.243815	SIRT6	-0.387	6.867e-05	0.000502492
ARID1A	cg19057309	0.689044	0.475132	0.000102504	0.0185712	0.213912	HCRT	-0.576	3.727e-10	7.42769e-09
ARID1A	cg05159732	0.713543	0.52553	0.00032474	0.0379871	0.188014	HCRT	-0.574	4.463e-10	8.79107e-09
ARID1A	cg00618725	0.0316579	0.212281	7.47696e-09	2.57112e-05	-0.180623	MGMT	-0.796	4.649e-23	5.62529e-21
ARID1A	cg12457529	0.0793058	0.243302	0.000434203	0.0453241	-0.163996	ZNF655	-0.753	1.564e-19	1.2924e-17
ARID1A	cg19937572	0.936696	0.750023	8.63503e-10	5.48046e-06	0.186673	PCCA	-0.803	1.018e-23	1.64237e-21
ARID1A	cg12930727	0.881091	0.700706	6.01759e-07	0.000583291	0.180385	HYAL1	-0.828	2.222e-26	1.50563e-23
ARID1A	cg12981137	0.0163093	0.174944	1.92121e-09	9.69048e-06	-0.158634	MGMT	-0.798	3.01e-23	4.24912e-21
ARID1A	cg25381331	0.93619	0.778149	0.000209358	0.0290114	0.158041	SLC1A7	-0.823	8.125e-26	3.05861e-23
ATM	cg07317843	0.861216	0.710996	2.83065e-07	0.000340384	0.15022	ABLIM1	-0.275	0.005541	0.0239145
ATM	cg05091519	0.0334615	0.211531	2.52033e-11	4.41837e-07	-0.178069	PAX6	0.284	0.004256	0.0190732
ATM	cg00266322	0.0322403	0.214013	3.33695e-09	1.45313e-05	-0.181773	FADS6	-0.333	0.0007229	0.00410937
ATM	cg26888672	0.87276	0.706586	4.48812e-08	9.2011e-05	0.166174	OBFC1	-0.269	0.006828	0.0284192
ATM	cg10598353	0.650374	0.410784	0.000166893	0.0252373	0.23959	HSPA1A	-0.751	2.202e-19	1.69554e-17
ATM	cg01928807	0.103832	0.28313	2.62594e-05	0.007577	-0.179298	NRN1	0.288	0.0037	0.017009
ATM	cg18952796	0.751992	0.531095	0.00046157	0.0470396	0.220897	NPTX2	-0.667	3.658e-14	1.37703e-12
ATM	cg23159678	0.338414	0.513327	4.58952e-07	0.000481077	-0.174913	NOVA1	0.334	0.0006746	0.00388698
ATM	cg07150062	0.768929	0.549927	2.27967e-07	0.000293227	0.219003	ASPG	-0.287	0.003743	0.0171183
ATM	cg19018097	0.133915	0.322943	7.22331e-06	0.00319041	-0.189028	SNX32	-0.306	0.001979	0.00983116
ATM	cg11292836	0.217145	0.373503	1.19825e-05	0.00448012	-0.156358	NAV3	0.355	0.0002884	0.0018392
ATM	cg17573720	0.114583	0.272979	9.57979e-05	0.0177392	-0.158396	HOTAIR	0.418	1.511e-05	0.000123953
ATM	cg16624692	0.0307876	0.205219	4.57763e-06	0.00235019	-0.174431	SNX32	-0.279	0.004964	0.0216448
ATM	cg24318032	0.458645	0.628946	0.000190662	0.0273974	-0.170301	KRT32	0.329	0.0008158	0.00458165
ATM	cg21645164	0.0446059	0.226798	7.56648e-06	0.0032965	-0.182192	CHFR	-0.781	8.707e-22	8.67627e-20
ATM	cg15778437	0.030749	0.242143	3.84182e-13	2.05547e-08	-0.211394	PAX6	0.324	0.001016	0.00556992
ATM	cg12883479	0.692072	0.44106	3.97308e-05	0.00998649	0.251012	HSPA1A	-0.736	2.592e-18	1.79218e-16
ATM	cg18301583	0.705438	0.501468	8.8203e-05	0.0168102	0.20397	ZNF415	-0.654	1.534e-13	5.14573e-12
ATM	cg13413286	0.687588	0.431775	0.000350059	0.0397764	0.255813	HSPA1A	-0.747	4.278e-19	3.15084e-17
ATM	cg27577527	0.0351837	0.316361	2.72477e-16	6.94623e-11	-0.281177	ZSCAN12	-0.27	0.006497	0.0272761
ATM	cg06636541	0.651886	0.465352	0.000341453	0.0391637	0.186534	BAHCC1	-0.257	0.009858	0.0386561
ATM	cg13814677	0.950578	0.787081	4.2761e-08	8.89576e-05	0.163497	CELSR1	0.249	0.01261	0.0476284
ATM	cg11198128	0.0262007	0.277464	3.1713e-11	5.19594e-07	-0.251263	SNX32	-0.266	0.007413	0.0303691
ATM	cg13856643	0.132612	0.283246	3.76699e-06	0.0020569	-0.150633	RAB17	-0.371	0.0001463	0.000997313
ATM	cg14204619	0.938484	0.710182	5.78917e-06	0.00274652	0.228301	BRSK2	0.655	1.504e-13	5.09555e-12
ATM	cg07352438	0.782066	0.473113	1.45264e-06	0.00106087	0.308953	EPB41L3	-0.305	0.002057	0.0101295
ATM	cg07547765	0.94467	0.777937	1.55411e-08	4.30927e-05	0.166733	HOXB7	-0.503	9.709e-08	1.24599e-06
ATM	cg13877106	0.0436334	0.193794	2.7555e-09	1.26095e-05	-0.150161	DCPS	-0.261	0.008709	0.03502
ATM	cg26315277	0.137694	0.332482	8.46186e-16	1.83533e-10	-0.194788	PAX6	0.261	0.008724	0.03502
ATM	cg19308222	0.105373	0.261739	5.02545e-05	0.011648	-0.156366	EREG	-0.684	4.401e-15	1.96192e-13
ATM	cg00916179	0.449268	0.659062	1.00532e-05	0.0039877	-0.209794	PLEKHH2	0.291	0.003349	0.0157808
ATM	cg26194477	0.788668	0.572707	9.37895e-05	0.0174879	0.215961	FOXG1	-0.35	0.000363	0.00224834
ATM	cg26168643	0.319835	0.57696	1.86699e-13	1.29804e-08	-0.257125	SLITRK5	0.258	0.00967	0.0380069
ATM	cg26877596	0.862067	0.682173	3.61776e-06	0.00200095	0.179894	NUAK1	-0.276	0.005448	0.0235732
ATM	cg23679004	0.920984	0.760816	4.40568e-06	0.00228997	0.160168	DEFA5	-0.289	0.003518	0.01644
ATM	cg10785284	0.0905029	0.26583	2.93268e-12	9.34531e-08	-0.175327	SLFN13	-0.47	8.057e-07	8.83402e-06
CACNA1E	cg03853987	0.72864	0.451319	0.000508928	0.0499097	0.277321	CHST10	-0.445	3.418e-06	3.1976e-05
CACNA1E	cg03324821	0.57201	0.336791	7.73272e-07	0.000689457	0.235219	SYT3	-0.278	0.005181	0.022533
CACNA1E	cg05622465	0.501413	0.324257	7.16243e-06	0.00317218	0.177155	ALX3	-0.259	0.009369	0.0371688
CACNA1E	cg11438428	0.543005	0.360483	6.45312e-07	0.000610894	0.182522	PTF1A	-0.328	0.0008688	0.00483332
CACNA1E	cg08856529	0.76329	0.58529	0.000314545	0.0372434	0.178	KCNK9	-0.269	0.006764	0.0282222
CACNA1E	cg15873301	0.732719	0.554269	0.000267844	0.0337622	0.17845	SYN2	-0.263	0.008318	0.0336293
CACNA1E	cg09231862	0.63738	0.435379	0.000452766	0.0464588	0.202001	FOXG1	-0.285	0.004097	0.0185075
CACNA1E	cg10591652	0.457417	0.290518	0.000449692	0.04628	0.166899	FBLL1	-0.465	1.072e-06	1.12444e-05
CACNA1E	cg21319053	0.70051	0.545566	0.000120912	0.0205717	0.154944	GDNF	-0.26	0.009116	0.0363781
CACNA1E	cg22319784	0.636139	0.3802	5.29701e-06	0.00258438	0.255939	BTNL9	0.352	0.0003223	0.00203343
CACNA1E	cg25745795	0.744966	0.579888	3.81201e-07	0.000420826	0.165079	ARX	0.287	0.003744	0.0171183
CACNA1E	cg00089091	0.730905	0.573179	2.18846e-05	0.00671666	0.157727	DPP10	-0.542	5.936e-09	9.4864e-08
CACNA1E	cg24886267	0.398812	0.233823	8.12236e-05	0.0159314	0.164989	FBLL1	-0.392	5.626e-05	0.000421701
CACNA1E	cg14743594	0.463528	0.267816	0.00026642	0.0336444	0.195711	FBLL1	-0.417	1.613e-05	0.000131683
CACNA1E	cg10334767	0.564947	0.356677	0.000146009	0.0231978	0.20827	ZNF518B	-0.597	5.688e-11	1.25136e-09
CACNA1E	cg12734954	0.523507	0.331517	7.99585e-07	0.000704101	0.19199	TIAM1	-0.256	0.01026	0.039955
CACNA1E	cg25535587	0.70348	0.533784	0.000111661	0.0195769	0.169696	DYDC2	-0.545	4.726e-09	7.73511e-08
CACNA1E	cg17076890	0.607866	0.43923	5.61299e-05	0.0125299	0.168637	PTF1A	-0.394	4.923e-05	0.000370647
CACNA1E	cg04849842	0.742325	0.568605	0.000156363	0.0242295	0.17372	KCNK9	-0.298	0.002625	0.0126149
CACNA1E	cg00687686	0.56631	0.340227	0.00010296	0.018617	0.226083	NDRG4	-0.315	0.001408	0.00726074
CACNA1E	cg20014049	0.501519	0.292544	0.000486908	0.0485669	0.208976	PTF1A	-0.309	0.00174	0.00879869
CACNA1E	cg03509412	0.666438	0.468152	1.87853e-05	0.0060741	0.198286	WIF1	-0.5	1.208e-07	1.51833e-06
CACNA1E	cg04942472	0.626644	0.368744	2.15345e-05	0.00664453	0.2579	NDRG4	-0.285	0.004002	0.018151
CACNA1E	cg11887532	0.132282	0.283059	0.000202577	0.0284285	-0.150777	PKHD1	0.275	0.005645	0.0242399
CACNA1E	cg04190807	0.57383	0.355505	3.60415e-05	0.00935801	0.218326	NDRG4	-0.32	0.001174	0.00633362
CACNA1E	cg07352438	0.715428	0.468638	0.000255112	0.0327589	0.24679	EPB41L3	-0.305	0.002057	0.0101295
CACNA1E	cg03522245	0.60994	0.29457	0.000351881	0.0399107	0.31537	NINL	-0.567	7.715e-10	1.43618e-08
CACNA1E	cg26575690	0.440038	0.218761	2.80958e-07	0.000338716	0.221276	GOLGA8A	-0.319	0.001207	0.00649098
CACNA1E	cg26733786	0.576412	0.384183	0.000282565	0.0348663	0.192229	WIF1	-0.493	1.921e-07	2.30792e-06
CACNA1E	cg03157531	0.444781	0.163351	3.38782e-06	0.00191356	0.28143	BNIP3	-0.633	1.594e-12	4.50039e-11
CACNA1E	cg01527459	0.659311	0.477086	0.000322139	0.0378081	0.182224	DYDC2	-0.555	2.052e-09	3.52902e-08
CACNA1E	cg20116805	0.595499	0.381982	0.000107317	0.0191121	0.213518	HOTAIR	0.28	0.004781	0.0210091
CSMD1	cg10972392	0.666958	0.447218	0.00027671	0.0344069	0.21974	SRRM3	0.323	0.001043	0.00569031
CSMD1	cg04566826	0.719655	0.568667	0.000477318	0.0479787	0.150988	KCTD15	0.647	3.64e-13	1.15255e-11
CSMD1	cg05780864	0.873368	0.702671	3.12736e-06	0.00180988	0.170698	KCNK9	-0.272	0.006243	0.0266054
CSMD1	cg20314918	0.488737	0.329163	5.1903e-06	0.0025521	0.159574	SCN2A	0.267	0.007282	0.0300139
CSMD1	cg03964424	0.912768	0.757817	8.24851e-09	2.77595e-05	0.154951	GRIPAP1	-0.315	0.001392	0.00718917
CSMD3	cg21642947	0.867045	0.703717	1.04377e-05	0.00409023	0.163328	PPDPF	-0.298	0.002589	0.0124773
CSMD3	cg25298161	0.542636	0.345476	1.84313e-06	0.00125256	0.197159	LTK	0.402	3.471e-05	0.000267876
CSMD3	cg12255061	0.753479	0.492653	1.09969e-05	0.00423539	0.260826	AXIN2	-0.715	6.145e-17	3.6525e-15
CSMD3	cg12434587	0.0145608	0.183734	1.70098e-09	8.96831e-06	-0.169173	MGMT	-0.791	1.216e-22	1.24843e-20
CSMD3	cg08005093	0.933279	0.697727	2.64705e-10	2.36451e-06	0.235553	AXIN2	-0.625	3.47e-12	9.25698e-11
CSMD3	cg01882930	0.778858	0.62187	0.000252676	0.0325593	0.156988	RPL3	-0.371	0.0001462	0.000997313
CSMD3	cg12049875	0.684024	0.53374	0.000356202	0.040222	0.150284	RIN2	-0.254	0.01085	0.04182
CSMD3	cg20969151	0.797994	0.599308	7.15731e-05	0.0146731	0.198686	BMP6	0.316	0.001369	0.00714664
CSMD3	cg11096905	0.80674	0.546108	1.0063e-17	4.73604e-12	0.260632	AXIN2	-0.663	5.61e-14	2.02415e-12
CSMD3	cg23011419	0.870215	0.618596	2.63637e-05	0.00759385	0.251619	AXIN2	-0.757	7.983e-20	6.93498e-18
CSMD3	cg01828474	0.709226	0.508898	0.000300905	0.0362606	0.200328	KLHL34	-0.514	4.424e-08	6.14283e-07
CSMD3	cg19018097	0.133448	0.327227	6.58241e-06	0.00299117	-0.193779	SNX32	-0.306	0.001979	0.00983116
CSMD3	cg06794323	0.842789	0.685029	3.74113e-07	0.000415113	0.15776	MAOA	-0.509	6.575e-08	8.80478e-07
CSMD3	cg22513924	0.0790471	0.263455	2.42663e-06	0.00151744	-0.184408	NMNAT2	-0.405	2.982e-05	0.000233326
CSMD3	cg07110405	0.875976	0.661828	7.19621e-06	0.00318194	0.214148	SHANK2	0.362	0.0002132	0.00139714
CSMD3	cg16624692	0.0340091	0.208885	4.32204e-09	1.74775e-05	-0.174876	SNX32	-0.279	0.004964	0.0216448
CSMD3	cg19161330	0.879108	0.717369	2.11678e-07	0.000278159	0.161739	EPHB3	-0.706	2.183e-16	1.13785e-14
CSMD3	cg24931092	0.598587	0.408448	1.0279e-06	0.00083797	0.190139	UBA2	0.286	0.003873	0.0176131
CSMD3	cg24670552	0.681153	0.50224	0.00020216	0.0283949	0.178913	IRS2	-0.466	1.015e-06	1.07463e-05
CSMD3	cg27557378	0.0741187	0.262166	3.91252e-05	0.00987782	-0.188047	DNASE1L2	0.407	2.64e-05	0.000208007
CSMD3	cg13845105	0.800445	0.617834	2.69113e-06	0.0016286	0.182611	RPL6	-0.279	0.004961	0.0216448
CSMD3	cg18956355	0.869476	0.688547	1.0558e-05	0.00412314	0.180929	AXIN2	-0.635	1.308e-12	3.75551e-11
CSMD3	cg06401999	0.801495	0.64154	5.35975e-11	7.56554e-07	0.159955	MGMT	0.741	1.214e-18	8.75113e-17
CSMD3	cg04239967	0.904562	0.750749	1.63121e-08	4.46541e-05	0.153813	AXIN2	-0.624	4.191e-12	1.09224e-10
CSMD3	cg01982533	0.93756	0.769572	1.84866e-09	9.44659e-06	0.167987	AXIN2	-0.64	7.275e-13	2.10664e-11
CSMD3	cg06013117	0.810913	0.625436	2.50045e-05	0.00733284	0.185477	MSX2	-0.571	5.766e-10	1.1163e-08
CSMD3	cg00797102	0.813949	0.641887	5.185e-05	0.0118961	0.172062	KCNJ2	-0.383	8.38e-05	0.000602791
CSMD3	cg06235653	0.0953338	0.29045	9.19938e-05	0.0172779	-0.195117	DNASE1L2	0.4	3.778e-05	0.000290246
CSMD3	cg04852443	0.773321	0.623067	0.000429161	0.0450128	0.150254	PRDM16	0.345	0.00044	0.00264312
CSMD3	cg14194875	0.0401188	0.210682	4.16815e-09	1.70796e-05	-0.170563	MGMT	-0.821	1.449e-25	3.77632e-23
CSMD3	cg11198128	0.0285792	0.282923	1.6788e-12	6.50086e-08	-0.254344	SNX32	-0.266	0.007413	0.0303691
CSMD3	cg19680672	0.909668	0.752792	8.5597e-09	2.8416e-05	0.156876	MGMT	0.753	1.647e-19	1.29768e-17
CSMD3	cg09231741	0.754021	0.558746	8.848e-06	0.00366023	0.195275	AXIN2	-0.647	3.355e-13	1.08255e-11
CSMD3	cg18553840	0.766544	0.603432	0.000331071	0.0384029	0.163112	RPL3	-0.345	0.0004376	0.00263698
CSMD3	cg06405341	0.912842	0.752006	5.65725e-08	0.000107967	0.160837	AXIN2	-0.611	1.444e-11	3.44526e-10
CSMD3	cg05902503	0.776929	0.617823	4.73512e-05	0.0112212	0.159107	MAPK3	-0.48	4.254e-07	4.78822e-06
CSMD3	cg00618725	0.0285799	0.210494	3.69298e-09	1.55676e-05	-0.181914	MGMT	-0.796	4.649e-23	5.62529e-21
CSMD3	cg26921093	0.9047	0.708767	3.73345e-08	8.04025e-05	0.195933	AXIN2	-0.644	5.048e-13	1.54078e-11
CSMD3	cg12981137	0.0174478	0.173072	2.66192e-09	1.2307e-05	-0.155624	MGMT	-0.798	3.01e-23	4.24912e-21
CSMD3	cg02161011	0.810417	0.632332	1.08357e-05	0.00419446	0.178085	AXIN2	-0.719	3.598e-17	2.21637e-15
DMD	cg22179913	0.917115	0.696306	8.55263e-09	2.8408e-05	0.22081	EFNB2	-0.454	2.142e-06	2.10962e-05
DMD	cg05130081	0.846248	0.694898	1.20677e-05	0.00450178	0.15135	PTPRN2	0.642	5.927e-13	1.79292e-11
DMD	cg26454666	0.84896	0.630213	9.37255e-07	0.000784996	0.218747	RORA	0.318	0.001252	0.00670107
DMD	cg01321220	0.859785	0.651365	0.000179698	0.0264099	0.20842	P2RY10	0.346	0.0004277	0.00259747
DMD	cg24664689	0.0886052	0.284823	1.33021e-07	0.000198067	-0.196218	XKR6	-0.602	3.463e-11	7.82176e-10
DMD	cg02835214	0.0678047	0.236619	0.000261333	0.0332352	-0.168814	ZNF134	-0.734	3.777e-18	2.50911e-16
DMD	cg02239640	0.710247	0.421144	0.000209215	0.0289989	0.289103	GSPT2	-0.613	1.27e-11	3.0734e-10
DMD	cg26668713	0.10493	0.355337	7.56569e-07	0.000679197	-0.250407	SIPA1	-0.26	0.009105	0.0363771
DMD	cg09726866	0.883186	0.731392	1.55544e-08	4.30927e-05	0.151794	FRAS1	0.302	0.002227	0.0108719
DMD	cg20940153	0.0423092	0.228235	4.3292e-11	6.36714e-07	-0.185926	XKR6	-0.527	1.811e-08	2.67933e-07
DMD	cg24782378	0.884057	0.687236	1.17475e-07	0.000181685	0.196821	ADAMTS17	0.309	0.001773	0.00892559
DMD	cg16579043	0.848168	0.649708	5.92129e-06	0.0027857	0.19846	WASF3	0.603	3.208e-11	7.29443e-10
DMD	cg17656292	0.913497	0.731888	5.55657e-08	0.000106521	0.181609	GSPT2	-0.579	2.806e-10	5.72694e-09
DMD	cg03874978	0.788844	0.638608	0.00025251	0.0325454	0.150236	FGFR3	0.312	0.00156	0.00792396
DMD	cg17854066	0.156772	0.30895	0.000114638	0.0199084	-0.152178	KIT	0.284	0.004147	0.0187084
DMD	cg07356412	0.929471	0.734969	4.07986e-12	1.18302e-07	0.194502	XKR6	0.61	1.672e-11	3.93384e-10
DMD	cg11717054	0.0476938	0.237465	5.94467e-08	0.000111431	-0.189771	NLRP6	-0.252	0.01149	0.0440363
DMD	cg18154014	0.101758	0.386969	0.000110207	0.0194381	-0.285211	ZNF793	-0.566	8.395e-10	1.54578e-08
DMD	cg05150362	0.839418	0.685014	4.32077e-09	1.74775e-05	0.154404	ARNT2	0.314	0.001447	0.00742793
DMD	cg04818919	0.0930057	0.275182	8.69112e-06	0.00361512	-0.182176	ZNF793	-0.5	1.188e-07	1.50184e-06
DMD	cg27487839	0.0555596	0.294501	0.000137189	0.0223092	-0.238941	XKR6	-0.563	1.111e-09	2.01287e-08
DMD	cg24643282	0.125684	0.36082	1.09088e-07	0.000172107	-0.235135	FMN2	-0.377	0.0001116	0.000787481
DMD	cg06002370	0.0255132	0.185456	2.42112e-08	5.89462e-05	-0.159943	COL4A3	-0.271	0.006375	0.0270279
DMD	cg26491818	0.925082	0.773195	8.84268e-07	0.000756902	0.151888	RIMBP2	0.33	0.0008043	0.00453406
DMD	cg20906524	0.849172	0.696493	1.12414e-05	0.00429593	0.152679	OCA2	0.252	0.01156	0.0442546
DMD	cg23319104	0.844654	0.670929	7.8686e-05	0.0156099	0.173725	ADAMTS2	0.266	0.007531	0.030704
DMD	cg24724633	0.029352	0.50933	1.08016e-28	6.60873e-22	-0.479978	ZFP82	-0.713	8.771e-17	4.79293e-15
DMD	cg09854317	0.713646	0.531613	0.000324007	0.0379335	0.182032	CDK2AP1	-0.288	0.003627	0.0169027
DMD	cg13252583	0.0539131	0.458265	8.76255e-27	2.68059e-20	-0.404352	ZFP82	-0.641	6.645e-13	1.95767e-11
DMD	cg02681442	0.735606	0.555079	1.71427e-05	0.00570177	0.180527	FOXG1	-0.316	0.001369	0.00714664
DMD	cg03066050	0.705279	0.487436	5.16293e-05	0.0118634	0.217842	KLF4	-0.617	8.477e-12	2.11177e-10
DMD	cg00393798	0.0417362	0.227244	2.10053e-05	0.00653695	-0.185508	STK33	-0.423	1.181e-05	9.92861e-05
DMD	cg03690334	0.404461	0.565087	3.1102e-05	0.00849217	-0.160625	PODNL1	0.343	0.0004792	0.00285833
DMD	cg25886284	0.0595735	0.441866	7.61256e-12	1.86067e-07	-0.382292	ZFP82	-0.674	1.496e-14	6.41576e-13
DMD	cg08748098	0.85696	0.677811	0.000497572	0.0492126	0.179149	WWOX	0.334	0.0006875	0.0039412
DMD	cg09257332	0.102128	0.376378	2.22048e-13	1.40057e-08	-0.27425	ZFP82	-0.655	1.419e-13	4.90569e-12
DMD	cg17456704	0.0999631	0.366688	7.85299e-06	0.00337598	-0.266725	ZNF625	-0.333	0.0007056	0.00401777
DMD	cg00106565	0.81304	0.64015	2.80717e-10	2.46769e-06	0.17289	DPYSL3	-0.275	0.00564	0.0242399
DMD	cg24631970	0.0196404	0.237203	2.21405e-12	7.86962e-08	-0.217562	XKR6	-0.554	2.297e-09	3.91067e-08
DMD	cg15807855	0.758904	0.597423	2.77901e-06	0.00166303	0.161482	PTPRN2	0.561	1.236e-09	2.21564e-08
DMD	cg07673241	0.91793	0.699645	4.06765e-12	1.18302e-07	0.218285	ZFP82	0.468	9.305e-07	1.0008e-05
DMD	cg26675876	0.0426002	0.310308	4.69464e-12	1.30073e-07	-0.267707	XKR6	-0.603	3.023e-11	6.92022e-10
DMD	cg11259628	0.0196808	0.19302	8.19061e-11	1.01855e-06	-0.173339	ZNF134	-0.673	1.67e-14	6.89995e-13
DMD	cg15301489	0.0259094	0.26794	1.50504e-13	1.13682e-08	-0.24203	XKR6	-0.556	1.891e-09	3.28549e-08
DMD	cg07081569	0.944836	0.784792	1.53548e-08	4.27802e-05	0.160044	CANT1	-0.391	5.895e-05	0.000436076
DMD	cg17009433	0.0519318	0.261941	4.72399e-12	1.30193e-07	-0.21001	GLDC	-0.367	0.0001732	0.0011574
DMD	cg00797102	0.837781	0.64221	0.000219881	0.0299076	0.195571	KCNJ2	-0.383	8.38e-05	0.000602791
DMD	cg07900968	0.0488323	0.385546	5.06312e-07	0.000516036	-0.336714	ZFP82	-0.609	1.867e-11	4.36234e-10
DMD	cg09583036	0.87072	0.703313	4.28947e-06	0.00224655	0.167407	RAB38	0.383	8.22e-05	0.000593803
DMD	cg12142445	0.0898618	0.274602	4.99556e-06	0.0024865	-0.18474	ZNF813	-0.78	1.118e-21	1.06063e-19
DMD	cg11583963	0.0283237	0.18871	1.24231e-08	3.67188e-05	-0.160387	ZNF83	-0.305	0.002009	0.00993648
DMD	cg13519061	0.870914	0.715694	0.000251396	0.0324571	0.15522	SLC35D2	-0.288	0.00369	0.017009
DMD	cg08935526	0.806503	0.638905	0.000269388	0.0338953	0.167598	LGI2	0.278	0.005146	0.0224096
DMD	cg00943287	0.832986	0.647727	2.21168e-05	0.00676586	0.185259	KIF26B	0.368	0.0001643	0.00110446
DMD	cg07092029	0.166844	0.329773	0.000165305	0.0250791	-0.162929	CDH13	0.269	0.006818	0.0284125
DMD	cg05473804	0.0855692	0.302532	6.37084e-09	2.29963e-05	-0.216963	GPR153	0.266	0.007585	0.030887
DMD	cg24308584	0.931383	0.78046	3.75224e-06	0.00205122	0.150923	PPP2R2C	-0.555	2.064e-09	3.53173e-08
DMD	cg23966017	0.864597	0.696026	7.18861e-07	0.000656252	0.168571	C10orf11	0.329	0.0008168	0.00458165
DMD	cg05658491	0.136616	0.368891	1.88709e-05	0.00609335	-0.232275	FMN2	-0.373	0.0001303	0.000902774
DMD	cg04657224	0.0116292	0.267415	1.30665e-12	5.36543e-08	-0.255786	XKR6	-0.566	8.325e-10	1.54126e-08
DMD	cg14530233	0.0748731	0.298801	6.52401e-11	8.65852e-07	-0.223928	XKR6	-0.569	6.294e-10	1.20475e-08
DMD	cg23679004	0.935168	0.758091	4.32145e-11	6.36714e-07	0.177078	DEFA5	-0.289	0.003518	0.01644
DMD	cg03650429	0.061387	0.217236	0.000111025	0.0195123	-0.155849	FBXO17	0.344	0.0004586	0.00274998
DNAH11	cg04332433	0.845824	0.687632	0.000431393	0.0451594	0.158193	MUC4	-0.516	3.946e-08	5.5244e-07
DNAH11	cg10648543	0.844758	0.680476	0.000236018	0.03122	0.164282	UBASH3B	0.318	0.001249	0.00669559
DNAH11	cg10960354	0.813064	0.66026	0.000117762	0.0202376	0.152805	MUC4	-0.573	4.841e-10	9.48052e-09
DNAH11	cg25240964	0.811635	0.632469	3.17117e-05	0.00859524	0.179166	FRAS1	0.484	3.368e-07	3.88122e-06
DNAH11	cg19744528	0.868865	0.687298	2.13408e-06	0.00138904	0.181567	PTPRN2	0.324	0.0009898	0.0054439
DNAH11	cg10778441	0.553447	0.368309	6.29998e-05	0.0135078	0.185138	TBX20	-0.59	1.068e-10	2.29012e-09
DNAH5	cg04488145	0.778946	0.624886	0.000463547	0.0471507	0.154061	MYL3	0.318	0.001274	0.006776
DNAH5	cg12001078	0.875015	0.715636	2.21823e-05	0.00677968	0.159379	DAPP1	0.248	0.01294	0.0486415
DNAH5	cg05711842	0.751409	0.579607	0.000497118	0.0491938	0.171802	TRPS1	0.372	0.0001355	0.000936886
DNAH5	cg18588441	0.79224	0.626648	0.000402927	0.0432906	0.165592	CHN1	0.342	0.0005059	0.00299648
DNAH5	cg26979107	0.870932	0.718395	8.26377e-05	0.016122	0.152537	MAPT	0.266	0.007525	0.030704
DNAH5	cg27215768	0.827262	0.632332	0.000294371	0.0357726	0.194931	PIK3AP1	0.328	0.00088	0.00487961
DNAH5	cg19668315	0.746385	0.550942	0.000273314	0.0341591	0.195443	EFNA5	0.35	0.0003648	0.00225537
DNAH5	cg23387056	0.78578	0.557284	4.18073e-06	0.00221041	0.228496	SPON1	0.303	0.002191	0.0107581
DNAH5	cg10574897	0.850738	0.696899	6.92107e-05	0.0143694	0.153838	SSX2IP	-0.25	0.01226	0.0466183
DNAH5	cg07177395	0.278952	0.465372	0.000222377	0.0301317	-0.18642	NRXN3	0.682	5.555e-15	2.4442e-13
DNAH5	cg12557114	0.934191	0.739391	2.09927e-08	5.34275e-05	0.194801	WISP3	-0.666	4.03e-14	1.48409e-12
DNAH5	cg12430457	0.820244	0.572575	9.603e-05	0.0177708	0.24767	SYT1	-0.714	7.557e-17	4.19723e-15
DNAH5	cg11436027	0.725038	0.544347	0.000412143	0.0439418	0.18069	CALD1	0.259	0.009246	0.036767
DNAH5	cg04197904	0.716471	0.554941	7.08038e-05	0.014577	0.16153	WNT7B	0.388	6.702e-05	0.00049148
DNAH5	cg01232726	0.859381	0.690063	2.27968e-05	0.00690551	0.169318	TMPRSS5	-0.715	6.792e-17	3.88547e-15
DNAH5	cg21695830	0.763519	0.589552	7.82151e-05	0.0155502	0.173967	RBMXL1	-0.491	2.122e-07	2.53146e-06
DNAH5	cg18481642	0.818056	0.645457	1.29923e-06	0.000981732	0.172599	STAT4	0.247	0.01338	0.0497601
DNAH5	cg00512404	0.778687	0.61116	0.000268496	0.0338154	0.167526	ARHGDIB	-0.462	1.345e-06	1.37669e-05
DNAH5	cg02928957	0.7568	0.549275	2.39495e-06	0.00150364	0.207526	VEPH1	0.42	1.353e-05	0.000112628
DNAH5	cg25460340	0.907349	0.751698	5.58856e-08	0.000106992	0.155651	TMPRSS5	-0.827	3.215e-26	1.55606e-23
DNAH5	cg11425517	0.521853	0.363064	1.57168e-06	0.00111996	0.158789	HAS1	0.423	1.178e-05	9.92861e-05
DNAH5	cg04235625	0.846436	0.678798	0.0004435	0.0458808	0.167638	NLGN2	0.367	0.0001699	0.00113984
DNAH5	cg01332054	0.764387	0.577077	1.64734e-05	0.00554793	0.187311	STRA6	-0.615	1.017e-11	2.49681e-10
DNAH5	cg11889265	0.109451	0.259455	0.000273305	0.0341591	-0.150004	PCDHB2	-0.429	8.278e-06	7.17286e-05
DNAH5	cg23887948	0.8717	0.704992	6.98758e-06	0.00311695	0.166708	STRA6	-0.672	1.979e-14	7.98197e-13
DNAH5	cg06557683	0.786813	0.626374	0.000280272	0.0346927	0.160439	ZNF135	0.364	0.0001976	0.00131268
DNAH5	cg24833464	0.83854	0.687869	5.9685e-05	0.0130348	0.150671	KRTAP3-1	-0.351	0.0003492	0.00216683
DNAH5	cg08812593	0.706264	0.550284	0.000145594	0.0231578	0.15598	WNT7B	0.346	0.0004157	0.00253764
DNAH5	cg04897932	0.896837	0.683992	6.87385e-12	1.72361e-07	0.212845	MYH10	0.42	1.384e-05	0.000114645
FAT4	cg23917513	0.215102	0.417822	1.91477e-06	0.0012879	-0.20272	LMX1A	0.3	0.002427	0.0117635
FAT4	cg07401394	0.268627	0.440928	9.04587e-05	0.0170824	-0.1723	PCDHA6	0.42	1.372e-05	0.00011393
FAT4	cg26070020	0.438804	0.614758	1.37319e-05	0.00490518	-0.175955	LMX1A	0.257	0.009977	0.0390324
FAT4	cg14950237	0.350581	0.52114	0.000465652	0.0472791	-0.170559	SDK1	0.325	0.0009691	0.00533872
FAT4	cg16928066	0.469093	0.300416	0.00025809	0.0329929	0.168677	EMX1	0.255	0.01041	0.0404462
FAT4	cg11738782	0.440396	0.64855	0.000478874	0.0480689	-0.208154	AASS	0.445	3.426e-06	3.1976e-05
FBXW7	cg15754660	0.214834	0.42899	2.06046e-05	0.0064546	-0.214155	NPSR1	-0.467	9.773e-07	1.04451e-05
FBXW7	cg20111269	0.445715	0.618536	7.03368e-07	0.000646352	-0.17282	BTBD11	0.449	2.834e-06	2.72e-05
FBXW7	cg04226952	0.757894	0.510241	3.84472e-06	0.00208631	0.247653	ABLIM2	-0.385	7.699e-05	0.000559747
FBXW7	cg22771999	0.39458	0.590114	0.000170998	0.0256045	-0.195535	MSN	-0.364	0.0001997	0.00132404
FBXW7	cg27199697	0.367898	0.569868	0.000215069	0.0294932	-0.201969	DLX3	0.447	3.043e-06	2.8798e-05
FBXW7	cg23917513	0.215057	0.408715	0.000274674	0.0342504	-0.193658	LMX1A	0.3	0.002427	0.0117635
FBXW7	cg25697556	0.119409	0.332316	0.00012034	0.0205142	-0.212907	WASF3	-0.451	2.423e-06	2.37258e-05
FBXW7	cg26469387	0.365498	0.637499	7.36319e-05	0.014944	-0.272	OTUD7A	0.482	3.798e-07	4.36191e-06
FBXW7	cg03047059	0.496845	0.709106	4.22009e-09	1.72435e-05	-0.21226	HHAT	0.401	3.629e-05	0.000279433
FBXW7	cg24217005	0.527948	0.769926	0.000128411	0.0213796	-0.241978	SEPT5	0.286	0.003976	0.0180572
FBXW7	cg13133492	0.872576	0.696914	0.000149921	0.023603	0.175663	ABLIM2	-0.427	9.404e-06	8.06601e-05
FBXW7	cg00774435	0.815974	0.640556	3.44174e-06	0.00193295	0.175417	C1RL	0.296	0.002785	0.0133271
FBXW7	cg19923114	0.785977	0.55578	7.05762e-06	0.00313972	0.230197	CTNNA2	-0.264	0.008004	0.0324761
FBXW7	cg18260869	0.939306	0.782612	1.4274e-07	0.00020838	0.156694	FAT1	-0.382	8.947e-05	0.000638157
FBXW7	cg24668883	0.568392	0.412112	0.000503469	0.049589	0.15628	BASP1	0.498	1.315e-07	1.63795e-06
FBXW7	cg23952644	0.0876507	0.250985	9.96132e-08	0.000161464	-0.163334	WASF3	-0.306	0.001944	0.00969996
FBXW7	cg04636920	0.582122	0.749991	2.24948e-05	0.00684111	-0.167869	RASD2	0.353	0.0003159	0.00199677
FBXW7	cg21228005	0.184677	0.458239	0.000219297	0.0298585	-0.273562	ZNF300	-0.544	4.796e-09	7.81195e-08
FBXW7	cg18263587	0.894076	0.657747	0.000330929	0.038394	0.236329	TOLLIP	-0.427	9.639e-06	8.22593e-05
FBXW7	cg26618058	0.186834	0.454433	6.68695e-07	0.000626161	-0.267599	KSR2	0.283	0.004267	0.0190972
FBXW7	cg14173969	0.412917	0.6938	0.000331076	0.0384029	-0.280884	CD300C	-0.306	0.001976	0.00983116
FBXW7	cg05689984	0.533164	0.79534	0.000226293	0.0304479	-0.262177	ZMAT1	0.289	0.003595	0.0167767
FBXW7	cg13353699	0.0585536	0.239626	0.000374898	0.041472	-0.181073	WASF3	-0.412	2.033e-05	0.000163606
FBXW7	cg26739829	0.66087	0.47981	0.00013337	0.0219259	0.181061	PANK1	-0.447	3.197e-06	3.01711e-05
FBXW7	cg16989018	0.509474	0.737149	3.3819e-05	0.00897308	-0.227675	ZNF713	0.351	0.0003377	0.00211484
FBXW7	cg02637343	0.803819	0.63178	0.000423521	0.0446578	0.172039	WWP2	-0.284	0.004221	0.0189917
FBXW7	cg23859888	0.555323	0.718252	0.000226561	0.0304739	-0.162929	COLEC11	0.451	2.468e-06	2.40275e-05
FBXW7	cg23413289	0.868813	0.717057	6.39016e-05	0.0136345	0.151756	FAT1	-0.336	0.0006239	0.00361329
FBXW7	cg08470264	0.798029	0.604726	0.000463053	0.0471192	0.193303	MTHFSD	-0.31	0.001698	0.00861201
FBXW7	cg14412459	0.626844	0.793512	4.75183e-05	0.0112509	-0.166667	IGFBPL1	0.252	0.01142	0.0438673
FBXW7	cg08058988	0.729431	0.492972	0.000178492	0.0262939	0.236459	LRRC2	-0.67	2.456e-14	9.6755e-13
FBXW7	cg06823354	0.840022	0.675908	1.83475e-08	4.83068e-05	0.164113	TSPAN4	0.252	0.01136	0.0436864
FBXW7	cg00090147	0.172711	0.405884	7.12399e-05	0.0146286	-0.233173	GATA4	-0.381	9.181e-05	0.000650737
FBXW7	cg16024318	0.568919	0.344412	2.44469e-06	0.00152548	0.224506	SLC6A7	0.444	3.666e-06	3.39355e-05
FBXW7	cg20276677	0.337319	0.561267	7.74524e-05	0.0154568	-0.223947	NPSR1	-0.689	2.369e-15	1.08874e-13
FBXW7	cg17666539	0.117115	0.310571	0.000163586	0.0249146	-0.193456	EVI5L	0.249	0.01246	0.0473106
FBXW7	cg02449608	0.42212	0.625042	6.53592e-06	0.00297756	-0.202922	C19orf18	0.558	1.66e-09	2.91403e-08
FBXW7	cg19182597	0.156069	0.409173	6.8266e-05	0.0142385	-0.253104	HOXC4	-0.308	0.001841	0.00924046
FBXW7	cg27562840	0.525301	0.753014	0.000108394	0.0192351	-0.227713	SLC13A2	0.341	0.0005204	0.00307699
FBXW7	cg23571170	0.642713	0.845478	0.000228167	0.0306045	-0.202765	OR8D1	-0.283	0.004386	0.0196039
FBXW7	cg14392929	0.794901	0.609543	0.000182958	0.0267049	0.185358	VAV2	-0.41	2.289e-05	0.000182045
FBXW7	cg23554932	0.413351	0.634206	0.00031332	0.0371595	-0.220855	FAM66B	0.48	4.239e-07	4.78724e-06
FBXW7	cg14495732	0.430667	0.617754	0.000357185	0.0402817	-0.187087	KCNG1	0.389	6.372e-05	0.000469312
FBXW7	cg14766682	0.472969	0.281165	0.000416478	0.0442116	0.191803	CCDC120	-0.255	0.01046	0.0405939
FBXW7	cg25541653	0.193798	0.372988	0.000242708	0.0317843	-0.17919	MPPED2	0.254	0.01076	0.0415677
FBXW7	cg02738255	0.82469	0.64907	0.000390824	0.042499	0.17562	PYGB	-0.756	9.299e-20	7.87625e-18
FBXW7	cg13911785	0.284617	0.479174	6.40061e-06	0.0029381	-0.194557	IGFBPL1	0.298	0.002602	0.0125221
FBXW7	cg14955531	0.632667	0.845476	4.68659e-05	0.0111442	-0.212809	ZNF501	0.534	1.093e-08	1.70649e-07
FBXW7	cg21305471	0.164901	0.419765	0.000169576	0.0254874	-0.254863	ZNF671	-0.406	2.835e-05	0.000222338
FBXW7	cg08714996	0.16495	0.687858	3.26518e-05	0.00875776	-0.522908	PCDHGB1	-0.423	1.143e-05	9.70547e-05
FBXW7	cg10556636	0.235323	0.490644	1.96745e-05	0.00626069	-0.255321	C10orf11	0.343	0.0004824	0.00287236
FBXW7	cg13591408	0.215971	0.404549	1.83207e-06	0.00124837	-0.188578	CHST11	0.276	0.005509	0.0238068
FBXW7	cg04722722	0.163003	0.414253	9.77312e-05	0.0179951	-0.25125	PDE6B	-0.317	0.001332	0.00701274
FBXW7	cg19196826	0.103896	0.317969	0.000127377	0.0212659	-0.214073	CARD11	0.654	1.67e-13	5.54702e-12
FBXW7	cg20811857	0.823042	0.616534	0.00018257	0.0266718	0.206508	GAA	0.619	6.806e-12	1.7208e-10
FBXW7	cg17838427	0.141921	0.30512	0.000154234	0.0240132	-0.1632	LRRN2	-0.387	6.977e-05	0.000509441
FBXW7	cg07070391	0.078383	0.233363	0.00017443	0.0259139	-0.15498	NKX2-2	0.28	0.004739	0.0209007
FBXW7	cg19293162	0.597651	0.439192	1.76558e-05	0.0058196	0.158458	GNG7	0.391	5.765e-05	0.000429271
FBXW7	cg22751848	0.470428	0.672392	0.000171307	0.0256317	-0.201964	VIPR2	0.298	0.00264	0.012669
FBXW7	cg21753973	0.504431	0.719141	0.000307182	0.0367126	-0.21471	CPLX2	0.363	0.0002015	0.00133076
FBXW7	cg09966847	0.483094	0.653222	8.35341e-08	0.000142682	-0.170127	ISM2	0.271	0.006356	0.027019
FBXW7	cg02567151	0.874673	0.698822	9.03092e-12	2.06171e-07	0.175851	ARFGAP1	-0.556	1.89e-09	3.28549e-08
FBXW7	cg27570873	0.433567	0.589014	1.44212e-05	0.00506737	-0.155447	KNDC1	0.345	0.0004382	0.00263698
FBXW7	cg26803268	0.167441	0.336881	1.17528e-05	0.00442613	-0.169441	CACNB2	0.37	0.0001508	0.00102385
FBXW7	cg14950237	0.352247	0.513344	0.000459744	0.0469191	-0.161097	SDK1	0.325	0.0009691	0.00533872
FBXW7	cg21452188	0.272941	0.504014	4.82662e-06	0.00243291	-0.231073	LMNA	-0.493	1.868e-07	2.25224e-06
FBXW7	cg05733104	0.540733	0.694815	0.000229316	0.030688	-0.154082	SRGAP3	0.371	0.0001445	0.000991024
FBXW7	cg11825501	0.416815	0.66688	8.85096e-05	0.0168516	-0.250065	SDK1	0.271	0.006445	0.0271882
FBXW7	cg18781240	0.0512171	0.218155	0.000200216	0.0282312	-0.166938	WASF3	-0.383	8.22e-05	0.000593803
FBXW7	cg08495878	0.521344	0.679659	1.43213e-05	0.00504413	-0.158315	SERPINA4	-0.376	0.0001143	0.0008001
FBXW7	cg17240157	0.602139	0.8092	0.000457504	0.0467671	-0.207061	PBX1	0.433	6.949e-06	6.13104e-05
FBXW7	cg16821967	0.296723	0.540681	9.29282e-06	0.00378511	-0.243959	NXF3	-0.284	0.004217	0.0189917
FBXW7	cg14037937	0.836594	0.540945	2.31726e-12	8.05549e-08	0.295649	ABLIM2	-0.397	4.377e-05	0.000332495
FBXW7	cg24460144	0.560159	0.401716	0.000310101	0.0369316	0.158443	SLC6A7	0.437	5.426e-06	4.8762e-05
FBXW7	cg25746134	0.211641	0.406403	0.000270571	0.0339729	-0.194762	PTPN7	-0.323	0.001029	0.00563207
FBXW7	cg07633317	0.39318	0.731057	0.000190977	0.0274277	-0.337877	ZNF423	0.474	6.256e-07	6.92658e-06
FBXW7	cg25869889	0.353588	0.560646	4.47346e-05	0.0107942	-0.207058	APBB1	0.394	5.012e-05	0.000376511
FBXW7	cg16781907	0.586221	0.747485	4.02903e-05	0.0100757	-0.161265	COL1A1	-0.292	0.003172	0.0150094
FBXW7	cg25366586	0.540087	0.824781	5.66278e-07	0.000558455	-0.284694	ZNF71	0.465	1.119e-06	1.1686e-05
FBXW7	cg00785029	0.577831	0.765528	4.85475e-08	9.72906e-05	-0.187697	UMODL1	0.351	0.0003484	0.00216683
FBXW7	cg06555227	0.442667	0.669676	0.000105477	0.0189061	-0.227009	PTPRN2	0.563	1.047e-09	1.91742e-08
FBXW7	cg00908631	0.90665	0.732761	1.84551e-10	1.84199e-06	0.173889	CDKN2C	-0.377	0.0001124	0.000788429
FBXW7	cg26882009	0.0985046	0.283933	0.000187265	0.0270861	-0.185428	PCDHAC2	-0.353	0.0003141	0.0019891
FBXW7	cg11738782	0.411593	0.64146	0.000288186	0.0352988	-0.229867	AASS	0.445	3.426e-06	3.1976e-05
FBXW7	cg26394380	0.477118	0.673626	8.72013e-05	0.0166924	-0.196507	SFTPB	-0.28	0.004734	0.0209007
FBXW7	cg13931285	0.516209	0.335627	0.000134817	0.0220637	0.180582	RALGPS1	-0.34	0.0005402	0.00316936
FLG	cg16926445	0.850331	0.645897	6.87878e-08	0.000123711	0.204434	PRDM16	0.496	1.521e-07	1.86708e-06
FLG	cg01165159	0.859816	0.694086	6.92279e-11	8.95036e-07	0.16573	ARHGAP10	0.361	0.0002203	0.00143258
FLG	cg03438330	0.818799	0.66761	0.000195053	0.0277876	0.151189	RAB6B	0.28	0.004743	0.0209007
FLG	cg03108176	0.879199	0.726091	5.84262e-10	4.13258e-06	0.153108	NFASC	0.281	0.004678	0.0207177
FLG	cg25583651	0.751895	0.555252	7.88329e-07	0.000697704	0.196643	GABBR1	0.412	2.097e-05	0.000168356
FLG	cg15357022	0.806762	0.648883	4.89539e-05	0.0114594	0.157878	PRDM16	0.526	1.899e-08	2.7852e-07
FLG	cg09438605	0.802772	0.630616	0.000496373	0.0491498	0.172157	ARNT2	0.334	0.0006777	0.00389821
FLG	cg26441104	0.799026	0.564397	0.000126357	0.0211663	0.23463	CDK14	0.322	0.00108	0.00587326
FLG	cg16328548	0.810436	0.650729	0.000149983	0.023608	0.159707	NCKAP5	0.309	0.00176	0.00888656
FLG	cg26136722	0.903247	0.733189	9.11943e-10	5.71088e-06	0.170059	C14orf132	0.277	0.005316	0.0230315
FLG	cg14317056	0.839927	0.678466	4.67441e-05	0.011125	0.161461	LPAR1	0.488	2.573e-07	3.02685e-06
FLG	cg23158862	0.837834	0.648854	0.000344588	0.0393808	0.18898	ATP10A	0.253	0.01121	0.0431585
FLG	cg04615290	0.782015	0.539891	5.82747e-06	0.00275918	0.242124	HLA-DOA	0.272	0.006114	0.0261543
FLG	cg19534723	0.907189	0.744261	9.29429e-06	0.00378546	0.162928	ZNF682	0.642	6.203e-13	1.84349e-11
FLG	cg20583060	0.887633	0.644877	1.0854e-08	3.35044e-05	0.242756	PKIA	0.444	3.637e-06	3.37593e-05
FLG	cg09627607	0.804007	0.578544	0.000207473	0.0288535	0.225464	FAM126A	0.438	5.217e-06	4.72599e-05
FLG	cg00706913	0.688943	0.492998	4.24917e-05	0.0104377	0.195944	PRDM16	0.611	1.534e-11	3.6344e-10
FLG	cg14037728	0.776951	0.51899	0.000106605	0.0190314	0.257961	ZNF618	0.58	2.557e-10	5.25037e-09
FLG	cg21552290	0.867916	0.695466	1.74421e-11	3.34268e-07	0.17245	GABBR1	0.561	1.282e-09	2.28601e-08
FLG	cg26483505	0.879308	0.72824	5.58813e-05	0.0124926	0.151068	CREB5	0.402	3.361e-05	0.000259979
FLG	cg20704972	0.859544	0.638664	1.08636e-11	2.40821e-07	0.220881	GABBR1	0.583	2.025e-10	4.18335e-09
FLG	cg06002665	0.849188	0.615565	4.82835e-05	0.0113572	0.233623	HECW1	0.271	0.00639	0.0270279
FLG	cg06002370	0.0181535	0.191733	3.64021e-09	1.54451e-05	-0.17358	COL4A3	-0.271	0.006375	0.0270279
FLG	cg19382362	0.793302	0.642455	4.952e-05	0.0115403	0.150847	PFKFB1	0.271	0.00646	0.0271882
FLG	cg08947445	0.889662	0.687898	2.80742e-05	0.00792461	0.201763	PRDM16	0.531	1.295e-08	2.00341e-07
FLG	cg23054394	0.817408	0.647874	0.000485149	0.0484619	0.169534	SPSB4	0.303	0.002198	0.0107769
FLG	cg14410132	0.875843	0.678459	0.000402587	0.0432681	0.197385	SPG20	0.255	0.01033	0.0401814
FLG	cg06694239	0.650818	0.490364	0.0001356	0.0221451	0.160454	TSPAN33	0.247	0.01328	0.0495514
FLG	cg12133962	0.876252	0.68059	0.00045928	0.0468924	0.195662	PRDM16	0.488	2.688e-07	3.15119e-06
FLG	cg11036041	0.769773	0.618151	0.000374627	0.0414513	0.151622	LIMCH1	0.391	5.733e-05	0.000428773
FLG	cg25411239	0.874505	0.692141	3.61281e-07	0.000404913	0.182363	PRDM16	0.528	1.702e-08	2.54025e-07
FLG	cg05902522	0.86182	0.669623	8.50351e-05	0.0164138	0.192197	WWTR1	0.27	0.006688	0.0280086
FLG	cg26574408	0.810325	0.624122	0.000465029	0.0472449	0.186203	FAM124A	0.347	0.0003986	0.00243765
FLG	cg18087491	0.796669	0.612363	0.000380772	0.0418523	0.184306	PACRG	0.279	0.004956	0.0216448
FLG	cg25738497	0.849905	0.636263	0.000156442	0.0242349	0.213641	ANKRD6	0.249	0.0126	0.0476284
FLG	cg09478478	0.874352	0.699771	0.000243747	0.0318664	0.174581	CD1E	0.256	0.01002	0.0391494
FLG	cg26338428	0.85247	0.681547	9.50439e-06	0.00384086	0.170923	ARHGAP10	0.414	1.848e-05	0.000149428
FLG	cg23319104	0.857565	0.663603	3.11822e-05	0.0085068	0.193963	ADAMTS2	0.266	0.007531	0.030704
FLG	cg17648213	0.748591	0.508071	0.000327209	0.0381638	0.24052	PRAME	0.461	1.386e-06	1.41014e-05
FLG	cg01577850	0.847331	0.617576	0.000325236	0.0380235	0.229755	RGS6	0.437	5.422e-06	4.8762e-05
FLG	cg05972518	0.915147	0.723696	1.33041e-09	7.49522e-06	0.19145	GABBR1	0.521	2.677e-08	3.81079e-07
FLG	cg17592875	0.747313	0.541691	0.000257446	0.0329384	0.205622	ELMO1	0.248	0.01295	0.0486415
FLG	cg21516162	0.797852	0.554386	9.10462e-05	0.017161	0.243465	CARD11	0.814	7.02e-25	1.69884e-22
FLG	cg20146573	0.887591	0.697058	2.01372e-13	1.34708e-08	0.190533	PKIA	0.493	1.832e-07	2.21672e-06
FLG	cg00547143	0.787393	0.624085	0.000116213	0.0200713	0.163307	GAL	0.441	4.425e-06	4.03008e-05
FLG	cg03772350	0.123644	0.288743	0.000497936	0.0492366	-0.165099	FOXA1	-0.421	1.285e-05	0.000107496
FLG	cg12243681	0.899478	0.749315	1.10965e-05	0.00426106	0.150163	ADAM23	0.258	0.009483	0.0374457
FLG	cg24561661	0.0793944	0.298763	8.64421e-12	2.01094e-07	-0.219369	HOXD11	-0.396	4.633e-05	0.00034959
FLG	cg10391102	0.733631	0.573877	0.000110208	0.0194381	0.159754	PRDM16	0.517	3.598e-08	5.10043e-07
FLG	cg11594811	0.811817	0.645789	2.49106e-05	0.00731581	0.166028	CADM1	0.316	0.001354	0.00710116
FLG	cg18126978	0.925894	0.755675	6.8307e-11	8.93347e-07	0.170219	GABBR1	0.575	3.838e-10	7.60418e-09
FLG	cg07576525	0.794109	0.621185	4.95796e-07	0.000507715	0.172924	SHANK3	0.268	0.006981	0.0289305
FLG	cg08748098	0.854777	0.671859	0.00030341	0.0364378	0.182917	WWOX	0.334	0.0006875	0.0039412
FLG	cg07234639	0.857459	0.635777	2.76954e-06	0.00165884	0.221682	WIPF3	0.437	5.598e-06	5.00691e-05
FLG	cg24529814	0.880292	0.704742	2.39511e-07	0.000303709	0.17555	PRDM16	0.463	1.204e-06	1.24745e-05
FLG	cg02824029	0.820341	0.666039	1.43972e-06	0.00105519	0.154302	GABBR1	0.501	1.135e-07	1.44563e-06
FLG	cg12994768	0.776165	0.576267	2.0016e-06	0.00132694	0.199897	KRBA1	0.349	0.0003721	0.00229214
FLG	cg11578055	0.853704	0.656083	0.000487907	0.0486324	0.19762	ZNF518B	0.689	2.378e-15	1.08874e-13
FLG	cg25581090	0.863187	0.684636	9.23521e-07	0.000778015	0.17855	HSPA2	-0.503	9.586e-08	1.23488e-06
FLG	cg13995399	0.892987	0.67809	8.39536e-05	0.0162811	0.214896	CREB5	0.459	1.555e-06	1.56331e-05
FLG	cg18150721	0.0659585	0.248184	3.85647e-07	0.0004246	-0.182226	EPHB1	-0.314	0.00148	0.00757438
FLG	cg10859930	0.847544	0.675372	0.00016147	0.0247061	0.172171	GDF10	0.271	0.006452	0.0271882
FLG	cg12225979	0.800915	0.641349	0.00020061	0.0282665	0.159566	PDE9A	0.521	2.676e-08	3.81079e-07
FLG	cg13993877	0.934523	0.782305	1.41845e-08	4.02801e-05	0.152218	PRDM16	0.432	7.075e-06	6.226e-05
FLG	cg05253410	0.781672	0.583005	5.84728e-05	0.0128587	0.198666	EPHA3	0.259	0.009405	0.0372403
FLG	cg19509988	0.877275	0.719779	9.13131e-05	0.0171897	0.157496	PTPRN2	0.358	0.0002536	0.00163657
FLG	cg02928278	0.840047	0.68879	6.87805e-05	0.0143082	0.151258	GABBR1	0.513	4.7e-08	6.4468e-07
FLG	cg09457121	0.862898	0.710074	0.000215238	0.0295049	0.152823	OBSL1	0.37	0.0001511	0.00102385
FLG	cg10507275	0.0202435	0.222623	2.88127e-10	2.51544e-06	-0.202379	LRRN1	-0.296	0.002811	0.0134136
FLG	cg09583036	0.855221	0.699144	0.000318168	0.0375032	0.156077	RAB38	0.383	8.22e-05	0.000593803
FLG	cg06160682	0.888581	0.707433	1.07366e-08	3.32716e-05	0.181148	KCND3	0.247	0.01332	0.0495914
FLG	cg06455686	0.810057	0.640301	1.04015e-05	0.00408156	0.169755	SMOC2	0.543	5.465e-09	8.81687e-08
FLG	cg16177633	0.917635	0.736925	1.21175e-11	2.58322e-07	0.180709	DISC1	0.258	0.009576	0.037725
FLG	cg15638239	0.810716	0.609251	0.000207856	0.0288858	0.201465	CARD11	0.769	9.944e-21	8.86586e-19
FLG	cg06519422	0.854037	0.689295	2.1634e-09	1.05354e-05	0.164741	GABBR1	0.593	8.067e-11	1.75199e-09
FLG	cg07651080	0.859682	0.648582	1.94796e-05	0.0062227	0.2111	ROBO2	0.313	0.001526	0.00776289
FLG	cg00943287	0.815232	0.643175	7.23014e-05	0.0147671	0.172057	KIF26B	0.368	0.0001643	0.00110446
FLG	cg26321153	0.857523	0.704857	1.04745e-07	0.000167239	0.152665	PTPRN2	0.537	8.392e-09	1.3286e-07
FLG	cg21080452	0.837206	0.667586	1.34866e-10	1.46563e-06	0.16962	GABBR1	0.553	2.453e-09	4.15538e-08
FLG	cg14772458	0.868333	0.708996	2.51406e-06	0.00155544	0.159337	SH3RF3	0.34	0.0005376	0.00316213
FLG	cg15391425	0.81919	0.596528	7.11549e-07	0.000651548	0.222662	PRDM16	0.616	8.951e-12	2.21358e-10
FLG	cg17890044	0.847352	0.665717	0.000127974	0.0213324	0.181635	PRDM16	0.503	9.554e-08	1.23488e-06
FLG	cg06736434	0.893864	0.737295	6.34679e-12	1.63732e-07	0.156568	ZNF90	0.257	0.009801	0.0384772
FLG	cg13286116	0.788857	0.61048	0.000155775	0.0241692	0.178377	ARNTL	0.324	0.001013	0.00556247
FLG	cg04359840	0.772127	0.608144	0.000389423	0.0424116	0.163984	XYLT1	-0.369	0.0001617	0.00109131
FLG	cg20421928	0.81839	0.654839	1.04604e-05	0.00409625	0.163551	SLIT3	0.259	0.009233	0.0367584
FLG	cg02394908	0.861111	0.704678	0.000131906	0.0217695	0.156433	ORAI2	0.468	8.882e-07	9.61413e-06
FLG	cg19929006	0.920338	0.738723	7.28143e-05	0.0148331	0.181615	VWDE	0.371	0.0001469	0.000999392
FLG	cg12867320	0.855224	0.665217	2.702e-10	2.39936e-06	0.190008	GABBR1	0.611	1.407e-11	3.38079e-10
FLG	cg20772037	0.805447	0.642865	0.000320875	0.0377177	0.162583	GRM4	0.248	0.01299	0.0487377
FLG	cg15983385	0.886645	0.69466	2.18038e-11	3.93515e-07	0.191985	GABBR1	0.619	6.361e-12	1.63266e-10
FLG	cg15884992	0.770207	0.61121	0.000231814	0.0308892	0.158997	GRM4	0.28	0.004814	0.0211267
FLG	cg17735631	0.883947	0.68492	3.00298e-10	2.58776e-06	0.199027	TMEM132D	0.309	0.001791	0.00900283
FLG	cg17277001	0.847142	0.675202	5.34497e-05	0.012137	0.17194	SLC6A18	0.267	0.007342	0.0301511
FLG	cg23742601	0.896028	0.740642	1.05748e-10	1.22075e-06	0.155386	GABBR1	0.51	5.869e-08	7.89054e-07
FLG	cg07957551	0.812057	0.608129	0.00038096	0.0418619	0.203929	ZNF843	0.316	0.001374	0.00716171
FLG	cg14178077	0.740014	0.525294	0.000144248	0.0230047	0.21472	PCSK5	0.372	0.0001415	0.000972418
FLG	cg02907638	0.759355	0.553872	5.51011e-05	0.0123829	0.205483	EPHB1	0.495	1.7e-07	2.07302e-06
FLG	cg02030410	0.884897	0.714427	2.05665e-06	0.00135259	0.17047	KIF26B	0.262	0.0085	0.0342833
FLG	cg23997911	0.844905	0.674303	0.000123229	0.0208124	0.170602	AGPAT4	0.29	0.003475	0.0163291
FLG	cg03041658	0.89402	0.707788	1.0694e-07	0.000169593	0.186233	PPP1R9A	0.708	1.744e-16	9.2323e-15
FLG	cg03227775	0.889337	0.629306	4.91848e-06	0.00246469	0.260031	CARD11	0.666	3.82e-14	1.42222e-12
FLG	cg22730864	0.875166	0.703156	2.19192e-05	0.0067222	0.172011	PRDM16	0.451	2.546e-06	2.47159e-05
FLG	cg03846767	0.785808	0.603617	2.41676e-05	0.00717511	0.182191	TP73	0.51	5.854e-08	7.89054e-07
FLG	cg15032909	0.8539	0.671943	4.95064e-08	9.84464e-05	0.181957	RANBP17	0.555	1.995e-09	3.4485e-08
FLG	cg23679004	0.915662	0.754002	1.11447e-07	0.000174837	0.16166	DEFA5	-0.289	0.003518	0.01644
FLG	cg09053081	0.22249	0.492175	0.000269957	0.0339283	-0.269684	CD40	-0.358	0.0002528	0.00163452
KRAS	cg14841350	0.665736	0.514516	0.000247222	0.0321421	0.15122	IGSF11	0.259	0.009304	0.0369542
KRAS	cg22434923	0.551918	0.711835	0.00016325	0.02488	-0.159917	PTTG1IP	-0.284	0.004234	0.0189997
KRAS	cg01256139	0.428243	0.637837	0.000381223	0.0418789	-0.209594	RBMS1	0.588	1.206e-10	2.56977e-09
KRAS	cg16071219	0.25038	0.482348	0.0004388	0.0456063	-0.231968	LPAR6	-0.586	1.543e-10	3.24701e-09
KRAS	cg22359388	0.19919	0.407487	4.14326e-05	0.010265	-0.208297	TRIM2	0.329	0.0008253	0.00462168
KRAS	cg15836639	0.637158	0.467831	0.000159703	0.0245425	0.169327	RHBDL3	0.367	0.0001761	0.00117446
KRAS	cg08597832	0.744838	0.569347	0.000119481	0.0204149	0.175491	TOP1MT	-0.423	1.184e-05	9.92919e-05
KRAS	cg23629150	0.677652	0.51856	0.000369875	0.0411237	0.159092	TOP1MT	-0.419	1.451e-05	0.000119902
KRAS	cg10880006	0.841342	0.653092	0.000109258	0.0193328	0.188249	PRDM8	0.31	0.001713	0.0086751
KRAS	cg03623968	0.455119	0.679888	1.10446e-05	0.00424699	-0.224769	RAB7A	0.281	0.00467	0.0207094
KRAS	cg06133110	0.635398	0.475526	0.000223655	0.0302333	0.159873	SCRN1	-0.691	1.682e-15	8.02622e-14
KRAS	cg01275588	0.216962	0.454584	5.48368e-05	0.0123448	-0.237622	TMEM220	-0.552	2.715e-09	4.55367e-08
KRAS	cg14392843	0.758684	0.600326	1.6101e-05	0.00545977	0.158358	LTBP1	0.299	0.002556	0.0123358
KRAS	cg03673298	0.656906	0.48927	0.000124013	0.0209085	0.167635	APOM	-0.382	8.921e-05	0.000637644
KRAS	cg22871204	0.788006	0.617753	2.24422e-05	0.00683055	0.170254	BRF2	-0.262	0.008492	0.0342833
KRAS	cg18172135	0.704316	0.518935	0.000247691	0.0321736	0.185381	DGKG	0.295	0.002848	0.0135711
KRAS	cg07151117	0.475527	0.641397	0.000198872	0.0281193	-0.16587	DUSP4	-0.737	2.398e-18	1.69259e-16
KRAS	cg05109049	0.338677	0.569014	5.21747e-05	0.0119449	-0.230337	NF1	0.308	0.001844	0.00924182
KRAS	cg01812328	0.55548	0.400827	0.000227105	0.0305229	0.154653	ACADL	0.247	0.01331	0.0495914
KRAS	cg13359948	0.443384	0.23693	0.000210674	0.0291212	0.206454	ZNF256	-0.67	2.344e-14	9.34291e-13
KRAS	cg02777191	0.534228	0.380099	9.47964e-05	0.0176118	0.154129	SEMA6B	0.47	8.196e-07	8.95743e-06
KRAS	cg08264481	0.463001	0.307694	0.000120148	0.0204917	0.155306	EGFLAM	0.326	0.0009501	0.0052597
KRAS	cg19717235	0.153212	0.38087	5.5364e-05	0.0124187	-0.227658	TRIM2	0.313	0.0015	0.00766516
KRAS	cg21477985	0.260886	0.431542	0.00018243	0.0266584	-0.170656	IL23A	-0.545	4.697e-09	7.72497e-08
KRAS	cg08403869	0.724873	0.573594	9.54902e-05	0.0176982	0.151279	GRID2IP	-0.259	0.009409	0.0372403
KRAS	cg07241084	0.258495	0.468499	0.000135125	0.0220994	-0.210004	TNS3	0.331	0.0007783	0.00440214
KRAS	cg20001978	0.653879	0.469646	6.6498e-05	0.0139966	0.184233	NAP1L2	-0.27	0.006655	0.0279049
KRAS	cg22127901	0.171537	0.377231	4.38517e-05	0.0106573	-0.205694	TRIM2	0.373	0.0001296	0.000900458
KRAS	cg23520757	0.483491	0.323211	0.000338782	0.0389619	0.16028	FAM65B	0.28	0.00477	0.020988
KRAS	cg08110861	0.682055	0.525154	0.000218327	0.0297656	0.156902	APOM	-0.464	1.183e-06	1.22945e-05
KRAS	cg07318284	0.19435	0.45032	5.30014e-05	0.0120671	-0.25597	TRIM2	0.301	0.002361	0.0114929
KRAS	cg27175016	0.644201	0.460838	0.000290507	0.0354779	0.183362	SORCS2	0.303	0.002174	0.0106901
KRAS	cg04952186	0.698701	0.547519	1.96453e-05	0.00625628	0.151182	FSCN1	0.529	1.52e-08	2.28878e-07
KRAS	cg04190807	0.485798	0.329833	0.000375901	0.0415446	0.155965	NDRG4	-0.32	0.001174	0.00633362
KRAS	cg04730850	0.443581	0.282495	7.90344e-06	0.00339028	0.161086	PXMP4	-0.469	8.522e-07	9.25402e-06
KRAS	cg01479473	0.691014	0.518122	0.000217868	0.0297328	0.172892	CLCN7	-0.403	3.178e-05	0.000247519
KRAS	cg22905274	0.166525	0.418731	5.71976e-05	0.0126785	-0.252206	TRIM2	0.339	0.0005497	0.00321101
KRAS	cg05795596	0.183329	0.421383	1.07918e-05	0.00418452	-0.238055	TRIM2	0.373	0.0001297	0.000900458
LRP1B	cg00735080	0.869974	0.656281	4.94119e-07	0.000506987	0.213693	PCBP3	0.614	1.109e-11	2.70309e-10
LRP1B	cg12477608	0.836905	0.637833	1.33416e-06	0.000999976	0.199072	KLHL13	-0.462	1.343e-06	1.37669e-05
LRP1B	cg14518847	0.809852	0.645161	0.000489314	0.0487108	0.164691	MEGF6	0.372	0.0001388	0.000955802
LRP1B	cg17906168	0.849046	0.694632	8.48123e-08	0.000144221	0.154415	EFNB2	-0.355	0.0002928	0.00186118
LRP1B	cg20856504	0.836561	0.648312	0.000235195	0.0311519	0.188249	IL1R2	-0.468	9.365e-07	1.00407e-05
LRP1B	cg18958693	0.894937	0.680944	1.36576e-05	0.00488576	0.213992	PSMG3	-0.34	0.0005407	0.00316936
LRP1B	cg00458211	0.859349	0.704427	4.20048e-06	0.00221645	0.154921	IFI44L	0.288	0.003672	0.0170001
LRP1B	cg21293920	0.820914	0.604953	0.000166543	0.0251993	0.215961	NXN	0.268	0.007118	0.0294095
LRP1B	cg14582550	0.882411	0.707894	0.000130229	0.0215765	0.174517	C9orf3	-0.494	1.713e-07	2.08016e-06
LRP1B	cg26519184	0.548805	0.396795	0.000201575	0.0283421	0.15201	PRDM15	0.346	0.0004209	0.00256476
LRP1B	cg22721334	0.492743	0.333586	0.000296373	0.0359083	0.159156	ZSCAN18	-0.653	1.85e-13	6.08524e-12
LRP1B	cg13042250	0.885788	0.714038	1.7403e-07	0.00024057	0.171749	PSMG3	-0.318	0.001259	0.00672791
LRP1B	cg21073826	0.871398	0.716268	2.03144e-06	0.00134135	0.15513	TPK1	0.289	0.00349	0.0163769
LRP1B	cg08011008	0.868244	0.670902	2.57632e-06	0.00158308	0.197342	SEMA3C	-0.258	0.009503	0.037481
LRP1B	cg12177407	0.813357	0.648531	2.21225e-05	0.00676691	0.164826	SLIT1	0.299	0.002521	0.0121842
LRP1B	cg01070987	0.850905	0.589479	7.43184e-06	0.00325531	0.261426	PFN2	-0.75	2.536e-19	1.90933e-17
LRP1B	cg19546700	0.866906	0.682083	0.000499836	0.0493511	0.184823	ARID3A	-0.247	0.01326	0.0495313
LRP1B	cg26426395	0.905208	0.739365	1.72691e-09	9.04598e-06	0.165843	KIDINS220	0.248	0.01282	0.0483139
LRP1B	cg17291767	0.916439	0.750789	4.77492e-07	0.00049565	0.16565	TRERF1	0.25	0.01198	0.0457075
LRP1B	cg22858959	0.888399	0.724976	5.37545e-06	0.00261143	0.163423	PTGFRN	-0.256	0.01024	0.039923
LRP1B	cg18428688	0.576985	0.338802	2.66479e-05	0.00764207	0.238183	ZSCAN18	-0.628	2.806e-12	7.66672e-11
LRP1B	cg03873826	0.781439	0.585981	0.000187835	0.0271352	0.195458	SMPD3	0.314	0.001452	0.00744232
LRP1B	cg10636490	0.773736	0.534505	0.000318807	0.0375554	0.239231	PFN2	-0.695	1.085e-15	5.32751e-14
LRP1B	cg04560832	0.886704	0.720315	2.44848e-08	5.95409e-05	0.166389	MRPS21	-0.655	1.417e-13	4.90569e-12
LRP1B	cg27315633	0.84147	0.669936	0.00044766	0.0461649	0.171533	KRTAP10-10	0.291	0.003282	0.0154867
LRP1B	cg10521536	0.867634	0.707232	1.45202e-06	0.00106087	0.160402	TMEM52	-0.254	0.01079	0.0416361
LRP1B	cg01303372	0.785539	0.591381	0.000210446	0.0291024	0.194158	BAG3	-0.457	1.79e-06	1.77325e-05
LRP1B	cg12855851	0.798896	0.622055	6.10639e-05	0.013237	0.176841	PGC	-0.441	4.335e-06	3.95875e-05
LRP1B	cg09316306	0.854091	0.70321	0.000100809	0.0183685	0.15088	TLR1	-0.313	0.001507	0.00768933
LRP1B	cg08095852	0.560752	0.406296	9.99178e-05	0.0182567	0.154456	WDR17	-0.381	9.032e-05	0.000641518
LRP1B	cg19937572	0.932742	0.754435	2.38585e-09	1.13422e-05	0.178308	PCCA	-0.803	1.018e-23	1.64237e-21
LRP1B	cg00087546	0.779684	0.599164	4.0275e-11	6.09936e-07	0.18052	PRDM16	0.482	3.909e-07	4.42933e-06
LRP1B	cg16334795	0.712856	0.401907	0.000156426	0.024233	0.310949	BACE2	-0.529	1.549e-08	2.32213e-07
LRP1B	cg20524889	0.750018	0.450292	1.02382e-06	0.000835093	0.299727	KLF5	-0.323	0.001048	0.0057084
LRP1B	cg15306863	0.915738	0.764867	2.97246e-06	0.001745	0.150871	DIP2C	0.334	0.0006939	0.00396447
MUC16	cg03699182	0.608535	0.431917	5.53097e-05	0.0124106	0.176618	INHBB	-0.317	0.001326	0.00699764
MUC16	cg08139636	0.404312	0.634696	1.99181e-05	0.00631193	-0.230384	HS6ST2	0.466	1.011e-06	1.07463e-05
MUC16	cg01565013	0.377192	0.567705	2.15463e-05	0.00664604	-0.190513	PRSS45	0.317	0.001301	0.00690876
MUC16	cg22678092	0.273476	0.507068	9.16697e-06	0.00375133	-0.233593	FCRLB	0.508	7.037e-08	9.31303e-07
MUC16	cg06968859	0.184518	0.351344	0.000392794	0.0426263	-0.166827	CTNNA2	0.26	0.00903	0.03612
MUC16	cg02293437	0.180877	0.445238	0.000501931	0.0494925	-0.26436	HYDIN	-0.261	0.008804	0.0352994
MUC16	cg09375892	0.92148	0.760858	7.50818e-06	0.00327816	0.160622	NXN	0.356	0.0002731	0.00174578
MUC16	cg00098732	0.403236	0.634604	2.40665e-05	0.00715455	-0.231368	HS6ST2	0.418	1.505e-05	0.000123761
MUC16	cg03964424	0.90163	0.75027	1.00579e-06	0.000825783	0.15136	GRIPAP1	-0.315	0.001392	0.00718917
MUC16	cg18875716	0.0810472	0.292287	2.44571e-05	0.00722702	-0.21124	ZNF43	-0.655	1.469e-13	5.02724e-12
MUC16	cg13065475	0.566007	0.717549	0.000317059	0.0374281	-0.151542	SIX4	0.285	0.004076	0.0184418
MUC16	cg26538442	0.397296	0.577965	3.15286e-05	0.00856767	-0.180669	CES3	-0.811	1.357e-24	2.87345e-22
MUC16	cg04685962	0.868695	0.648781	0.000263099	0.0333791	0.219914	NKD1	-0.808	2.84e-24	5.34551e-22
MUC16	cg15306863	0.916782	0.749969	5.03732e-07	0.00051392	0.166812	DIP2C	0.334	0.0006939	0.00396447
NEB	cg25971727	0.213732	0.410351	0.000106065	0.0189703	-0.196619	ACSS3	-0.46	1.443e-06	1.46374e-05
NEB	cg10442157	0.127816	0.282406	6.97582e-06	0.00311293	-0.154589	SYT7	0.626	3.248e-12	8.80338e-11
NEB	cg26266274	0.764458	0.609002	0.000343575	0.0393131	0.155455	PRRX2	0.462	1.278e-06	1.31607e-05
NEB	cg01295188	0.79577	0.598798	2.61027e-05	0.00755208	0.196972	SLC9A3	0.362	0.0002164	0.00140993
NEB	cg18588441	0.818162	0.623966	9.25399e-05	0.0173437	0.194195	CHN1	0.342	0.0005059	0.00299648
NEB	cg00774435	0.800073	0.638169	1.34131e-06	0.00100385	0.161904	C1RL	0.296	0.002785	0.0133271
NEB	cg17657814	0.730095	0.497141	0.0003973	0.0429226	0.232954	MCC	0.461	1.35e-06	1.37765e-05
NEB	cg02237755	0.730493	0.512828	0.000320054	0.0376458	0.217665	SCD	-0.47	7.943e-07	8.7373e-06
NEB	cg08005093	0.888668	0.696927	0.000137073	0.0222993	0.191742	AXIN2	-0.625	3.47e-12	9.25698e-11
NEB	cg02880356	0.71257	0.494893	0.000147672	0.0233646	0.217678	SFMBT2	0.346	0.0004278	0.00259747
NEB	cg18832655	0.846047	0.695358	9.887e-09	3.13916e-05	0.150689	ECHDC3	0.499	1.301e-07	1.62649e-06
NEB	cg16720890	0.898358	0.724688	7.75891e-07	0.000690692	0.17367	PDCD1	0.258	0.009436	0.0373036
NEB	cg07314983	0.646276	0.409624	5.82419e-05	0.0128254	0.236651	CD53	0.321	0.001148	0.00621855
NEB	cg01215682	0.861927	0.710658	0.000299997	0.0361939	0.151269	MEGF6	0.593	8.127e-11	1.75378e-09
NEB	cg12346881	0.849269	0.682201	0.000231965	0.0309011	0.167068	ZNF300	0.562	1.172e-09	2.11209e-08
NEB	cg10574897	0.849818	0.696995	3.72112e-05	0.0095583	0.152823	SSX2IP	-0.25	0.01226	0.0466183
NEB	cg00745486	0.780773	0.628587	5.54009e-06	0.00266477	0.152186	MLPH	0.446	3.231e-06	3.04073e-05
NEB	cg00426855	0.760938	0.538866	6.08272e-06	0.0028371	0.222072	NMU	0.5	1.183e-07	1.50113e-06
NEB	cg01819912	0.731277	0.486208	0.000448547	0.0462197	0.24507	TBCE	-0.399	3.848e-05	0.000294955
NEB	cg18484679	0.802666	0.535791	0.000332032	0.038469	0.266875	NR3C1	0.411	2.191e-05	0.000175073
NEB	cg16574934	0.809823	0.618589	0.000357968	0.0403296	0.191235	PLCG2	0.37	0.0001542	0.00104277
NEB	cg04197904	0.765864	0.549831	0.00010473	0.0188064	0.216033	WNT7B	0.388	6.702e-05	0.00049148
NEB	cg21459460	0.900159	0.711835	1.4942e-06	0.0010817	0.188324	WRB	-0.249	0.01247	0.0473106
NEB	cg16747828	0.857427	0.630724	8.47368e-09	2.82531e-05	0.226703	APOLD1	-0.822	1.08e-25	3.65904e-23
NEB	cg02813863	0.852537	0.634325	4.65975e-08	9.42782e-05	0.218212	APOLD1	-0.814	7.801e-25	1.76199e-22
NEB	cg18307545	0.862949	0.696238	2.61449e-05	0.00755908	0.166711	HLA-DOA	0.332	0.0007403	0.00420123
NEB	cg03310046	0.841252	0.651701	2.08338e-05	0.00650277	0.189551	APCDD1	-0.669	2.647e-14	1.03081e-12
NEB	cg15110403	0.538383	0.364503	0.000366812	0.0409216	0.173879	ANKLE1	-0.354	0.0003088	0.0019592
NEB	cg15215978	0.483361	0.330597	0.000317975	0.0374899	0.152764	RPS6KA2	0.288	0.003643	0.0169307
NEB	cg10048215	0.821917	0.597709	8.36681e-09	2.80137e-05	0.224207	APOLD1	-0.803	8.457e-24	1.50802e-21
NEB	cg14807090	0.865418	0.662769	1.25246e-05	0.00461021	0.202649	AHRR	0.255	0.01048	0.040625
NEB	cg10635645	0.904866	0.698056	3.19695e-10	2.714e-06	0.20681	APOLD1	-0.827	2.947e-26	1.55606e-23
OBSCN	cg10958362	0.213705	0.454472	0.000148665	0.0234681	-0.240768	C5orf38	0.399	3.929e-05	0.000300484
OBSCN	cg10938046	0.61106	0.423425	0.000353836	0.0400546	0.187635	C6orf223	-0.508	6.944e-08	9.22599e-07
OBSCN	cg07766743	0.741092	0.544926	0.000282128	0.0348392	0.196166	EPHX2	-0.358	0.0002556	0.00164634
OBSCN	cg14377594	0.735479	0.520715	0.000264226	0.0334674	0.214764	DMRT2	-0.63	2.29e-12	6.35944e-11
OBSCN	cg20811857	0.797671	0.607867	0.000397833	0.0429521	0.189805	GAA	0.619	6.806e-12	1.7208e-10
OBSCN	cg08772003	0.718354	0.540751	0.000134782	0.0220613	0.177603	AS3MT	-0.352	0.0003263	0.00205484
OBSCN	cg02291532	0.635204	0.47175	6.92649e-05	0.0143744	0.163453	THBS1	-0.341	0.0005267	0.00310341
OBSCN	cg09360770	0.660159	0.451601	0.000302134	0.0363528	0.208559	FOXC2	-0.272	0.006232	0.026592
OBSCN	cg25381331	0.949032	0.768789	1.9824e-05	0.00629019	0.180243	SLC1A7	-0.823	8.125e-26	3.05861e-23
PCDH15	cg20771178	0.0346899	0.270477	3.92786e-13	2.07171e-08	-0.235787	STK33	-0.523	2.462e-08	3.56464e-07
PCDH15	cg00424286	0.896333	0.742714	0.000159966	0.0245648	0.153619	RPS6KA2	0.498	1.37e-07	1.694e-06
PCDH15	cg25774643	0.0735601	0.299405	2.27868e-06	0.00145241	-0.225845	SCT	-0.406	2.747e-05	0.000215936
PCDH15	cg10276549	0.294558	0.462422	3.25803e-05	0.00874584	-0.167865	GABRE	-0.358	0.0002569	0.00165157
PCDH15	cg17586516	0.18432	0.404868	9.45736e-06	0.00382742	-0.220548	NONO	-0.256	0.01003	0.0391494
PCDH15	cg24782378	0.868117	0.684212	4.64062e-07	0.000485096	0.183905	ADAMTS17	0.309	0.001773	0.00892559
PCDH15	cg12742739	0.878658	0.7265	3.69743e-08	7.98797e-05	0.152157	GAB3	0.265	0.00763	0.0310329
PCDH15	cg26136722	0.902741	0.735167	3.23605e-10	2.73352e-06	0.167574	C14orf132	0.277	0.005316	0.0230315
PCDH15	cg14332570	0.767988	0.4998	4.28632e-06	0.00224567	0.268188	TTC29	0.248	0.01294	0.0486415
PCDH15	cg20950465	0.0655525	0.265001	2.59219e-09	1.21067e-05	-0.199448	GPX7	-0.432	7.211e-06	6.32924e-05
PCDH15	cg04294888	0.0685784	0.272616	5.92399e-09	2.17555e-05	-0.204038	TTC28	-0.302	0.002225	0.0108719
PCDH15	cg04999352	0.179335	0.330466	4.50044e-05	0.0108335	-0.151132	RARRES3	-0.526	1.911e-08	2.79072e-07
PCDH15	cg14232291	0.179774	0.611045	1.62889e-06	0.00114829	-0.431271	KLHL34	-0.563	1.066e-09	1.94172e-08
PCDH15	cg01828474	0.130367	0.559245	5.55888e-05	0.0124503	-0.428879	KLHL34	-0.514	4.424e-08	6.14283e-07
PCDH15	cg01891172	0.120098	0.547039	2.01284e-05	0.00635943	-0.426941	KLHL34	-0.534	1.036e-08	1.62499e-07
PCDH15	cg20312916	0.0603934	0.420327	2.09204e-12	7.61089e-08	-0.359934	KLHL34	-0.539	7.501e-09	1.19312e-07
PCDH15	cg26021627	0.106161	0.309684	8.52402e-07	0.00073818	-0.203523	FAM150A	-0.48	4.449e-07	4.97466e-06
PCDH15	cg00347757	0.104426	0.265008	0.000312948	0.0371296	-0.160582	GJB2	0.317	0.001323	0.00699271
PCDH15	cg18222509	0.540518	0.37942	1.39403e-05	0.00495472	0.161098	ZNF704	0.315	0.00139	0.00718917
PCDH15	cg20947407	0.872386	0.71931	6.7514e-07	0.00062997	0.153076	IGSF1	0.287	0.003846	0.0175138
PCDH15	cg16501033	0.838554	0.64283	1.33419e-05	0.00480961	0.195724	SGCD	0.251	0.0116	0.0443576
PCDH15	cg22902550	0.712906	0.495226	0.000421785	0.0445446	0.21768	SPOCK1	0.45	2.649e-06	2.55693e-05
PCDH15	cg16557944	0.0502521	0.242677	3.02585e-11	5.09065e-07	-0.192425	GPX7	-0.448	2.929e-06	2.77968e-05
PCDH15	cg00393798	0.0216186	0.233289	7.76465e-11	9.8561e-07	-0.211671	STK33	-0.423	1.181e-05	9.92861e-05
PCDH15	cg18484679	0.731119	0.545328	0.000197718	0.028022	0.185791	NR3C1	0.411	2.191e-05	0.000175073
PCDH15	cg05421564	0.10149	0.298744	1.33381e-05	0.00480908	-0.197254	FAM150A	-0.485	3.164e-07	3.67111e-06
PCDH15	cg01803925	0.111306	0.329579	0.000228271	0.0306081	-0.218273	PAX9	0.583	1.964e-10	4.08223e-09
PCDH15	cg15131883	0.746394	0.517801	0.000222899	0.0301717	0.228593	DAB1	0.508	6.746e-08	8.99821e-07
PCDH15	cg00205905	0.188026	0.408965	2.55204e-06	0.00157179	-0.220939	PRRG1	-0.291	0.003279	0.0154867
PCDH15	cg10136354	0.0388657	0.202027	1.78444e-08	4.74415e-05	-0.163161	EMX1	0.288	0.003675	0.0170001
PCDH15	cg23260456	0.851886	0.579958	8.74868e-06	0.00363215	0.271927	DPP10	0.377	0.0001121	0.000787956
PCDH15	cg13580755	0.910214	0.750946	9.45403e-05	0.0175824	0.159268	RPS6KA2	0.336	0.0006215	0.00360555
PCDH15	cg22631616	0.811386	0.647715	9.0129e-05	0.0170454	0.16367	TBC1D9	0.429	8.269e-06	7.17286e-05
PCDH15	cg21753973	0.843272	0.690777	9.86156e-07	0.00081392	0.152495	CPLX2	0.363	0.0002015	0.00133076
PCDH15	cg23735003	0.289807	0.482863	0.000212173	0.0292531	-0.193056	IL2RG	-0.352	0.0003348	0.00210056
PCDH15	cg07697981	0.0658829	0.266088	6.24028e-05	0.013425	-0.200205	ZNF134	-0.723	2.043e-17	1.28179e-15
PCDH15	cg17890044	0.834324	0.668965	0.000323944	0.0379291	0.16536	PRDM16	0.503	9.554e-08	1.23488e-06
PCDH15	cg06082745	0.0532471	0.218596	8.52503e-05	0.0164415	-0.165349	BNIP3	-0.618	7.372e-12	1.8501e-10
PCDH15	cg08788717	0.0445797	0.220609	8.27126e-06	0.00349443	-0.17603	STK33	-0.45	2.686e-06	2.58528e-05
PCDH15	cg06960413	0.84631	0.627283	1.7066e-06	0.00118756	0.219027	RPS6KA2	0.382	8.636e-05	0.000618579
PCDH15	cg17277001	0.849892	0.676906	0.000342342	0.0392284	0.172987	SLC6A18	0.267	0.007342	0.0301511
PCDH15	cg00450824	0.0317679	0.276519	1.74913e-12	6.64702e-08	-0.244751	STK33	-0.491	2.102e-07	2.51646e-06
PCDH15	cg02775256	0.910395	0.753769	1.23145e-10	1.36829e-06	0.156626	ZC3H12B	0.372	0.0001379	0.000951538
PCDH15	cg00249511	0.0464181	0.254557	8.13191e-09	2.74274e-05	-0.208139	SCT	-0.378	0.0001069	0.000756111
PCDH15	cg26141247	0.828474	0.64503	0.000414351	0.0440706	0.183444	PPP4R4	0.338	0.0005857	0.00340954
PCDH15	cg15293422	0.30401	0.460656	0.000390575	0.0424834	-0.156646	CDC42EP3	-0.349	0.0003663	0.00226052
PCDH15	cg25888700	0.117602	0.606214	1.08601e-05	0.00420035	-0.488613	KLHL34	-0.503	9.552e-08	1.23488e-06
PCDH15	cg02805025	0.220618	0.390054	4.3055e-05	0.0105234	-0.169435	ASB4	-0.296	0.002809	0.0134136
PIK3CA	cg11821817	0.39603	0.215375	6.29558e-06	0.00290703	0.180655	KIAA1024	0.341	0.0005222	0.00308225
PIK3CA	cg00462168	0.439693	0.27637	0.00048346	0.0483599	0.163323	KIAA1024	0.318	0.001263	0.00673865
PIK3CA	cg01882930	0.476028	0.653672	0.00022986	0.0307337	-0.177644	RPL3	-0.371	0.0001462	0.000997313
PIK3CA	cg10304637	0.640368	0.454326	0.000153368	0.023936	0.186042	NRN1	0.486	3.035e-07	3.54572e-06
PIK3CA	cg26964636	0.359166	0.609724	5.82162e-05	0.0128221	-0.250558	KIAA1217	0.288	0.003706	0.0170135
PIK3CA	cg07345734	0.764162	0.568538	0.000110055	0.019426	0.195624	NKX2-1	-0.279	0.004877	0.0213755
PIK3CA	cg09968630	0.667533	0.359394	2.69722e-05	0.00770454	0.308139	ANO5	-0.319	0.001211	0.00650217
PIK3CA	cg24320612	0.557539	0.384112	0.000149846	0.0235942	0.173427	GATA5	-0.288	0.003678	0.0170001
PIK3CA	cg05804863	0.536502	0.28329	1.12444e-07	0.000175931	0.253213	KIAA1024	0.349	0.0003728	0.00229228
PIK3CA	cg07369190	0.610893	0.410177	8.09224e-05	0.0158946	0.200716	PCP4L1	-0.306	0.001982	0.00983165
PIK3CA	cg19761115	0.435744	0.252432	4.24695e-06	0.0022325	0.183312	ZNF354C	-0.536	9.183e-09	1.44707e-07
PIK3CA	cg04952186	0.725736	0.572478	0.00016053	0.0246151	0.153258	FSCN1	0.529	1.52e-08	2.28878e-07
PIK3CA	cg00544449	0.645168	0.436569	1.35943e-05	0.00487069	0.208599	KIAA1024	0.318	0.001272	0.006776
PIK3CA	cg17600231	0.29079	0.511206	8.35724e-05	0.0162418	-0.220417	TSC22D1	-0.433	6.88e-06	6.08602e-05
PIK3CA	cg22963554	0.548192	0.388562	2.41811e-07	0.000305676	0.15963	KIAA1024	0.268	0.007015	0.0290193
PIK3CA	cg26315277	0.469308	0.303317	5.44725e-06	0.00263566	0.165991	PAX6	0.261	0.008724	0.03502
PIK3CA	cg18553840	0.451783	0.63649	1.57639e-07	0.000223901	-0.184707	RPL3	-0.345	0.0004376	0.00263698
PIK3CA	cg07515940	0.424583	0.267885	5.058e-05	0.0117013	0.156698	ZNF354C	-0.597	5.731e-11	1.25269e-09
PIK3CA	cg11975813	0.751934	0.58464	0.000158498	0.0244335	0.167294	TOP1MT	-0.506	8.076e-08	1.05682e-06
PIK3CA	cg04880253	0.269258	0.420756	6.26508e-06	0.00289645	-0.151498	VANGL1	-0.482	3.827e-07	4.38036e-06
PIK3CA	cg13334650	0.509401	0.236974	0.000381403	0.0418909	0.272427	APBB1	-0.451	2.558e-06	2.47614e-05
PIK3CA	cg23746050	0.453205	0.607277	8.66425e-08	0.000146236	-0.154072	MYEOV	-0.78	1.127e-21	1.06063e-19
PIK3CA	cg03097389	0.391821	0.595719	0.000170151	0.0255366	-0.203899	TSC22D1	-0.441	4.292e-06	3.94073e-05
PIK3CA	cg20076659	0.729861	0.561649	0.000134506	0.0220383	0.168212	NRXN3	0.391	5.765e-05	0.000429271
PIK3CA	cg13205384	0.727565	0.389062	1.28674e-06	0.000975706	0.338502	ANO5	-0.317	0.001307	0.00691893
RYR2	cg03317517	0.688406	0.51246	0.000125537	0.021072	0.175945	ZNF90	-0.692	1.601e-15	7.74884e-14
RYR3	cg26880055	0.505191	0.346674	0.000259825	0.0331267	0.158518	RIPPLY2	-0.254	0.01076	0.0415677
RYR3	cg25688523	0.858812	0.698884	3.18655e-05	0.00862301	0.159928	PDZRN3	0.454	2.14e-06	2.10962e-05
RYR3	cg18952796	0.693312	0.525076	0.000269297	0.0338867	0.168237	NPTX2	-0.667	3.658e-14	1.37703e-12
RYR3	cg23658354	0.752693	0.592109	0.000344427	0.0393704	0.160584	PTPRO	-0.445	3.52e-06	3.27631e-05
RYR3	cg17009526	0.915056	0.754629	0.000118816	0.0203492	0.160426	FAT1	-0.452	2.342e-06	2.29991e-05
RYR3	cg05871207	0.814483	0.661383	1.27059e-06	0.000967977	0.1531	TPPP	0.551	2.963e-09	4.9209e-08
RYR3	cg24717898	0.768492	0.546949	0.000359647	0.0404433	0.221542	FAT1	-0.362	0.0002106	0.00138546
RYR3	cg02092790	0.682647	0.481675	0.000191083	0.0274379	0.200972	KRT23	-0.648	3.325e-13	1.08255e-11
RYR3	cg09660670	0.900967	0.746924	7.32693e-10	4.87264e-06	0.154043	TPPP	0.531	1.364e-08	2.08164e-07
SDK1	cg04338871	0.798151	0.643817	0.000358942	0.0403942	0.154333	ANO1	0.414	1.824e-05	0.00014784
SDK1	cg07435449	0.898771	0.745525	8.29639e-10	5.32072e-06	0.153247	TRIM29	-0.69	1.897e-15	8.92644e-14
SDK1	cg03068376	0.0673005	0.309502	2.03833e-14	2.30946e-09	-0.242201	UNC5CL	0.429	8.658e-06	7.48299e-05
SDK1	cg27130240	0.95873	0.799853	2.26398e-05	0.00687156	0.158877	CBFA2T3	0.42	1.347e-05	0.000112405
SDK1	cg06405206	0.202785	0.357278	4.27751e-05	0.0104793	-0.154493	NXPH3	0.267	0.007328	0.0301511
SDK1	cg00638020	0.79875	0.608517	0.000320933	0.0377209	0.190233	PTPRN2	0.674	1.571e-14	6.65318e-13
SDK1	cg08875273	0.852251	0.688344	0.000135533	0.022137	0.163907	CBFA2T3	0.383	8.411e-05	0.000603739
SDK1	cg26536164	0.800054	0.617464	3.82406e-05	0.00974092	0.18259	RTP3	-0.433	6.689e-06	5.94812e-05
SDK1	cg07166550	0.909102	0.757223	5.85323e-12	1.54361e-07	0.151879	ALKBH5	0.282	0.004522	0.0201057
SDK1	cg13133492	0.858744	0.701535	0.00047106	0.0475874	0.157209	ABLIM2	-0.427	9.404e-06	8.06601e-05
SDK1	cg27260891	0.82054	0.639039	4.98897e-13	2.50196e-08	0.181502	ANO1	0.524	2.222e-08	3.23096e-07
SDK1	cg12141662	0.899458	0.666018	6.77753e-08	0.000122384	0.23344	PRDM16	0.501	1.133e-07	1.44563e-06
SDK1	cg23251122	0.891815	0.736649	5.95746e-06	0.00279614	0.155167	RASD2	0.336	0.0006385	0.00369153
SDK1	cg06213317	0.772327	0.608435	0.000501264	0.0494514	0.163892	PTPRS	0.301	0.002373	0.0115348
SDK1	cg12201660	0.847948	0.658212	8.37804e-05	0.0162609	0.189735	TRIM29	-0.716	6.047e-17	3.6525e-15
SDK1	cg03020424	0.513157	0.361433	4.31483e-06	0.00225481	0.151724	CPA3	0.437	5.601e-06	5.00691e-05
SDK1	cg00642501	0.824824	0.669175	8.77153e-05	0.0167557	0.15565	NOP14	-0.408	2.502e-05	0.000198519
SDK1	cg20303561	0.831844	0.639972	5.48497e-07	0.000546291	0.191871	CCDC88C	-0.288	0.003686	0.017009
SDK1	cg21459969	0.582124	0.252174	5.07503e-05	0.0117291	0.32995	NPHS1	0.329	0.0008384	0.00467187
SDK1	cg11214047	0.900003	0.748198	0.000211492	0.0291929	0.151805	SAMD9L	0.249	0.01254	0.0474699
SDK1	cg14327228	0.752876	0.446476	2.50721e-06	0.00155196	0.3064	NPHS1	0.275	0.005558	0.0239574
SDK1	cg13656062	0.723314	0.521176	0.000299441	0.036149	0.202138	CYP4F2	-0.642	6.025e-13	1.80643e-11
SDK1	cg09190748	0.873686	0.617173	3.05636e-11	5.1232e-07	0.256512	SPG20	0.342	0.0004982	0.00296123
SDK1	cg18592026	0.853764	0.59167	0.000129848	0.0215351	0.262094	CDK18	-0.396	4.555e-05	0.000345228
SDK1	cg02170784	0.821105	0.619175	2.74914e-05	0.00780502	0.20193	SOX8	0.5	1.21e-07	1.51833e-06
SDK1	cg05267735	0.709994	0.547189	2.36502e-06	0.00148913	0.162805	CBFA2T3	0.465	1.121e-06	1.1686e-05
SDK1	cg18263587	0.917659	0.661645	5.31643e-05	0.0120924	0.256014	TOLLIP	-0.427	9.639e-06	8.22593e-05
SDK1	cg19301366	0.682666	0.462589	0.000141838	0.02277	0.220076	HLA-DQB1	0.314	0.001447	0.00742793
SDK1	cg26429783	0.870324	0.714786	0.000327289	0.0381695	0.155538	KIF26B	0.362	0.0002141	0.00140033
SDK1	cg06401979	0.344447	0.658719	1.05772e-07	0.000168106	-0.314272	HOXA2	0.531	1.319e-08	2.03126e-07
SDK1	cg14286732	0.833133	0.579977	0.000200304	0.0282371	0.253156	DAPK1	0.527	1.819e-08	2.67947e-07
SDK1	cg20318096	0.103002	0.350116	0.00039654	0.042878	-0.247114	FABP3	-0.511	5.759e-08	7.8046e-07
SDK1	cg00504226	0.890674	0.668412	4.20025e-05	0.0103581	0.222261	AGPAT3	-0.343	0.0004776	0.00285381
SDK1	cg26841647	0.851796	0.642133	2.27728e-05	0.00690026	0.209663	BAIAP2	-0.458	1.63e-06	1.62904e-05
SDK1	cg17579580	0.828112	0.629762	0.000410572	0.0438362	0.19835	STK32C	0.271	0.006478	0.0272301
SDK1	cg24127345	0.791156	0.562355	0.000214851	0.0294789	0.228801	ADARB2	0.293	0.003119	0.0147793
SDK1	cg20381798	0.0996598	0.307379	0.000160416	0.0246051	-0.207719	SHH	0.321	0.001149	0.00621855
SDK1	cg12966876	0.830738	0.650237	6.39129e-06	0.00293592	0.180502	ACOXL	0.255	0.0105	0.040656
SDK1	cg00592058	0.0936264	0.362894	4.43824e-09	1.77829e-05	-0.269268	UNC5CL	0.439	5.038e-06	4.57607e-05
SDK1	cg09813276	0.595822	0.436736	0.000290447	0.0354732	0.159086	ARMCX1	-0.282	0.00441	0.0196593
SDK1	cg24066843	0.883506	0.723782	0.000219429	0.0298691	0.159724	PCDHGA2	0.323	0.001043	0.00569031
SDK1	cg05972518	0.891027	0.733437	5.08231e-05	0.0117397	0.15759	GABBR1	0.521	2.677e-08	3.81079e-07
SDK1	cg10273615	0.774842	0.542556	0.000385064	0.042138	0.232286	DGKI	0.249	0.01249	0.0473335
SDK1	cg10131891	0.832649	0.659628	0.000111205	0.0195282	0.173021	CBFA2T3	0.281	0.004561	0.0202525
SDK1	cg16009407	0.298873	0.510227	1.89773e-05	0.00611548	-0.211354	ABLIM2	0.345	0.0004357	0.00263598
SDK1	cg21001273	0.873431	0.709094	0.0001837	0.0267698	0.164337	MEGF6	0.348	0.000381	0.00233846
SDK1	cg21774121	0.0915464	0.304113	2.74441e-14	2.79852e-09	-0.212567	UNC5CL	0.418	1.541e-05	0.000126109
SDK1	cg13621612	0.720921	0.445823	4.87007e-05	0.0114228	0.275098	NKD2	-0.577	3.255e-10	6.56425e-09
SDK1	cg11816229	0.883349	0.720342	4.73334e-08	9.53572e-05	0.163007	ASGR2	0.247	0.01319	0.0494333
SDK1	cg08210322	0.0854734	0.293175	3.48656e-14	3.44061e-09	-0.207702	C2orf72	-0.569	6.565e-10	1.23568e-08
SDK1	cg02664592	0.672115	0.425845	2.01931e-05	0.00637071	0.24627	EBF1	0.497	1.427e-07	1.75806e-06
SDK1	cg00882451	0.889807	0.710556	1.96535e-05	0.00625727	0.17925	ZP2	-0.551	2.83e-09	4.72317e-08
SDK1	cg18913951	0.889586	0.685936	0.00014237	0.0228214	0.203651	TMEM45B	-0.56	1.346e-09	2.38756e-08
SDK1	cg24419528	0.0655065	0.291456	1.30166e-13	1.00809e-08	-0.22595	UNC5CL	0.433	6.829e-06	6.05672e-05
SDK1	cg03181966	0.777957	0.61832	6.16783e-05	0.0133236	0.159637	NCK2	-0.337	0.0006119	0.00355595
SDK1	cg06503171	0.107429	0.290855	5.76809e-05	0.0127519	-0.183426	AMOTL2	0.403	3.189e-05	0.000247806
SDK1	cg23286646	0.0295103	0.203102	3.81975e-08	8.19149e-05	-0.173592	SIM2	0.333	0.0006979	0.00398061
SDK1	cg01217984	0.450311	0.729315	2.19132e-05	0.0067221	-0.279004	HOXA2	0.506	7.804e-08	1.02879e-06
SDK1	cg08246859	0.848252	0.677101	3.16531e-06	0.00182357	0.171151	ZBTB46	0.284	0.004233	0.0189997
SDK1	cg22467052	0.897422	0.709513	2.58621e-08	6.17128e-05	0.187909	CFTR	-0.247	0.01325	0.0495313
SDK1	cg06354193	0.821764	0.664755	0.000258544	0.0330295	0.157009	PRDM16	0.423	1.169e-05	9.90143e-05
SDK1	cg04239967	0.907283	0.75398	5.90991e-07	0.000576507	0.153303	AXIN2	-0.624	4.191e-12	1.09224e-10
SDK1	cg15501942	0.912612	0.723331	5.81464e-07	0.000569575	0.189281	KCNQ1	-0.466	1.029e-06	1.08606e-05
SDK1	cg09756855	0.668399	0.481448	0.000187568	0.0271085	0.18695	ACOXL	0.259	0.009225	0.0367584
SDK1	cg01982533	0.924413	0.773987	4.29431e-06	0.00224813	0.150427	AXIN2	-0.64	7.275e-13	2.10664e-11
SDK1	cg25019707	0.897606	0.745749	7.13943e-10	4.77389e-06	0.151857	ANO1	0.331	0.0007688	0.00435568
SDK1	cg17557340	0.8519	0.627072	0.000150925	0.023701	0.224828	TOLLIP	-0.463	1.243e-06	1.28393e-05
SDK1	cg02919090	0.785924	0.607614	0.000372758	0.0413205	0.17831	DAPK2	-0.329	0.000831	0.00463827
SDK1	cg11250802	0.914555	0.751592	2.8669e-12	9.2807e-08	0.162962	PRDM16	0.355	0.0002888	0.0018392
SDK1	cg19754283	0.766445	0.565956	1.41673e-05	0.00500971	0.200489	PCDHGA4	0.271	0.006353	0.027019
SDK1	cg25318971	0.870415	0.715515	3.02862e-11	5.09065e-07	0.1549	BMP7	-0.396	4.565e-05	0.000345228
SDK1	cg26426080	0.922337	0.679231	2.92077e-05	0.00814075	0.243106	PRDM16	0.506	8.079e-08	1.05682e-06
SDK1	cg20374917	0.470785	0.312452	0.000283237	0.0349163	0.158334	FLI1	0.317	0.001336	0.00701762
SDK1	cg03699566	0.829833	0.633746	9.15521e-06	0.00374752	0.196087	FOLR1	-0.796	3.932e-23	5.32865e-21
SDK1	cg09928027	0.836328	0.679125	0.000157892	0.0243755	0.157203	CBFA2T3	0.403	3.174e-05	0.000247519
SDK1	cg07576714	0.887673	0.697707	0.000380875	0.0418562	0.189965	PRDM16	0.416	1.637e-05	0.000133321
SDK1	cg24734575	0.817794	0.645881	0.000245541	0.032012	0.171913	SLC7A9	-0.376	0.000116	0.000810326
SDK1	cg11296767	0.713202	0.557644	0.000305971	0.0366322	0.155558	SERPINB9	0.272	0.006205	0.0265101
SDK1	cg06648455	0.772418	0.598417	1.97833e-15	3.66787e-10	0.174002	ANO1	0.386	7.266e-05	0.000529402
SDK1	cg04952186	0.807553	0.578088	0.000305846	0.0366209	0.229465	FSCN1	0.529	1.52e-08	2.28878e-07
SDK1	cg15757853	0.903647	0.730371	2.84081e-05	0.00799116	0.173277	CABLES1	-0.282	0.004422	0.0196869
SDK1	cg18711369	0.682855	0.41868	0.000204937	0.0286401	0.264175	ORMDL3	-0.441	4.273e-06	3.93395e-05
SDK1	cg10319053	0.305063	0.652794	3.32812e-05	0.00887096	-0.347731	HOXA2	0.558	1.659e-09	2.91403e-08
SDK1	cg25238982	0.876248	0.649433	1.85121e-12	6.90625e-08	0.226815	FARP1	-0.448	2.889e-06	2.74942e-05
SDK1	cg24697329	0.867093	0.711418	8.87711e-05	0.0168872	0.155675	ARHGEF4	0.424	1.123e-05	9.55961e-05
SDK1	cg02849719	0.904474	0.707032	0.000200258	0.0282325	0.197442	CBFA2T3	0.495	1.701e-07	2.07302e-06
SDK1	cg04687551	0.832597	0.672269	0.00032545	0.0380428	0.160329	TMEM132C	0.251	0.01173	0.0448041
SDK1	cg11607604	0.872255	0.688086	3.29463e-05	0.00880896	0.184169	FARP1	-0.489	2.485e-07	2.94377e-06
SDK1	cg17210014	0.58038	0.401923	1.82822e-05	0.00595927	0.178458	GRID1	0.287	0.00379	0.0173053
SDK1	cg21027526	0.241728	0.527618	1.21199e-06	0.00094115	-0.285891	PTPRO	0.415	1.738e-05	0.000141207
SDK1	cg12398921	0.551431	0.366921	4.00308e-06	0.00214316	0.18451	GUCY1B3	0.41	2.258e-05	0.000180002
SDK1	cg18368411	0.0649971	0.365656	5.64774e-06	0.00270189	-0.300659	FABP3	-0.543	5.422e-09	8.78935e-08
SDK1	cg11216777	0.824378	0.643178	0.000149887	0.0236001	0.1812	AIFM3	-0.457	1.774e-06	1.76255e-05
SDK1	cg26921093	0.892199	0.71376	2.08024e-07	0.000274655	0.178438	AXIN2	-0.644	5.048e-13	1.54078e-11
SDK1	cg01550915	0.839737	0.648419	2.85332e-12	9.2807e-08	0.191319	ABCA3	0.441	4.321e-06	3.95663e-05
SDK1	cg05304177	0.0330609	0.192219	3.33875e-06	0.00189195	-0.159159	AMOTL2	0.275	0.005639	0.0242399
SDK1	cg23876072	0.850909	0.644564	2.18589e-06	0.0014106	0.206345	ANO1	0.517	3.708e-08	5.23446e-07
SDK1	cg17116895	0.89285	0.718991	9.76433e-05	0.0179849	0.173859	FYN	0.307	0.001916	0.00958849
SPAG17	cg19130180	0.305043	0.463585	0.000133472	0.0219386	-0.158542	LIN7A	0.57	6.123e-10	1.17868e-08
SPAG17	cg19057986	0.643151	0.432272	4.94109e-05	0.0115284	0.210878	HOXB13	-0.315	0.001389	0.00718917
SPAG17	cg21865150	0.760603	0.605252	0.000334504	0.0386638	0.155351	HOXB13	-0.475	5.773e-07	6.41276e-06
SPAG17	cg26529877	0.902523	0.734762	4.77095e-05	0.0112738	0.16776	MGMT	0.531	1.349e-08	2.06806e-07
SPAG17	cg23468878	0.8013	0.64491	0.000269733	0.0339185	0.15639	ZIC1	-0.365	0.0001853	0.00123339
SPAG17	cg05384664	0.304997	0.457914	0.000384601	0.0421058	-0.152917	INS-IGF2	0.269	0.006857	0.0285049
SPAG17	cg03578473	0.150282	0.375353	0.000206068	0.0287289	-0.225071	NEUROD1	0.34	0.0005419	0.00317091
SPAG17	cg07673241	0.871764	0.700823	1.0292e-06	0.000838806	0.170941	ZFP82	0.468	9.305e-07	1.0008e-05
SPAG17	cg01232726	0.862465	0.693626	8.95025e-07	0.000761167	0.168839	TMPRSS5	-0.715	6.792e-17	3.88547e-15
SPAG17	cg05965392	0.102517	0.325358	6.07221e-05	0.0131868	-0.222841	FAM150A	-0.488	2.543e-07	3.00198e-06
SPAG17	cg12041387	0.0918312	0.274577	1.54965e-08	4.30376e-05	-0.182746	DLX5	0.305	0.002024	0.00999608
SPAG17	cg05008344	0.850076	0.6958	0.000212628	0.0292914	0.154276	LAMA2	0.264	0.008042	0.0325913
SPAG17	cg18835416	0.103228	0.277208	7.5136e-10	4.95905e-06	-0.17398	TLX2	0.316	0.001382	0.00718131
SPAG17	cg15983385	0.856726	0.701328	1.44795e-05	0.00508144	0.155399	GABBR1	0.619	6.361e-12	1.63266e-10
SPAG17	cg09000583	0.709765	0.482753	0.000312327	0.0370842	0.227012	HOXB13	-0.319	0.001202	0.00647437
SPAG17	cg03470933	0.280269	0.493601	0.000262788	0.0333577	-0.213332	ARHGEF17	0.26	0.008877	0.03555
SPAG17	cg03041658	0.875622	0.71342	1.1549e-07	0.000179431	0.162203	PPP1R9A	0.708	1.744e-16	9.2323e-15
SYNE1	cg05702280	0.612077	0.420517	4.25221e-05	0.0104416	0.19156	DNAJB5	0.316	0.001366	0.00714664
SYNE1	cg10201191	0.857328	0.686455	0.00017283	0.0257699	0.170873	PRDM16	0.545	4.485e-09	7.41228e-08
SYNE1	cg00492574	0.888881	0.734614	2.63293e-07	0.000324126	0.154267	KLF4	-0.645	4.348e-13	1.36398e-11
SYNE1	cg25150520	0.726309	0.571347	0.000401752	0.0432216	0.154962	PRDM16	0.578	3.049e-10	6.18564e-09
SYNE1	cg16386396	0.785523	0.632396	0.000399433	0.0430634	0.153127	PRDM16	0.43	8.227e-06	7.17286e-05
SYNE1	cg23319104	0.826574	0.659109	1.01719e-05	0.00402111	0.167465	ADAMTS2	0.266	0.007531	0.030704
SYNE1	cg13545909	0.851901	0.68716	1.17602e-05	0.00442731	0.164741	KIF26B	0.351	0.0003435	0.00214719
SYNE1	cg08418279	0.790915	0.607925	0.00011882	0.0203492	0.182991	ZNF423	0.572	4.874e-10	9.49029e-09
SYNE1	cg10827253	0.658867	0.481573	0.000509522	0.0499392	0.177294	PHGDH	0.25	0.01225	0.0466183
SYNE1	cg03157531	0.0565202	0.207209	0.00027588	0.0343463	-0.150689	BNIP3	-0.633	1.594e-12	4.50039e-11
SYNE1	cg26168643	0.743146	0.535441	0.000372493	0.041303	0.207705	SLITRK5	0.258	0.00967	0.0380069
SYNE1	cg00087546	0.76714	0.585904	1.13568e-05	0.00432616	0.181235	PRDM16	0.482	3.909e-07	4.42933e-06
TP53	cg04721595	0.667457	0.516121	0.000274455	0.0342331	0.151336	RDH12	-0.339	0.0005668	0.0033052
TP53	cg16529799	0.64448	0.475247	0.000204815	0.0286295	0.169233	MCTP1	0.474	6.463e-07	7.13246e-06
TP53	cg17147440	0.54269	0.382485	0.000242059	0.0317372	0.160205	TPM1	-0.485	3.106e-07	3.6162e-06
TP53	cg13799242	0.415165	0.252079	2.12805e-06	0.00138649	0.163086	HEY2	0.39	6.007e-05	0.000443393
TP53	cg16009120	0.596783	0.429626	2.52905e-05	0.00739119	0.167157	CLEC4E	0.287	0.003732	0.0171096
TP53	cg06002665	0.704611	0.539332	0.000101168	0.0184077	0.165279	HECW1	0.271	0.00639	0.0270279
TP53	cg03470159	0.567563	0.402293	3.22958e-06	0.00184876	0.165271	MSRA	-0.367	0.0001723	0.00115366
TP53	cg12582008	0.596151	0.392215	0.000212151	0.0292513	0.203937	OLFM4	-0.542	5.807e-09	9.32423e-08
TP53	cg12637676	0.541289	0.385962	0.000328916	0.0382594	0.155327	GATA4	0.533	1.133e-08	1.76083e-07
TP53	cg04578894	0.495538	0.329516	9.00622e-05	0.0170417	0.166022	ADAMTS12	0.435	6.183e-06	5.51263e-05
TP53	cg02937491	0.590437	0.438647	8.84865e-06	0.00366024	0.15179	NEDD4L	-0.382	8.99e-05	0.000639876
TP53	cg04926380	0.856986	0.705727	9.22613e-06	0.00376824	0.151259	EXT2	0.283	0.004394	0.0196138
TP53	cg03007522	0.431168	0.636606	7.64425e-05	0.0153192	-0.205438	GATA4	-0.377	0.0001118	0.000787481
TP53	cg07938763	0.625209	0.469425	7.49974e-06	0.00327497	0.155784	GNG7	0.294	0.003038	0.0144561
TP53	cg03291755	0.487558	0.315024	0.000146844	0.0232851	0.172534	BNC2	0.28	0.004744	0.0209007
TP53	cg23979520	0.464058	0.305426	2.12237e-05	0.00658548	0.158633	MMP12	0.451	2.46e-06	2.40187e-05
TP53	cg02704181	0.654588	0.480554	0.000387841	0.0423126	0.174033	FBXL7	0.293	0.003064	0.0145485
TP53	cg00543460	0.672566	0.469372	6.79836e-05	0.0142012	0.203194	TPM1	-0.46	1.474e-06	1.48628e-05
TP53	cg02785561	0.564363	0.413303	5.50564e-05	0.0123751	0.151061	MSRA	-0.357	0.0002628	0.00168311
TP53	cg24705426	0.495246	0.333285	0.000323043	0.0378641	0.161961	ATG7	0.268	0.006985	0.0289305
TP53	cg26755793	0.569487	0.41385	2.40278e-05	0.0071492	0.155637	KCTD1	0.346	0.0004287	0.00259827
TTN	cg09271661	0.787758	0.633269	0.000102178	0.0185351	0.154489	PRDM16	0.527	1.801e-08	2.67622e-07
TTN	cg26854559	0.439626	0.592552	0.000377296	0.0416311	-0.152926	SLIT2	0.317	0.001333	0.00701274
UNC13C	cg11398523	0.069383	0.330069	0.000373346	0.0413587	-0.260686	FUZ	-0.795	5.102e-23	5.96054e-21
UNC13C	cg06864853	0.112193	0.365415	0.000237541	0.0313457	-0.253222	AKR1B1	-0.552	2.539e-09	4.27967e-08
UNC13C	cg22731981	0.866476	0.684979	0.00039034	0.0424639	0.181497	ELF5	-0.879	3.313e-33	3.74148e-30
UNC13C	cg11343506	0.882323	0.708977	3.92327e-05	0.00989883	0.173346	ELF5	-0.88	2.06e-33	3.48964e-30
UNC13C	cg11469061	0.170605	0.430884	0.000410377	0.0438221	-0.260279	PAX6	0.301	0.002323	0.0113242
UNC13C	cg24670552	0.669251	0.501289	2.1211e-06	0.0013825	0.167963	IRS2	-0.466	1.015e-06	1.07463e-05
UNC13C	cg27557378	0.0938687	0.262507	0.000170493	0.0255611	-0.168638	DNASE1L2	0.407	2.64e-05	0.000208007
UNC13C	cg18962077	0.778834	0.615424	0.000116118	0.0200593	0.16341	STK32C	0.257	0.009918	0.0388465
UNC13C	cg19763319	0.051519	0.279249	8.1855e-06	0.00346943	-0.22773	FUZ	-0.704	3.005e-16	1.54257e-14
UNC13C	cg10971790	0.0793649	0.266503	5.41808e-05	0.0122494	-0.187138	FUZ	-0.702	4.252e-16	2.15012e-14
UNC13C	cg07081569	0.945021	0.781137	1.43193e-08	4.05788e-05	0.163883	CANT1	-0.391	5.895e-05	0.000436076
UNC13C	cg05714219	0.0804527	0.347619	2.44058e-09	1.15396e-05	-0.267167	GALNT14	-0.293	0.003066	0.0145485
UNC13C	cg05109245	0.0505473	0.260109	7.49962e-07	0.000675572	-0.209561	GREB1L	-0.457	1.76e-06	1.75379e-05
UNC13C	cg13544006	0.127993	0.302065	0.000373298	0.0413573	-0.174073	FER1L4	0.498	1.336e-07	1.65801e-06
UNC13C	cg22932313	0.936052	0.736372	0.000148084	0.023406	0.19968	ELF5	-0.873	2.19e-32	1.85493e-29
UNC13C	cg22622477	0.638973	0.487451	8.20042e-05	0.0160424	0.151523	HOXB7	-0.351	0.0003455	0.00215572
UNC13C	cg21029045	0.223932	0.523786	0.000283686	0.0349518	-0.299854	PITX2	0.663	5.616e-14	2.02415e-12
UNC13C	cg18835416	0.109029	0.278658	4.9055e-05	0.0114743	-0.169629	TLX2	0.316	0.001382	0.00718131
UNC13C	cg21712019	0.0759015	0.297686	0.000326778	0.0381289	-0.221785	FUZ	-0.793	7.649e-23	8.63827e-21
UNC13C	cg00543460	0.771232	0.573544	0.000509065	0.0499152	0.197688	TPM1	-0.46	1.474e-06	1.48628e-05
UNC13C	cg23887948	0.858557	0.708081	4.57552e-05	0.0109576	0.150476	STRA6	-0.672	1.979e-14	7.98197e-13
UNC13C	cg13777681	0.316036	0.607897	5.88778e-05	0.0129152	-0.291861	DPP10	-0.306	0.001995	0.00988167
UNC13C	cg24253136	0.847177	0.693847	0.000476788	0.0479436	0.15333	ELF5	-0.89	2.969e-35	1.0059e-31
USH2A	cg15867652	0.803986	0.418973	1.85055e-08	4.85932e-05	0.385013	BAIAP2	-0.358	0.0002579	0.00165486
USH2A	cg17431922	0.802898	0.530476	9.37428e-05	0.0174813	0.272422	AKR7L	-0.512	5.206e-08	7.08351e-07
USH2A	cg13133492	0.86036	0.696028	4.02208e-06	0.00215107	0.164332	ABLIM2	-0.427	9.404e-06	8.06601e-05
USH2A	cg01928807	0.0894429	0.290551	3.47405e-13	1.94315e-08	-0.201108	NRN1	0.288	0.0037	0.017009
USH2A	cg26603598	0.854948	0.687405	3.03847e-05	0.00835723	0.167543	COX7C	-0.465	1.067e-06	1.12267e-05
USH2A	cg06972578	0.778248	0.607495	0.000131213	0.021692	0.170752	CACNA1B	0.348	0.0003889	0.00238263
USH2A	cg01072786	0.785002	0.571863	1.16252e-11	2.5133e-07	0.213139	GLB1L	-0.264	0.007836	0.0318326
USH2A	cg02762546	0.681602	0.469418	4.34463e-07	0.000462854	0.212185	HDAC11	-0.269	0.006737	0.0281442
USH2A	cg23920047	0.8873	0.71927	9.48476e-08	0.000155996	0.16803	TOX	0.491	2.199e-07	2.61411e-06
USH2A	cg26841647	0.875103	0.632867	9.48206e-11	1.12782e-06	0.242237	BAIAP2	-0.458	1.63e-06	1.62904e-05
USH2A	cg04339553	0.853979	0.691017	2.3794e-05	0.00710802	0.162962	MEIS2	0.322	0.001094	0.00593986
USH2A	cg12877169	0.720431	0.527677	0.000106628	0.0190341	0.192754	MEIS2	0.587	1.383e-10	2.9285e-09
USH2A	cg18316974	0.757023	0.527775	0.000186942	0.0270604	0.229247	GFI1	0.352	0.0003348	0.00210056
USH2A	cg22442557	0.892721	0.466742	5.46018e-24	1.11357e-17	0.425978	BAIAP2	-0.362	0.0002152	0.00140481
USH2A	cg12363726	0.869546	0.483411	2.15505e-20	2.18705e-14	0.386135	BAIAP2	-0.33	0.0007959	0.00449418
USH2A	cg19854301	0.914193	0.69777	1.5711e-14	1.98743e-09	0.216423	CDH13	-0.252	0.01145	0.0439327
USH2A	cg16749456	0.709764	0.558976	3.92597e-05	0.00990402	0.150788	TRPM4	-0.287	0.003808	0.0173641
USH2A	cg07651080	0.817533	0.654813	1.48785e-06	0.00107869	0.16272	ROBO2	0.313	0.001526	0.00776289
USH2A	cg20758834	0.5847	0.378783	3.08357e-05	0.00844389	0.205917	ANK2	0.269	0.006701	0.0280284
USH2A	cg25238982	0.811013	0.647632	0.000281308	0.0347709	0.163382	FARP1	-0.448	2.889e-06	2.74942e-05
USH2A	cg13782905	0.917856	0.738462	5.51814e-05	0.0123932	0.179394	CACNA1B	0.273	0.005994	0.0256734
USH2A	cg14037937	0.805395	0.540421	0.000155866	0.0241811	0.264974	ABLIM2	-0.397	4.377e-05	0.000332495
USH2A	cg06716730	0.618963	0.412248	6.02079e-08	0.000112318	0.206715	DUSP14	-0.48	4.333e-07	4.86099e-06
USH2A	cg02050985	0.784863	0.618781	0.000242828	0.0317896	0.166083	TBC1D8	-0.363	0.0002043	0.00134663
USH2A	cg06238921	0.815013	0.650647	6.45074e-07	0.000610763	0.164367	ARMC4	0.329	0.0008273	0.00462523
ZFHX4	cg00767642	0.0416508	0.225647	1.28457e-07	0.00019301	-0.183996	NMNAT2	-0.306	0.001939	0.00968928
ZFHX4	cg27515272	0.612207	0.406122	0.000255393	0.0327795	0.206085	MAGEE1	-0.397	4.239e-05	0.000323462
ZFHX4	cg09327804	0.922072	0.755622	2.49955e-10	2.28595e-06	0.16645	SMOC2	0.403	3.248e-05	0.000251813
ZFHX4	cg12434587	0.0116935	0.182046	9.56727e-10	5.90669e-06	-0.170352	MGMT	-0.791	1.216e-22	1.24843e-20
ZFHX4	cg04686953	0.104614	0.295381	0.00050493	0.0496706	-0.190766	RNF212	-0.33	0.0008062	0.00453722
ZFHX4	cg04294888	0.095067	0.266316	0.000242893	0.0317949	-0.171249	TTC28	-0.302	0.002225	0.0108719
ZFHX4	cg05617307	0.699078	0.540162	0.000163912	0.0249449	0.158916	BAG3	-0.343	0.0004694	0.00280977
ZFHX4	cg08210322	0.111722	0.293733	6.63163e-09	2.35213e-05	-0.182011	C2orf72	-0.569	6.565e-10	1.23568e-08
ZFHX4	cg15831228	0.701302	0.487067	0.000340785	0.0391149	0.214235	CTNNA2	0.315	0.00143	0.00736298
ZFHX4	cg14194875	0.0431782	0.208583	1.82732e-08	4.82316e-05	-0.165404	MGMT	-0.821	1.449e-25	3.77632e-23
ZFHX4	cg13031432	0.0411424	0.199722	1.53988e-05	0.00529919	-0.15858	NDRG4	-0.274	0.005759	0.0246981
ZFHX4	cg11889265	0.07329	0.256865	1.69761e-05	0.00566824	-0.183575	PCDHB2	-0.429	8.278e-06	7.17286e-05
ZFHX4	cg12414557	0.16864	0.420002	0.000266675	0.0336689	-0.251362	RNF212	-0.334	0.0006716	0.00387629
ZFHX4	cg18914514	0.0774264	0.235607	0.000106862	0.0190588	-0.158181	GREB1L	-0.448	2.888e-06	2.74942e-05
ZFHX4	cg00618725	0.0264175	0.208617	1.98816e-09	9.92992e-06	-0.182199	MGMT	-0.796	4.649e-23	5.62529e-21
ZFHX4	cg07631407	0.141778	0.312827	1.94326e-06	0.00129982	-0.17105	TTBK1	-0.484	3.338e-07	3.85978e-06
ZFHX4	cg12981137	0.0144109	0.171545	1.38709e-09	7.72931e-06	-0.157134	MGMT	-0.798	3.01e-23	4.24912e-21

## Sheet: RCC
The TMG-DMP and DMP-gene relationships in RCC cohort
TMG	DMP	MeanMut	MeanWild	Pvalue	AdjP	Log2FC	DEG	PCC	PCC-pvalue	PCC-adjP
ABCA13	cg20655405	0.220238	0.374136	0.00241041	0.044422	-0.153899	ZNF543	-0.786	3.97e-37	9.85123e-35
ABCA13	cg14852736	0.789775	0.616881	0.00012402	0.00833921	0.172894	PRDM16	0.627	4.96e-20	1.81338e-18
ABCA13	cg16155858	0.695976	0.528155	0.000391226	0.0160396	0.167821	FOSL2	0.221	0.003718	0.0105985
ABCA13	cg07302938	0.811817	0.62736	4.51141e-07	0.000243789	0.184457	ARL4A	-0.37	6.241e-07	4.72436e-06
ABCA13	cg12621514	0.498713	0.318585	0.00194639	0.0394442	0.180127	DKK1	-0.186	0.01507	0.0339058
ABCA13	cg25307665	0.362993	0.522799	0.00185513	0.0384143	-0.159806	HOXA5	-0.252	0.0008946	0.00318247
ABCA13	cg09649610	0.421173	0.233783	0.00263207	0.0466531	0.18739	GNG4	-0.606	1.628e-18	5.1362e-17
ABCA13	cg08865559	0.727308	0.554622	0.00014795	0.00923045	0.172686	PRDM16	0.514	6.479e-13	1.10687e-11
ABCA13	cg14591667	0.572592	0.361063	0.00222058	0.0424398	0.211529	B4GALNT2	-0.232	0.002288	0.0070444
ABCA13	cg19169976	0.392164	0.213462	0.00297063	0.0499236	0.178702	DLX3	-0.272	0.0003249	0.00130933
ABCA13	cg22163056	0.328261	0.140595	0.00293328	0.0495668	0.187666	TBX2	-0.302	5.803e-05	0.000293107
ABCA13	cg04615290	0.769223	0.601256	7.32819e-05	0.00615691	0.167967	HLA-DOA	0.278	0.0002307	0.000976852
ABCA13	cg13434489	0.688476	0.513802	0.000893796	0.0254958	0.174675	PRDM16	0.721	9.726e-29	6.6334e-27
ABCA13	cg14731413	0.320948	0.164744	0.00118737	0.029894	0.156204	PRKG1	-0.23	0.002521	0.00765135
ABCA13	cg12905252	0.750624	0.536593	9.75191e-05	0.00727079	0.214031	PRDM16	0.567	6.466e-16	1.43909e-14
ABCA13	cg04696193	0.222103	0.391475	0.00212758	0.0414523	-0.169372	ZNF543	-0.769	1.129e-34	1.67379e-32
ABCA13	cg09365557	0.398635	0.215932	0.00266921	0.047029	0.182703	TBX2	-0.201	0.008548	0.0212579
ABCA13	cg23011419	0.837661	0.668816	1.6061e-06	0.000578121	0.168845	AXIN2	-0.75	3.634e-32	4.46128e-30
ABCA13	cg09599529	0.86934	0.710252	7.10287e-08	6.73483e-05	0.159088	CAPN14	0.183	0.01665	0.0368679
ABCA13	cg20265403	0.660642	0.478354	0.00010269	0.00748796	0.182287	TSHZ2	0.255	0.0007607	0.00275721
ABCA13	cg09183316	0.455073	0.28912	0.000937742	0.0261837	0.165953	CTDSP2	-0.302	5.874e-05	0.000295244
ABCA13	cg07348009	0.114027	0.274071	1.87534e-06	0.00064067	-0.160044	PRDM16	-0.477	4.311e-11	6.27426e-10
ABCA13	cg03522150	0.657144	0.490042	0.00108632	0.0284399	0.167102	C11orf49	-0.439	1.844e-09	2.1209e-08
ABCA13	cg14020146	0.811227	0.652399	8.75737e-05	0.00682909	0.158828	DDX53	-0.175	0.02191	0.0461688
ABCA13	cg14178748	0.397493	0.199993	0.0010634	0.0281025	0.197499	NPR1	-0.22	0.003881	0.0110093
ABCA13	cg11933951	0.689221	0.528363	0.000377254	0.0157139	0.160858	CCDC90B	-0.307	4.329e-05	0.000226877
ABCA13	cg27523417	0.732095	0.58143	0.000229759	0.0118774	0.150665	PRDM16	0.602	3.219e-18	9.6675e-17
ABCA13	cg16548605	0.715744	0.551685	0.00160347	0.0354258	0.164059	SLC19A2	-0.41	2.486e-08	2.39813e-07
ABCA13	cg00665492	0.528207	0.296988	0.00181493	0.0379559	0.231218	SLITRK3	-0.229	0.002555	0.00771439
ABCA13	cg20716703	0.732109	0.579363	0.000121122	0.00822571	0.152746	CACNA1A	0.203	0.00779	0.0197162
ABCA13	cg21432729	0.434731	0.233398	0.000541252	0.0192747	0.201333	ADAMTS7	-0.221	0.003679	0.0105113
ABCA13	cg11571263	0.371786	0.188166	0.00221978	0.0424321	0.18362	RRAGD	-0.316	2.571e-05	0.000140938
ABCA13	cg20029745	0.552188	0.372575	0.00185828	0.0384489	0.179613	DSC3	-0.363	1.063e-06	7.51966e-06
ABCA13	cg19949441	0.351662	0.190729	0.00243986	0.0447266	0.160932	TBX2	-0.205	0.007124	0.0182658
ABCA13	cg19533530	0.202647	0.379259	0.000987393	0.0269592	-0.176612	ZNF543	-0.783	1.047e-36	2.33328e-34
ABCA13	cg05343184	0.751767	0.555488	0.000102742	0.00748993	0.196278	PRDM16	0.698	2.73e-26	1.58141e-24
ABCA13	cg23986470	0.239345	0.450896	0.00199593	0.0400012	-0.211552	ZNF543	-0.788	1.853e-37	4.94907e-35
ABCA13	cg07748159	0.783801	0.62927	0.000242636	0.0122464	0.154531	CCDC90B	-0.289	0.0001232	0.000565537
ABCA13	cg21583694	0.569071	0.404531	0.000213341	0.0113799	0.164539	TGFBI	-0.747	9.454e-32	1.07516e-29
ABCA13	cg14717170	0.485592	0.293893	0.00166986	0.0362372	0.191699	SLITRK3	-0.211	0.005573	0.0148596
ABCA13	cg04015972	0.430146	0.27356	0.00233607	0.0436543	0.156586	CACNA2D2	-0.364	9.82e-07	7.04062e-06
ABCA13	cg09944147	0.123911	0.27833	0.00176568	0.0373835	-0.154418	COL27A1	-0.392	1.138e-07	9.88735e-07
ABCA13	cg24873695	0.853117	0.699339	0.000466726	0.0177278	0.153778	PRDM16	0.595	9.458e-18	2.67732e-16
ABCA13	cg21604357	0.805161	0.633383	5.97721e-05	0.00546928	0.171778	PRDM16	0.553	4.338e-15	8.94917e-14
ABCA13	cg07246713	0.585496	0.413568	0.00144889	0.0334509	0.171928	OPRL1	0.21	0.005754	0.0152044
ABCA13	cg06157334	0.334525	0.154532	0.00177732	0.0375179	0.179992	WNT6	-0.264	0.0004787	0.00184824
ABCA13	cg11400774	0.409077	0.219527	0.00286899	0.0489617	0.189549	MEX3A	-0.582	6.533e-17	1.67088e-15
ABCA13	cg17412901	0.748654	0.587584	0.000183998	0.0104448	0.16107	PRDM16	0.527	1.239e-13	2.24496e-12
ABCA13	cg08735211	0.483312	0.637157	0.000166712	0.00988231	-0.153845	HLA-DMA	-0.732	5.995e-30	4.62011e-28
ABCA13	cg02071162	0.402643	0.232282	0.00296859	0.0499053	0.17036	NKAIN3	-0.232	0.002235	0.00691224
ABCA13	cg24375218	0.712008	0.559152	9.07527e-06	0.00175059	0.152856	SMAD7	-0.385	2e-07	1.67327e-06
ABCA13	cg09096234	0.747912	0.526669	2.39507e-07	0.000157671	0.221243	TGFBI	-0.678	2.521e-24	1.23709e-22
ABCA13	cg16468914	0.406966	0.240692	0.00203709	0.0404666	0.166273	SLC38A3	-0.247	0.001102	0.00378536
ABCA13	cg04217450	0.706016	0.554224	0.000480766	0.0180308	0.151792	EBF1	-0.323	1.6e-05	9.2515e-05
ABCA13	cg12785342	0.542818	0.367903	0.00185307	0.0383901	0.174915	ARL4A	-0.404	4.377e-08	4.06969e-07
ABCA13	cg13108181	0.407409	0.22868	0.000410172	0.0164672	0.178729	ZNF141	-0.665	3.565e-23	1.64121e-21
ABCA13	cg09107161	0.523423	0.369273	0.00283384	0.0486226	0.154149	GREM2	-0.224	0.003255	0.00948575
ABCA13	cg00043510	0.494435	0.286877	0.00205331	0.0406465	0.207558	GNG4	-0.604	2.147e-18	6.58941e-17
ABCA13	cg13619915	0.39116	0.209589	0.00157113	0.0350199	0.181572	SLITRK3	-0.198	0.009404	0.0230556
ABCA13	cg18170989	0.495565	0.309566	0.00237051	0.0440095	0.185998	CAB39L	-0.609	9.2e-19	2.98599e-17
ABCA13	cg17890044	0.801927	0.620129	1.40302e-05	0.00229327	0.181798	PRDM16	0.58	8.835e-17	2.20014e-15
ABCA13	cg09260640	0.383578	0.206748	0.00252668	0.0456065	0.17683	ZNF419	-0.642	2.834e-21	1.13711e-19
ABCA13	cg01798157	0.553221	0.354995	0.000742493	0.0229961	0.198226	BTG2	-0.365	8.916e-07	6.48147e-06
ABCA13	cg12921961	0.444999	0.254804	0.00175407	0.0372469	0.190195	LTBP2	-0.197	0.009993	0.0242029
ABCA13	cg08631783	0.680898	0.512436	3.53075e-05	0.00401311	0.168462	ACAN	0.199	0.009117	0.0224891
ABCA13	cg01325460	0.198003	0.404662	0.000462375	0.0176337	-0.206659	ZNF543	-0.781	1.862e-36	3.74412e-34
ABCA13	cg03445965	0.632546	0.789533	0.00121227	0.0302466	-0.156987	CACNB2	0.33	1.059e-05	6.26624e-05
ABCA13	cg13192695	0.729717	0.575991	0.00122012	0.0303573	0.153727	MTNR1A	-0.19	0.01296	0.029956
ABCA13	cg17009297	0.669025	0.497785	0.00121072	0.0302242	0.171239	EBF1	-0.327	1.289e-05	7.56069e-05
ABCA13	cg26821543	0.725301	0.55469	0.000164722	0.00981752	0.170611	MEGF6	0.333	8.63e-06	5.24668e-05
ABCA13	cg19759481	0.396367	0.567012	0.00207673	0.0408995	-0.170645	HOXA5	-0.243	0.001356	0.00450344
ABCA13	cg05530568	0.632234	0.442821	0.00093316	0.0261145	0.189413	EBF1	-0.275	0.0002724	0.00112776
ABCA13	cg15138289	0.642286	0.46312	0.000206899	0.0111819	0.179166	HLA-DPB1	0.384	2.103e-07	1.7366e-06
ABCA13	cg08541612	0.123755	0.283322	7.41167e-05	0.00619694	-0.159567	PRDM16	-0.476	4.504e-11	6.5253e-10
ABCA13	cg14786398	0.192476	0.390947	0.000584721	0.0201235	-0.198471	ZNF543	-0.78	2.851e-36	5.27782e-34
ABCA13	cg04846243	0.371391	0.167848	0.000238108	0.0121211	0.203543	IGF2BP1	-0.18	0.01844	0.0398948
ABCA13	cg00679763	0.5967	0.749159	0.00102927	0.027591	-0.152458	UBE2Z	-0.367	8.013e-07	5.97525e-06
ABCA13	cg03097389	0.721716	0.570148	0.000464858	0.0176882	0.151569	TSC22D1	-0.539	3.02e-14	5.78662e-13
ABCA13	cg08294662	0.661826	0.510567	9.32375e-05	0.00708205	0.15126	MEG3	0.213	0.00524	0.0141661
ABCA13	cg01303480	0.763517	0.602344	0.00033094	0.0145923	0.161174	RIPK4	-0.332	9.203e-06	5.55202e-05
ADGRV1	cg01265860	0.49041	0.297791	3.8433e-05	0.00421714	0.192619	RUNX1	-0.212	0.005431	0.0146001
ADGRV1	cg05726600	0.525553	0.285079	6.76993e-07	0.000322361	0.240475	TMEM176B	-0.74	6.644e-31	6.29974e-29
ADGRV1	cg20288341	0.742599	0.541339	1.02478e-05	0.00188538	0.20126	LY6G6E	-0.634	1.312e-20	5.01138e-19
ADGRV1	cg17591270	0.443945	0.285621	0.00114385	0.0292804	0.158324	COCH	-0.41	2.637e-08	2.53262e-07
ADGRV1	cg26798850	0.560519	0.400187	0.000786692	0.0237412	0.160332	ZNF529	-0.644	2.099e-21	8.49998e-20
ADGRV1	cg17957186	0.42038	0.24482	0.00180226	0.0378145	0.17556	POU4F1	-0.411	2.268e-08	2.22526e-07
ADGRV1	cg25798987	0.52924	0.360768	0.000220504	0.0115965	0.168472	CDH23	-0.228	0.002672	0.00802472
ADGRV1	cg03403155	0.49727	0.322771	4.8543e-06	0.00118203	0.174499	UBR5	-0.23	0.002427	0.00740588
ADGRV1	cg14607812	0.395139	0.167638	0.00123	0.030497	0.227502	ADAM19	-0.292	0.0001082	0.000508216
ADGRV1	cg03929575	0.77572	0.617139	2.85916e-05	0.00354283	0.158581	TMTC1	0.211	0.005681	0.015057
ADGRV1	cg21591173	0.439326	0.220633	0.000355487	0.0151986	0.218693	AUTS2	-0.268	0.0003858	0.00152472
ADGRV1	cg15873320	0.478203	0.312833	0.00106253	0.0280894	0.16537	ADRA1D	-0.208	0.006408	0.0166249
ADGRV1	cg18671997	0.377282	0.182269	0.0017331	0.0369923	0.195013	OLFM2	-0.176	0.02099	0.0444928
ADGRV1	cg14852736	0.804969	0.616421	9.59215e-05	0.00719827	0.188548	PRDM16	0.627	4.96e-20	1.81338e-18
ADGRV1	cg02334660	0.663326	0.499001	0.000577088	0.0199749	0.164326	AREG	-0.502	2.656e-12	4.27059e-11
ADGRV1	cg06854084	0.505034	0.284494	2.42274e-05	0.0032032	0.22054	NKX2-3	-0.257	0.0006897	0.00253879
ADGRV1	cg13503413	0.68054	0.44598	5.96031e-07	0.000295566	0.23456	PHYHIPL	-0.431	4.058e-09	4.40662e-08
ADGRV1	cg08984023	0.479396	0.30287	0.00259396	0.0462737	0.176526	ZNF365	-0.202	0.008124	0.0203743
ADGRV1	cg17832341	0.395725	0.192994	0.0029582	0.0498076	0.202731	POU6F2	-0.183	0.01686	0.0372269
ADGRV1	cg16299576	0.410041	0.248243	0.00215979	0.0417958	0.161798	XKR6	0.181	0.01789	0.0389724
ADGRV1	cg02946934	0.316567	0.14666	0.000397396	0.0161797	0.169907	ST8SIA6	-0.356	1.75e-06	1.19681e-05
ADGRV1	cg16155858	0.710978	0.52766	0.000279417	0.0132632	0.183319	FOSL2	0.221	0.003718	0.0105985
ADGRV1	cg16924702	0.526829	0.316976	0.000169656	0.00997736	0.209853	EPB41L3	-0.336	7.15e-06	4.44286e-05
ADGRV1	cg18181196	0.439009	0.268816	0.000116055	0.00802822	0.170193	ESRRG	-0.286	0.0001531	0.000685083
ADGRV1	cg07302938	0.785931	0.634987	0.00156785	0.0349765	0.150944	ARL4A	-0.37	6.241e-07	4.72436e-06
ADGRV1	cg22402852	0.461693	0.284247	0.000866995	0.0250701	0.177446	CYP2U1	-0.233	0.002119	0.00661193
ADGRV1	cg05035143	0.673546	0.476758	0.000411514	0.0164983	0.196788	DNAJC15	-0.582	6.45e-17	1.65936e-15
ADGRV1	cg12825070	0.573575	0.372167	0.00179109	0.0376846	0.201408	HTR4	-0.295	9.221e-05	0.000439004
ADGRV1	cg17484237	0.234434	0.392661	5.21865e-07	0.000270048	-0.158227	HAVCR2	-0.199	0.00915	0.0225657
ADGRV1	cg04008901	0.420445	0.259672	0.00133768	0.0319829	0.160774	CACNA2D1	-0.205	0.007189	0.0184108
ADGRV1	cg08391321	0.371639	0.158458	0.00228791	0.043158	0.213181	MCC	-0.175	0.02236	0.046939
ADGRV1	cg07657743	0.494908	0.308602	0.00199116	0.039948	0.186307	WNT7A	-0.204	0.007566	0.0192034
ADGRV1	cg22826874	0.473761	0.289195	0.00200251	0.0400779	0.184566	PCOLCE2	-0.195	0.01065	0.0255046
ADGRV1	cg23496260	0.593976	0.412665	8.95071e-06	0.00173587	0.181311	BASP1	-0.21	0.005773	0.0152523
ADGRV1	cg18525611	0.460783	0.284158	0.000215176	0.0114347	0.176625	FSTL4	-0.25	0.00098	0.00342369
ADGRV1	cg17759443	0.379832	0.172726	0.00117477	0.0297227	0.207105	ADAM33	-0.174	0.02252	0.0471729
ADGRV1	cg10028666	0.612506	0.426344	0.000239215	0.0121515	0.186162	VENTX	-0.434	3e-09	3.35455e-08
ADGRV1	cg02978184	0.48592	0.24558	0.000395542	0.0161374	0.24034	ADCY5	-0.332	9.317e-06	5.59244e-05
ADGRV1	cg11869770	0.596528	0.400403	5.98586e-06	0.00135301	0.196125	WTIP	-0.307	4.535e-05	0.000236978
ADGRV1	cg07085167	0.790503	0.579407	2.9188e-05	0.00358649	0.211096	FBXO34	-0.366	8.46e-07	6.25525e-06
ADGRV1	cg00532474	0.606517	0.415269	0.00133122	0.0318938	0.191247	PSTPIP2	-0.513	7.631e-13	1.2861e-11
ADGRV1	cg10940462	0.540251	0.325014	6.98836e-05	0.0059867	0.215238	NRXN2	-0.247	0.001153	0.00392997
ADGRV1	cg09696939	0.458727	0.2429	0.00204761	0.0405802	0.215827	BICC1	-0.211	0.005626	0.0149667
ADGRV1	cg02914047	0.713822	0.506303	4.22198e-07	0.000233267	0.207518	RNF128	-0.491	8.765e-12	1.34151e-10
ADGRV1	cg10646395	0.565488	0.398375	0.000706967	0.0223724	0.167113	PRDM11	-0.365	9.365e-07	6.76849e-06
ADGRV1	cg02783889	0.343307	0.185717	0.00236591	0.0439624	0.157591	SCUBE2	-0.313	2.979e-05	0.000160674
ADGRV1	cg09155701	0.420525	0.182453	0.00105241	0.0279379	0.238071	ARL10	-0.225	0.003111	0.0091484
ADGRV1	cg04504441	0.404305	0.20737	0.000283475	0.0133736	0.196935	FSTL4	-0.243	0.00134	0.00445961
ADGRV1	cg01321220	0.851197	0.675843	9.20758e-10	3.39969e-06	0.175354	P2RY10	0.266	0.0004388	0.00171328
ADGRV1	cg05357932	0.550168	0.366239	0.000351449	0.0151004	0.183929	ZNRF2	-0.433	3.26e-09	3.60724e-08
ADGRV1	cg21154793	0.753409	0.56375	9.23018e-06	0.00176825	0.189659	CACNG6	-0.202	0.008175	0.020489
ADGRV1	cg21905437	0.636228	0.475233	0.000434762	0.0170241	0.160995	ZNF879	-0.596	8.245e-18	2.34533e-16
ADGRV1	cg12621514	0.536715	0.31383	0.000242277	0.0122362	0.222885	DKK1	-0.186	0.01507	0.0339058
ADGRV1	cg00780520	0.59664	0.444579	0.00180531	0.0378495	0.152062	PVT1	-0.37	6.13e-07	4.65343e-06
ADGRV1	cg08912146	0.465862	0.25242	0.00113728	0.0291874	0.213442	PCOLCE2	-0.227	0.0028	0.00833686
ADGRV1	cg13338783	0.478427	0.319887	1.38386e-06	0.000524242	0.158541	PNMAL2	-0.194	0.01113	0.0263672
ADGRV1	cg21838334	0.447588	0.260594	8.04787e-05	0.00650019	0.186994	NES	-0.393	1.064e-07	9.33247e-07
ADGRV1	cg12695989	0.424753	0.24278	0.00117187	0.0296805	0.181973	FREM2	-0.275	0.0002664	0.00110896
ADGRV1	cg06529756	0.542372	0.363485	0.000637599	0.021121	0.178887	SV2C	-0.326	1.376e-05	8.02391e-05
ADGRV1	cg08397818	0.518955	0.360025	0.00183324	0.0381621	0.15893	ZNF606	-0.783	1.135e-36	2.49757e-34
ADGRV1	cg14567287	0.40746	0.227248	0.000204406	0.0111029	0.180212	DNAJB6	-0.212	0.005409	0.0145582
ADGRV1	cg22078805	0.634772	0.448667	8.39911e-06	0.00166795	0.186105	FAM171A2	0.186	0.01469	0.033211
ADGRV1	cg09156233	0.387952	0.17891	0.000659993	0.0215271	0.209042	BMPR1B	-0.259	0.0006166	0.00229287
ADGRV1	cg16126280	0.489853	0.265425	0.00120331	0.0301167	0.224428	EBF1	-0.222	0.003494	0.010081
ADGRV1	cg17512364	0.577569	0.419482	0.0013682	0.0323823	0.158087	HOXD12	0.218	0.004244	0.0119201
ADGRV1	cg14062643	0.680047	0.520549	4.02062e-05	0.00433209	0.159497	PIP5KL1	0.212	0.005276	0.0142557
ADGRV1	cg00879447	0.418974	0.202768	0.000913767	0.02581	0.216206	CCDC85A	-0.234	0.002115	0.00660416
ADGRV1	cg09649610	0.465364	0.227937	0.000407955	0.0164166	0.237427	GNG4	-0.606	1.628e-18	5.1362e-17
ADGRV1	cg17739038	0.483306	0.228527	0.000307455	0.0140063	0.25478	HIC1	-0.23	0.002456	0.0074885
ADGRV1	cg16423028	0.46938	0.254101	0.00031194	0.014113	0.215279	NKAIN3	-0.205	0.007274	0.0185755
ADGRV1	cg25874421	0.444006	0.267983	0.00076253	0.0233347	0.176024	KCNK13	-0.19	0.0127	0.0294484
ADGRV1	cg26331172	0.615668	0.464229	0.000480447	0.0180242	0.151439	SEMA6C	-0.177	0.02064	0.0438972
ADGRV1	cg10128806	0.568758	0.397216	0.00174485	0.0371316	0.171541	FRAS1	0.211	0.005639	0.0149873
ADGRV1	cg22821981	0.574204	0.406463	0.00032778	0.0145125	0.167741	PARP15	-0.264	0.0004882	0.00188409
ADGRV1	cg24126187	0.565632	0.328424	3.46255e-05	0.00396896	0.237208	PTH1R	-0.246	0.001157	0.00393823
ADGRV1	cg25870420	0.37559	0.166332	0.000436216	0.0170572	0.209258	ITGA9	-0.577	1.561e-16	3.72807e-15
ADGRV1	cg15863924	0.471265	0.271369	0.00170886	0.0366965	0.199896	C20orf194	-0.229	0.002552	0.00771439
ADGRV1	cg03153658	0.454161	0.198717	0.000120874	0.00821617	0.255443	ZNF470	-0.696	4.458e-26	2.51981e-24
ADGRV1	cg13764106	0.601072	0.415618	0.00107651	0.0282952	0.185454	PODN	-0.299	7.028e-05	0.000347851
ADGRV1	cg07594209	0.554646	0.37103	0.00124896	0.0307709	0.183615	BASP1	-0.19	0.01298	0.0299864
ADGRV1	cg10783469	0.561089	0.403838	0.000893302	0.0254888	0.157251	ZNF577	-0.489	1.145e-11	1.74255e-10
ADGRV1	cg25751172	0.488445	0.322349	0.000511947	0.0186897	0.166096	DKK1	-0.293	9.851e-05	0.000466775
ADGRV1	cg07763047	0.292751	0.141368	0.000826731	0.0244178	0.151384	GABRB2	-0.34	5.476e-06	3.46276e-05
ADGRV1	cg09241381	0.48275	0.257111	0.000220566	0.0115977	0.225639	SEMA5B	-0.247	0.001141	0.00389857
ADGRV1	cg25489866	0.406732	0.211586	0.00231574	0.0434456	0.195145	FAM81A	0.406	3.625e-08	3.41312e-07
ADGRV1	cg20753294	0.538465	0.266575	0.000495991	0.0183569	0.27189	NR3C1	-0.208	0.006313	0.0164357
ADGRV1	cg09062708	0.691369	0.528012	0.00276051	0.0479108	0.163358	NFIA	-0.301	6.412e-05	0.000318805
ADGRV1	cg11173579	0.809797	0.601644	0.000283559	0.0133756	0.208152	HUNK	-0.734	3.753e-30	3.06799e-28
ADGRV1	cg22583333	0.519803	0.352534	0.000896604	0.0255375	0.167269	PLCL1	-0.227	0.002836	0.0084297
ADGRV1	cg23187159	0.633521	0.48022	0.0019144	0.039087	0.1533	DUSP26	-0.247	0.001129	0.00386587
ADGRV1	cg26813458	0.61265	0.456342	9.34449e-05	0.00709102	0.156308	CEACAM6	-0.518	4.04e-13	7.03942e-12
ADGRV1	cg13960352	0.455787	0.26401	2.06069e-05	0.0029014	0.191777	CKM	-0.192	0.01179	0.0276332
ADGRV1	cg03919694	0.430188	0.18902	1.52116e-05	0.0024101	0.241168	NAV2	-0.215	0.0048	0.0131823
ADGRV1	cg17711717	0.490585	0.305756	0.000759013	0.023276	0.184829	CNTFR	-0.351	2.5e-06	1.67985e-05
ADGRV1	cg11213383	0.55893	0.32776	5.4672e-06	0.00127691	0.231169	SH3GL2	-0.29	0.0001217	0.000560195
ADGRV1	cg09465786	0.489142	0.332655	0.000879124	0.0252698	0.156487	DKK1	-0.25	0.0009777	0.00341873
ADGRV1	cg16734967	0.739002	0.560135	7.48666e-06	0.00155232	0.178867	ACE2	-0.577	1.557e-16	3.72807e-15
ADGRV1	cg05312077	0.49666	0.307767	2.55017e-06	0.000782036	0.188893	CYS1	-0.242	0.001408	0.00466595
ADGRV1	cg13564825	0.564695	0.346255	0.000135892	0.00878012	0.21844	PPP1R14A	-0.401	5.481e-08	4.96297e-07
ADGRV1	cg00762160	0.476477	0.231378	1.30512e-05	0.00219215	0.245099	PAX9	0.285	0.0001577	0.000698785
ADGRV1	cg01779882	0.796273	0.64543	3.66705e-06	0.000988964	0.150843	TOP1MT	-0.482	2.441e-11	3.64359e-10
ADGRV1	cg17329648	0.59717	0.44097	0.000592524	0.0202727	0.1562	SFXN5	-0.645	1.884e-21	7.65591e-20
ADGRV1	cg21268658	0.730065	0.563743	2.40166e-05	0.00318562	0.166322	PTPRF	-0.391	1.25e-07	1.07934e-06
ADGRV1	cg19247841	0.479673	0.25339	0.000440591	0.0171521	0.226283	SLC10A4	-0.195	0.01074	0.0256405
ADGRV1	cg00586365	0.463	0.234067	0.000439021	0.0171191	0.228933	FSTL4	-0.233	0.002147	0.0066743
ADGRV1	cg20459111	0.608342	0.379279	5.80173e-05	0.00537444	0.229064	NELL2	-0.263	0.0005182	0.00197525
ADGRV1	cg24645149	0.704796	0.543501	0.000358391	0.0152721	0.161295	PRDM16	0.654	2.886e-22	1.25435e-20
ADGRV1	cg20718816	0.392951	0.194671	6.35665e-05	0.00566745	0.198279	LTBP2	-0.19	0.01272	0.0294675
ADGRV1	cg13926279	0.458615	0.203673	4.29754e-05	0.00450598	0.254942	ADAM19	-0.343	4.356e-06	2.79596e-05
ADGRV1	cg05641535	0.663753	0.485083	1.19625e-05	0.00207514	0.178669	PRDM16	0.581	8.214e-17	2.0572e-15
ADGRV1	cg07319626	0.373994	0.21851	0.00135139	0.0321616	0.155484	ADAM23	-0.224	0.003284	0.00956628
ADGRV1	cg23680282	0.479341	0.24748	6.49013e-05	0.00573634	0.23186	LRRIQ1	-0.231	0.002413	0.00737474
ADGRV1	cg18904346	0.487737	0.295092	0.00248308	0.0451671	0.192645	LHX2	-0.187	0.01407	0.0320183
ADGRV1	cg17861295	0.482049	0.304761	0.00294099	0.0496451	0.177288	ZNF879	-0.699	2.133e-26	1.26921e-24
ADGRV1	cg08528626	0.591033	0.438945	0.000469978	0.017799	0.152088	ST6GAL2	-0.427	5.514e-09	5.83557e-08
ADGRV1	cg05719720	0.466157	0.296453	0.00146371	0.0336426	0.169705	ATP12A	-0.229	0.002532	0.00767475
ADGRV1	cg19594156	0.446926	0.217692	0.000782245	0.0236676	0.229233	PLXDC1	-0.236	0.001927	0.0060905
ADGRV1	cg11988964	0.441475	0.17031	0.000806766	0.0240812	0.271165	DKK1	-0.283	0.0001785	0.00078106
ADGRV1	cg19086309	0.734916	0.57586	0.00228627	0.0431423	0.159056	CALD1	0.189	0.01307	0.0301545
ADGRV1	cg08865559	0.726195	0.557304	0.000262968	0.0128188	0.168892	PRDM16	0.514	6.479e-13	1.10687e-11
ADGRV1	cg08593949	0.470658	0.293436	0.00190589	0.0389918	0.177222	BASP1	-0.213	0.005072	0.0137822
ADGRV1	cg07087130	0.47534	0.653473	0.000194993	0.0108061	-0.178133	UPP1	-0.294	9.244e-05	0.00044004
ADGRV1	cg19237879	0.590322	0.393283	3.13024e-05	0.00373664	0.197039	SCUBE2	-0.387	1.674e-07	1.42333e-06
ADGRV1	cg13218903	0.400658	0.221521	0.00143982	0.0333301	0.179137	RPRM	-0.192	0.01197	0.0280082
ADGRV1	cg10410852	0.825747	0.652086	2.29579e-06	0.000732273	0.173661	PLA2G12B	-0.877	8.687e-56	4.33851e-52
ADGRV1	cg22060621	0.403343	0.20176	0.00229544	0.043233	0.201584	PDLIM3	-0.181	0.01754	0.0383772
ADGRV1	cg14591667	0.643513	0.350407	1.37726e-05	0.00226705	0.293106	B4GALNT2	-0.232	0.002288	0.0070444
ADGRV1	cg07873980	0.399012	0.22695	0.00281476	0.0484378	0.172062	BOC	-0.208	0.006377	0.016558
ADGRV1	cg23042034	0.443793	0.202646	0.00016618	0.00986613	0.241146	NKAIN3	-0.289	0.0001297	0.000591803
ADGRV1	cg16920620	0.732835	0.568437	4.71958e-07	0.000251605	0.164399	CHN2	-0.616	3.147e-19	1.04764e-17
ADGRV1	cg04517960	0.370679	0.200283	0.000422856	0.0167576	0.170395	ERC2	-0.179	0.01949	0.04171
ADGRV1	cg23397015	0.49799	0.270582	0.000710084	0.0224316	0.227408	INHBB	-0.435	2.776e-09	3.14021e-08
ADGRV1	cg02084491	0.4088	0.256094	0.000227862	0.0118204	0.152706	CCDC85A	-0.264	0.000485	0.00187215
ADGRV1	cg19169976	0.42352	0.209968	0.000645242	0.0212607	0.213552	DLX3	-0.272	0.0003249	0.00130933
ADGRV1	cg00970313	0.552126	0.31528	7.25948e-07	0.00033819	0.236847	PAX9	0.395	9.317e-08	8.2153e-07
ADGRV1	cg10677909	0.407055	0.237363	0.00122183	0.0303811	0.169693	LMO2	-0.372	5.553e-07	4.29272e-06
ADGRV1	cg09340279	0.714367	0.531909	0.00280604	0.0483526	0.182458	SECTM1	0.389	1.444e-07	1.2386e-06
ADGRV1	cg22702660	0.350873	0.14198	0.000217176	0.0114952	0.208893	NPAS1	0.226	0.002921	0.00865588
ADGRV1	cg13851466	0.482763	0.300711	0.000314321	0.0141735	0.182053	EPHA10	0.274	0.0002838	0.00116408
ADGRV1	cg11861731	0.584763	0.424134	0.0002147	0.0114198	0.160629	DIRAS1	-0.243	0.001376	0.00456813
ADGRV1	cg15424739	0.619555	0.434103	0.00100002	0.0271564	0.185453	COMP	-0.178	0.02	0.0426475
ADGRV1	cg10794285	0.431113	0.203214	0.00103865	0.0277292	0.227898	DSC3	-0.303	5.523e-05	0.000281238
ADGRV1	cg14393693	0.67284	0.460864	0.000249285	0.0124371	0.211976	PDE10A	0.564	8.926e-16	1.93376e-14
ADGRV1	cg05810369	0.369641	0.216089	0.00293113	0.049546	0.153552	FGFR1	-0.237	0.00177	0.00568154
ADGRV1	cg11445123	0.435915	0.246814	0.00252194	0.0455611	0.189101	CPXM1	-0.275	0.0002706	0.00112257
ADGRV1	cg01673082	0.620507	0.44983	0.00147714	0.033813	0.170678	EPB41L3	-0.268	0.000389	0.00153425
ADGRV1	cg20631104	0.600925	0.396159	2.20848e-05	0.00302632	0.204765	BMP3	-0.284	0.0001697	0.00074864
ADGRV1	cg00573330	0.472482	0.305367	0.00201705	0.0402418	0.167116	ZNF141	-0.492	8.227e-12	1.26972e-10
ADGRV1	cg12231969	0.525559	0.366413	0.00010437	0.00755761	0.159145	EN1	-0.191	0.01227	0.0285916
ADGRV1	cg25008444	0.626906	0.458358	0.000108451	0.00772067	0.168548	PIK3R1	-0.332	9.413e-06	5.63363e-05
ADGRV1	cg10457563	0.436684	0.224172	0.000891497	0.0254595	0.212512	KIF6	-0.199	0.008998	0.0222458
ADGRV1	cg10376408	0.539079	0.300835	0.000642143	0.0212012	0.238244	SCUBE2	-0.322	1.761e-05	0.000100494
ADGRV1	cg20046608	0.626851	0.321263	6.06765e-06	0.00136483	0.305587	TBX2	-0.263	0.0005048	0.00193344
ADGRV1	cg19471591	0.361375	0.166341	0.00205488	0.0406619	0.195033	CPT1C	-0.197	0.009652	0.0235055
ADGRV1	cg23699879	0.375834	0.217666	0.00203833	0.0404809	0.158169	ALDH1A2	-0.193	0.01164	0.0273991
ADGRV1	cg02466321	0.562937	0.345517	0.000217359	0.0114998	0.21742	ANKRD34B	-0.212	0.00544	0.0146164
ADGRV1	cg07222575	0.713312	0.530392	0.000158645	0.00960583	0.18292	CD40	0.246	0.001195	0.00405496
ADGRV1	cg18935660	0.464255	0.26371	4.94324e-05	0.00489386	0.200545	MAP6	-0.252	0.0008961	0.00318247
ADGRV1	cg07981475	0.382445	0.168383	0.00113534	0.0291601	0.214063	RDX	-0.34	5.432e-06	3.4368e-05
ADGRV1	cg14155416	0.417714	0.2328	0.000474834	0.0179033	0.184914	L3MBTL4	-0.606	1.504e-18	4.83658e-17
ADGRV1	cg24316515	0.493451	0.253354	0.000910128	0.02575	0.240097	NKAIN3	-0.295	9.108e-05	0.000434275
ADGRV1	cg24193855	0.431386	0.255888	0.000148474	0.00924811	0.175498	B4GALNT1	-0.215	0.004719	0.0129922
ADGRV1	cg22163056	0.363676	0.136446	0.000273258	0.0130996	0.22723	TBX2	-0.302	5.803e-05	0.000293107
ADGRV1	cg27544219	0.509128	0.286107	9.46753e-05	0.00714278	0.223021	ZNF470	-0.757	5.266e-33	7.05926e-31
ADGRV1	cg11430245	0.381914	0.210469	0.0024962	0.0452988	0.171445	SV2C	-0.256	0.0007421	0.00270892
ADGRV1	cg10583931	0.37839	0.216181	0.0028506	0.0487866	0.162209	SV2C	-0.298	7.457e-05	0.000366235
ADGRV1	cg09112514	0.469579	0.267037	0.00267211	0.047059	0.202542	PDGFRA	-0.226	0.002985	0.00882013
ADGRV1	cg05643490	0.377401	0.176157	0.000735117	0.022873	0.201244	KIF6	-0.226	0.002968	0.00878177
ADGRV1	cg01268859	0.407163	0.185584	0.000541148	0.0192731	0.221579	A4GALT	-0.239	0.001681	0.00544683
ADGRV1	cg11694752	0.434735	0.260142	0.000558013	0.0196005	0.174594	MAP6	-0.231	0.002384	0.00729682
ADGRV1	cg04615290	0.791353	0.599388	1.28607e-05	0.00217156	0.191965	HLA-DOA	0.278	0.0002307	0.000976852
ADGRV1	cg02441765	0.459193	0.274553	0.00088281	0.0253282	0.184639	KL	-0.271	0.0003346	0.00134193
ADGRV1	cg02067846	0.366772	0.134975	1.89711e-05	0.00276037	0.231797	PLCD1	-0.175	0.02199	0.0462984
ADGRV1	cg20267922	0.409332	0.238036	0.00196396	0.0396447	0.171296	SLC35C2	-0.32	1.975e-05	0.000111634
ADGRV1	cg20144261	0.606666	0.445939	0.000144663	0.00911148	0.160726	HAR1B	0.457	3.43e-10	4.30293e-09
ADGRV1	cg19269426	0.52047	0.714193	0.00033641	0.0147286	-0.193724	GGPS1	0.306	4.696e-05	0.000244209
ADGRV1	cg25319337	0.681891	0.520754	0.00192639	0.0392268	0.161138	HUS1	-0.327	1.232e-05	7.24092e-05
ADGRV1	cg14826226	0.379817	0.186691	0.000560548	0.0196515	0.193125	CRABP1	-0.297	7.88e-05	0.000383297
ADGRV1	cg08688169	0.740364	0.589606	0.000313271	0.0141456	0.150758	P2RX7	0.308	4.156e-05	0.000218761
ADGRV1	cg14731413	0.330153	0.1652	0.00215447	0.0417409	0.164953	PRKG1	-0.23	0.002521	0.00765135
ADGRV1	cg23331484	0.603553	0.447726	0.000621113	0.0208121	0.155827	SLC7A10	-0.198	0.009307	0.0228595
ADGRV1	cg21545902	0.512775	0.298273	5.67468e-05	0.00530496	0.214503	KL	-0.24	0.001537	0.00505989
ADGRV1	cg18253101	0.499508	0.296804	0.00257724	0.0461093	0.202705	PALM	-0.311	3.504e-05	0.000186574
ADGRV1	cg21586412	0.407351	0.190512	0.000136978	0.0088203	0.216839	NXPH3	-0.387	1.772e-07	1.49215e-06
ADGRV1	cg27092035	0.573234	0.399414	0.00110356	0.0286925	0.173819	ARL10	-0.38	2.925e-07	2.37282e-06
ADGRV1	cg10355837	0.395333	0.14954	0.00046901	0.0177776	0.245792	CACNG4	-0.28	0.0002046	0.000878996
ADGRV1	cg00370414	0.703039	0.506541	5.70566e-06	0.00131217	0.196498	ZSCAN18	-0.686	3.844e-25	2.02551e-23
ADGRV1	cg07735777	0.367255	0.162183	0.00242179	0.0445373	0.205072	MRPS33	-0.295	8.817e-05	0.000424157
ADGRV1	cg02136132	0.427922	0.272288	0.00217957	0.0420118	0.155634	KCNK13	-0.177	0.02075	0.0440642
ADGRV1	cg25017900	0.679823	0.529066	1.75322e-05	0.00262771	0.150758	PARD3	-0.341	5.148e-06	3.26656e-05
ADGRV1	cg01214989	0.44045	0.254807	6.63122e-05	0.0058088	0.185643	ZNF606	-0.758	2.998e-33	4.17904e-31
ADGRV1	cg16696645	0.4535	0.279936	0.00124385	0.0306984	0.173564	RNF150	-0.205	0.007233	0.01851
ADGRV1	cg16317459	0.385677	0.200244	0.00278983	0.0481943	0.185434	EBF1	-0.196	0.01016	0.024482
ADGRV1	cg06390484	0.766909	0.615638	0.00108136	0.028367	0.151271	CALD1	0.199	0.009013	0.0222813
ADGRV1	cg08231189	0.485725	0.285807	0.00013063	0.00858696	0.199918	MKX	-0.234	0.002095	0.00655106
ADGRV1	cg25875213	0.514022	0.361598	0.000618243	0.0207565	0.152424	ZNF781	-0.218	0.004171	0.0117519
ADGRV1	cg02430385	0.35291	0.174801	0.000848167	0.0247662	0.178109	DUOX1	-0.225	0.003042	0.00897264
ADGRV1	cg00894289	0.398514	0.238312	0.000757713	0.023255	0.160203	LMO2	-0.398	7.154e-08	6.39837e-07
ADGRV1	cg14054883	0.731921	0.503752	7.09073e-07	0.000332754	0.228169	SYK	-0.318	2.31e-05	0.000128432
ADGRV1	cg10155205	0.564776	0.39831	0.000738806	0.0229358	0.166466	NKX1-2	-0.191	0.01255	0.0291373
ADGRV1	cg08725962	0.389998	0.168267	0.000622088	0.0208309	0.22173	ARL10	-0.217	0.004377	0.0122075
ADGRV1	cg00683156	0.366672	0.130738	3.70703e-05	0.00413062	0.235934	OGDHL	-0.37	6.113e-07	4.64758e-06
ADGRV1	cg20950465	0.556212	0.405381	0.000203963	0.0110881	0.150831	GPX7	-0.434	2.983e-09	3.35455e-08
ADGRV1	cg02517134	0.369665	0.176607	0.00111249	0.0288227	0.193058	EPHA3	-0.189	0.01312	0.03024
ADGRV1	cg11784071	0.437979	0.187472	0.00250556	0.045397	0.250507	AS3MT	-0.385	2.022e-07	1.67843e-06
ADGRV1	cg22335490	0.442047	0.238387	0.000194862	0.0108029	0.20366	EPB41L3	-0.314	2.881e-05	0.000156038
ADGRV1	cg11814235	0.454573	0.251649	0.000498332	0.0184065	0.202924	DSC3	-0.286	0.0001469	0.00066021
ADGRV1	cg11428724	0.563458	0.410652	0.000872975	0.0251674	0.152806	PAX7	-0.251	0.0009183	0.00324934
ADGRV1	cg10481660	0.478861	0.296152	0.00218012	0.0420176	0.182709	EN2	-0.431	4.141e-09	4.487e-08
ADGRV1	cg10540110	0.503043	0.344901	0.000118005	0.00810565	0.158142	KDM5B	-0.512	8.619e-13	1.43943e-11
ADGRV1	cg26917673	0.52503	0.308421	0.00149696	0.0340635	0.216609	BMP3	-0.255	0.0007569	0.00274828
ADGRV1	cg07429087	0.566066	0.415179	0.00268732	0.0472024	0.150887	NMUR2	0.404	4.348e-08	4.06324e-07
ADGRV1	cg14170999	0.550405	0.343976	0.000826094	0.0244079	0.206428	BAHCC1	0.288	0.0001315	0.000597212
ADGRV1	cg13740698	0.397908	0.212935	0.00263474	0.0466797	0.184974	SHISA3	-0.311	3.469e-05	0.000184851
ADGRV1	cg14290855	0.666656	0.470953	0.00135937	0.0322638	0.195703	RASA3	0.23	0.00252	0.00765135
ADGRV1	cg22522299	0.552926	0.401308	0.000160202	0.00965956	0.151618	IL1RAPL2	0.177	0.02084	0.0442204
ADGRV1	cg01438365	0.430034	0.248738	0.00107217	0.0282307	0.181296	TBX2	-0.269	0.0003836	0.0015174
ADGRV1	cg11717054	0.524586	0.354415	0.000176271	0.0101904	0.170171	NLRP6	-0.28	0.0002074	0.00088819
ADGRV1	cg02564523	0.556104	0.405684	0.000429928	0.0169131	0.15042	ORAI2	-0.445	1.074e-09	1.2695e-08
ADGRV1	cg21229859	0.45515	0.28712	0.00250238	0.0453642	0.16803	MYEF2	-0.692	9.896e-26	5.46985e-24
ADGRV1	cg25430094	0.379532	0.191419	0.00240233	0.0443418	0.188113	GHR	-0.351	2.534e-06	1.69813e-05
ADGRV1	cg01392772	0.484754	0.312454	0.00124634	0.0307324	0.1723	HLF	-0.234	0.002081	0.00651078
ADGRV1	cg01994205	0.478371	0.306033	0.00211543	0.041321	0.172338	POU4F1	-0.422	9.282e-09	9.58839e-08
ADGRV1	cg24433738	0.443743	0.278135	0.0011082	0.0287636	0.165608	HTRA1	-0.21	0.00579	0.0152902
ADGRV1	cg12034383	0.582281	0.372871	0.000358109	0.0152649	0.20941	EN2	-0.406	3.62e-08	3.41312e-07
ADGRV1	cg10203922	0.820498	0.659629	8.50125e-11	7.21945e-07	0.160869	HHIP	-0.2	0.008836	0.021914
ADGRV1	cg05270634	0.507784	0.325467	0.00157002	0.0350036	0.182317	RND2	-0.319	2.126e-05	0.000119149
ADGRV1	cg18473033	0.417766	0.206273	0.00013333	0.00868369	0.211493	NXPH3	-0.376	3.999e-07	3.18427e-06
ADGRV1	cg09365557	0.50427	0.198169	8.55791e-08	7.68803e-05	0.3061	TBX2	-0.201	0.008548	0.0212579
ADGRV1	cg22403273	0.506664	0.270773	0.00075017	0.0231287	0.235891	BMP3	-0.288	0.0001357	0.000615169
ADGRV1	cg19809499	0.383795	0.151287	0.000541599	0.0192822	0.232509	FOXE3	-0.25	0.0009628	0.00337616
ADGRV1	cg15317815	0.538203	0.371932	0.000226628	0.011782	0.16627	OXTR	-0.223	0.003433	0.00994567
ADGRV1	cg00405112	0.798922	0.620793	2.66097e-06	0.000803759	0.178129	CLDN18	0.395	9.107e-08	8.079e-07
ADGRV1	cg21820890	0.833602	0.664546	7.64437e-06	0.00157262	0.169056	PLA2G12B	-0.877	1.116e-55	4.33851e-52
ADGRV1	cg05352161	0.433961	0.262651	0.000211523	0.0113236	0.171309	NEGR1	-0.25	0.0009534	0.00334915
ADGRV1	cg02184697	0.392201	0.237761	0.0022974	0.0432516	0.15444	KREMEN2	0.307	4.388e-05	0.000229763
ADGRV1	cg04434339	0.487356	0.322441	0.00126116	0.0309454	0.164914	ST6GAL2	-0.389	1.494e-07	1.2768e-06
ADGRV1	cg18891924	0.638793	0.454907	0.000172049	0.0100525	0.183886	SV2C	-0.198	0.009529	0.0232392
ADGRV1	cg12595016	0.457831	0.234037	0.00015969	0.00964215	0.223794	NAT8L	-0.18	0.01864	0.040233
ADGRV1	cg02966153	0.630463	0.428839	5.50357e-05	0.00521072	0.201624	GAMT	-0.338	6.298e-06	3.95538e-05
ADGRV1	cg20265661	0.441435	0.170355	0.000228374	0.011836	0.27108	LYPD1	-0.238	0.001691	0.00546001
ADGRV1	cg13002945	0.372578	0.148099	0.00264345	0.0467622	0.224479	FAM126A	-0.217	0.004272	0.0119784
ADGRV1	cg00840960	0.518744	0.337501	0.000957148	0.0264835	0.181243	HTR4	-0.291	0.0001106	0.000515681
ADGRV1	cg24590708	0.510684	0.682213	0.000253721	0.0125616	-0.171529	MYO5C	-0.223	0.003395	0.00984291
ADGRV1	cg00410106	0.457797	0.288254	0.00174424	0.0371244	0.169544	ZDBF2	-0.179	0.01929	0.0414377
ADGRV1	cg19486482	0.351147	0.191455	0.00242731	0.0445951	0.159692	CCDC85A	-0.257	0.0007051	0.00258298
ADGRV1	cg03906033	0.547055	0.22607	2.22495e-05	0.00303998	0.320985	SPEG	-0.221	0.003647	0.0104403
ADGRV1	cg23011419	0.843803	0.670044	3.57977e-07	0.000208432	0.173759	AXIN2	-0.75	3.634e-32	4.46128e-30
ADGRV1	cg08753403	0.777263	0.592433	8.62718e-06	0.0016966	0.18483	CLEC2B	0.363	1.078e-06	7.61807e-06
ADGRV1	cg15170743	0.440995	0.210421	2.67378e-05	0.00339795	0.230574	ZNF470	-0.703	7.859e-27	4.83253e-25
ADGRV1	cg23901700	0.657917	0.458397	0.00116385	0.029562	0.19952	KRT20	-0.655	2.453e-22	1.07416e-20
ADGRV1	cg21582112	0.651065	0.435607	1.48087e-05	0.00237001	0.215458	HOXC4	0.385	2.011e-07	1.67646e-06
ADGRV1	cg24731702	0.52327	0.360605	0.000399098	0.0162178	0.162665	KANK3	-0.194	0.01095	0.0260253
ADGRV1	cg04597449	0.528587	0.351605	0.000187241	0.0105545	0.176982	GPR150	-0.374	4.788e-07	3.7578e-06
ADGRV1	cg01329005	0.190017	0.357411	0.00047821	0.0179758	-0.167393	BST2	-0.74	5.719e-31	5.63652e-29
ADGRV1	cg11878069	0.396564	0.164535	0.000118313	0.00811655	0.232029	SFRP4	-0.187	0.01428	0.032435
ADGRV1	cg13126530	0.448418	0.214468	4.25694e-05	0.00448103	0.23395	DIO3	-0.372	5.338e-07	4.13657e-06
ADGRV1	cg26228266	0.557464	0.327089	0.00080527	0.0240544	0.230375	DLGAP3	-0.207	0.006473	0.0167773
ADGRV1	cg11102782	0.510281	0.342626	0.00016667	0.00988082	0.167655	ISYNA1	-0.408	3.082e-08	2.94144e-07
ADGRV1	cg07087293	0.662208	0.409475	7.27289e-06	0.00152487	0.252734	SCNN1B	-0.322	1.713e-05	9.84954e-05
ADGRV1	cg06539804	0.483785	0.262081	0.000419175	0.0166725	0.221705	CPXM1	-0.258	0.0006612	0.00243927
ADGRV1	cg01698298	0.521426	0.277506	1.94861e-05	0.0028051	0.243921	VWCE	-0.346	3.536e-06	2.30472e-05
ADGRV1	cg07638884	0.403082	0.166938	4.57048e-05	0.00467278	0.236144	ROBO2	-0.36	1.36e-06	9.44683e-06
ADGRV1	cg24629122	0.466149	0.283354	0.000767502	0.0234184	0.182795	SV2A	-0.258	0.0006547	0.00241912
ADGRV1	cg20656637	0.33317	0.162638	0.00201278	0.040195	0.170532	FST	-0.184	0.01588	0.0354162
ADGRV1	cg27436286	0.598853	0.438077	7.62359e-06	0.0015699	0.160776	IGDCC3	-0.19	0.01289	0.0298139
ADGRV1	cg03880509	0.477441	0.306197	0.0022052	0.0422825	0.171243	LTB	-0.298	7.504e-05	0.000367666
ADGRV1	cg24622143	0.712953	0.553066	0.000203564	0.0110763	0.159887	RASA3	0.47	8.442e-11	1.17303e-09
ADGRV1	cg22168941	0.414305	0.251024	0.00183831	0.0382174	0.163281	HEY2	-0.25	0.000952	0.00334625
ADGRV1	cg01926051	0.457402	0.236188	0.000925146	0.0259908	0.221214	ESRRG	-0.216	0.004507	0.0124736
ADGRV1	cg23881278	0.501001	0.288906	0.000382513	0.0158364	0.212095	DRD2	-0.363	1.036e-06	7.3824e-06
ADGRV1	cg17630294	0.811523	0.63996	0.000630785	0.0209954	0.171564	ABLIM2	-0.214	0.004911	0.0134239
ADGRV1	cg13944084	0.436791	0.281023	0.0022307	0.0425478	0.155768	NKX6-1	-0.192	0.01189	0.0278583
ADGRV1	cg14472025	0.417696	0.155469	9.74642e-05	0.00726876	0.262227	GBGT1	-0.452	5.628e-10	6.80181e-09
ADGRV1	cg16432031	0.776204	0.594879	2.90018e-07	0.000180342	0.181325	DHRS3	-0.265	0.0004716	0.00182991
ADGRV1	cg00293936	0.452871	0.263454	0.00151505	0.0343041	0.189417	POMC	-0.176	0.02126	0.0449616
ADGRV1	cg03479694	0.556535	0.401028	0.000874264	0.0251887	0.155507	DLX1	0.176	0.02129	0.0450169
ADGRV1	cg26571942	0.414735	0.159211	0.000193038	0.0107432	0.255524	LBH	-0.198	0.009497	0.0232392
ADGRV1	cg03735847	0.329315	0.141419	0.00152094	0.0343799	0.187895	SAMD11	-0.177	0.02058	0.0437909
ADGRV1	cg13995516	0.5394	0.317626	0.000153461	0.00942253	0.221774	SOX4	-0.459	2.773e-10	3.5332e-09
ADGRV1	cg26253438	0.415983	0.238344	0.000301095	0.0138454	0.177639	ATP2B4	-0.185	0.01558	0.0348917
ADGRV1	cg25432975	0.492749	0.248376	0.000256462	0.0126366	0.244373	HIC1	-0.191	0.01227	0.0285916
ADGRV1	cg05263743	0.386153	0.232651	0.00222005	0.0424348	0.153502	RBMS1	-0.291	0.0001135	0.000527586
ADGRV1	cg27397850	0.490234	0.287304	0.00062796	0.0209402	0.20293	EVX1	-0.342	4.758e-06	3.03783e-05
ADGRV1	cg06791321	0.417245	0.246479	0.000603441	0.0204836	0.170766	RTN4RL1	-0.436	2.456e-09	2.79086e-08
ADGRV1	cg01137532	0.461765	0.301181	0.0027904	0.0481999	0.160584	ZNF365	-0.193	0.01156	0.0272309
ADGRV1	cg06261926	0.587328	0.424005	0.000746531	0.0230655	0.163323	RBMS1	-0.455	4.096e-10	5.05327e-09
ADGRV1	cg07382454	0.480387	0.292627	0.000268064	0.0129591	0.18776	TM6SF2	-0.261	0.0005532	0.00208841
ADGRV1	cg22389279	0.37822	0.157213	0.00055675	0.0195778	0.221007	NKAIN3	-0.272	0.0003173	0.00128805
ADGRV1	cg19324940	0.500172	0.335574	0.00166421	0.0361696	0.164597	TCF21	-0.194	0.01085	0.0258421
ADGRV1	cg10656742	0.496184	0.32018	0.000361788	0.0153515	0.176004	TNFRSF19	-0.284	0.0001714	0.000755187
ADGRV1	cg22525581	0.779146	0.623624	0.000630041	0.0209806	0.155522	HOXC4	0.403	4.66e-08	4.32363e-07
ADGRV1	cg07199183	0.591505	0.439401	0.000324089	0.0144219	0.152104	ADAMTS17	0.31	3.628e-05	0.000192766
ADGRV1	cg12636369	0.587319	0.416624	3.6961e-05	0.00412274	0.170695	NES	-0.468	1.034e-10	1.41984e-09
ADGRV1	cg11540204	0.688159	0.530204	0.0028813	0.049074	0.157955	CYP2J2	-0.512	8.03e-13	1.3475e-11
ADGRV1	cg21521683	0.557907	0.390343	0.00108014	0.0283484	0.167564	ST8SIA1	-0.239	0.001653	0.00536753
ADGRV1	cg21883802	0.462407	0.255456	0.00132653	0.0318324	0.206951	FBLN5	-0.252	0.0009014	0.00319601
ADGRV1	cg24802771	0.383413	0.159753	0.00095923	0.0265178	0.223661	ZNF141	-0.688	2.691e-25	1.42656e-23
ADGRV1	cg27663936	0.649228	0.472808	8.5851e-05	0.00675176	0.176421	MS4A14	0.343	4.352e-06	2.79596e-05
ADGRV1	cg19987768	0.513877	0.348501	0.000200917	0.0109946	0.165376	NXN	0.181	0.01761	0.0385087
ADGRV1	cg04304770	0.55275	0.327135	1.78645e-06	0.000620526	0.225615	TBX2	-0.181	0.01787	0.0389531
ADGRV1	cg17984375	0.40356	0.195514	0.0010668	0.0281519	0.208046	CH25H	-0.255	0.0007478	0.00271947
ADGRV1	cg12111104	0.805666	0.654067	2.50306e-06	0.000772966	0.1516	STARD13	-0.353	2.175e-06	1.4745e-05
ADGRV1	cg24424745	0.716969	0.561632	8.08968e-05	0.00652201	0.155336	NFE2L3	-0.547	1.028e-14	2.04478e-13
ADGRV1	cg22750254	0.568293	0.312866	2.17378e-05	0.00299835	0.255428	CCDC3	-0.176	0.02094	0.0443976
ADGRV1	cg12804278	0.347272	0.1575	0.00112152	0.0289519	0.189772	C10orf67	-0.332	8.894e-06	5.37635e-05
ADGRV1	cg00936935	0.446346	0.603174	9.44256e-05	0.00713239	-0.156828	SGMS1	-0.344	4.147e-06	2.67802e-05
ADGRV1	cg08962682	0.454952	0.221828	0.0025992	0.0463256	0.233124	RIMKLB	-0.269	0.0003745	0.00148526
ADGRV1	cg20123891	0.419731	0.196913	0.000901417	0.0256115	0.222818	NXPH3	-0.374	4.67e-07	3.67425e-06
ADGRV1	cg23139473	0.566467	0.346986	0.00114233	0.0292565	0.21948	WRN	0.278	0.0002359	0.000994658
ADGRV1	cg03100044	0.681327	0.498798	1.40869e-06	0.000530461	0.182529	CHN2	-0.594	1.083e-17	3.03379e-16
ADGRV1	cg00234691	0.436531	0.252971	0.000659922	0.0215262	0.18356	SV2C	-0.218	0.004209	0.0118313
ADGRV1	cg00539386	0.489734	0.331888	0.000226037	0.0117628	0.157846	ADAM33	-0.222	0.003495	0.010081
ADGRV1	cg17484036	0.388032	0.181134	0.000829989	0.0244722	0.206898	NKAIN3	-0.27	0.000356	0.00141865
ADGRV1	cg12984877	0.595214	0.364258	9.28256e-06	0.00177416	0.230955	ZNF827	-0.348	3.175e-06	2.08379e-05
ADGRV1	cg09571858	0.437967	0.231293	0.000455067	0.0174707	0.206674	ST8SIA6	-0.342	4.665e-06	2.98335e-05
ADGRV1	cg19283196	0.464361	0.295869	0.00042714	0.0168514	0.168492	SLC10A4	-0.215	0.004771	0.0131171
ADGRV1	cg16918846	0.512649	0.334318	0.0013455	0.0320854	0.178331	IGFBPL1	-0.323	1.661e-05	9.56784e-05
ADGRV1	cg00689580	0.44979	0.276201	0.00167818	0.0363379	0.173589	TFAP2A	0.366	8.82e-07	6.44247e-06
ADGRV1	cg13445199	0.498997	0.338653	0.00186727	0.0385562	0.160344	ZNF518B	-0.777	9.154e-36	1.47595e-33
ADGRV1	cg02188818	0.540752	0.30935	1.4829e-05	0.00237181	0.231403	TBC1D9	-0.261	0.0005563	0.00209739
ADGRV1	cg08261094	0.479636	0.293512	0.00013092	0.00859717	0.186123	SFRP4	-0.217	0.004331	0.0120955
ADGRV1	cg05676541	0.361415	0.17933	0.00253674	0.0457037	0.182085	EPHA3	-0.24	0.001588	0.00519261
ADGRV1	cg13733410	0.464061	0.277495	0.000287237	0.0134762	0.186566	VWDE	-0.371	5.911e-07	4.53341e-06
ADGRV1	cg03354113	0.476978	0.287356	0.00172278	0.0368635	0.189622	KCNMA1	-0.219	0.003979	0.0112435
ADGRV1	cg25510643	0.410055	0.179225	0.000350128	0.0150674	0.23083	SCN5A	-0.18	0.01832	0.0397211
ADGRV1	cg03562414	0.573616	0.349638	0.000159497	0.00963569	0.223978	ZNF577	-0.527	1.284e-13	2.31929e-12
ADGRV1	cg26867890	0.492489	0.274439	0.00149264	0.0340095	0.21805	KIF6	-0.182	0.0171	0.0376974
ADGRV1	cg26720389	0.387485	0.168713	0.000340015	0.0148178	0.218773	ARL10	-0.228	0.002718	0.00813354
ADGRV1	cg09068492	0.562002	0.328731	1.76926e-05	0.00264248	0.23327	CALCA	-0.21	0.005813	0.0153406
ADGRV1	cg14055970	0.681291	0.47621	0.00287253	0.0489964	0.205081	ENG	0.392	1.134e-07	9.88204e-07
ADGRV1	cg16265140	0.784587	0.594713	2.752e-08	3.45127e-05	0.189874	PRDM16	0.449	7.033e-10	8.4292e-09
ADGRV1	cg19513834	0.546885	0.354499	0.00137143	0.0324245	0.192386	POU3F3	-0.217	0.004404	0.0122476
ADGRV1	cg22635008	0.501014	0.185594	1.47502e-05	0.00236437	0.31542	OGDHL	-0.371	6.041e-07	4.60384e-06
ADGRV1	cg24085946	0.425388	0.265302	0.00153917	0.0346135	0.160086	NFASC	-0.275	0.0002746	0.00113513
ADGRV1	cg21180599	0.564219	0.403404	0.00079192	0.0238317	0.160816	TLE6	0.248	0.001052	0.00364466
ADGRV1	cg26611070	0.701572	0.517627	0.000260582	0.0127526	0.183944	AREG	-0.494	6.753e-12	1.05198e-10
ADGRV1	cg24816460	0.560083	0.249459	0.000214596	0.0114165	0.310623	CDYL	-0.292	0.0001089	0.000510203
ADGRV1	cg03171361	0.539138	0.384159	0.000974766	0.0267628	0.154979	IGF2BP1	-0.263	0.0005046	0.00193344
ADGRV1	cg23733177	0.46356	0.278275	0.000707776	0.0223877	0.185285	ADAMTS1	-0.216	0.004469	0.0123919
ADGRV1	cg25702335	0.53363	0.340665	0.000212896	0.0113665	0.192964	CLDN10	-0.25	0.0009565	0.00335869
ADGRV1	cg25335544	0.398902	0.212203	4.4662e-05	0.00460878	0.186699	CAMKV	-0.187	0.01449	0.0328076
ADGRV1	cg02609127	0.478694	0.238839	0.000184013	0.0104452	0.239855	DIO3	-0.37	6.432e-07	4.85949e-06
ADGRV1	cg00226931	0.329072	0.143834	0.00219311	0.0421525	0.185238	GAL	-0.578	1.223e-16	3.00072e-15
ADGRV1	cg22183706	0.490441	0.271224	0.000187212	0.0105536	0.219217	CALCA	-0.26	0.0005988	0.0022414
ADGRV1	cg25208017	0.652734	0.493482	0.000448708	0.0173318	0.159252	FMN2	-0.261	0.0005758	0.00216695
ADGRV1	cg04547588	0.348927	0.13803	0.000184043	0.0104462	0.210898	TMEM170B	-0.432	3.799e-09	4.15243e-08
ADGRV1	cg13331550	0.505391	0.332281	6.27162e-05	0.00562297	0.17311	SEMA6C	-0.22	0.003862	0.0109723
ADGRV1	cg09079275	0.444575	0.226709	1.26215e-05	0.0021447	0.217866	ADAM19	-0.411	2.26e-08	2.21928e-07
ADGRV1	cg26423876	0.479205	0.317571	0.0018159	0.0379666	0.161634	PYGO1	-0.239	0.001615	0.00527154
ADGRV1	cg18479255	0.774809	0.571618	2.63211e-06	0.000798091	0.203191	FAM124A	0.403	4.749e-08	4.39804e-07
ADGRV1	cg19037922	0.493422	0.305664	0.000738618	0.0229331	0.187759	CYP2U1	-0.173	0.02391	0.0495655
ADGRV1	cg03506033	0.549099	0.311806	4.329e-05	0.00452483	0.237293	MAP6	-0.265	0.0004723	0.00183018
ADGRV1	cg20265403	0.673987	0.478385	0.000163199	0.00976426	0.195602	TSHZ2	0.255	0.0007607	0.00275721
ADGRV1	cg22052291	0.422602	0.200315	0.000820211	0.0243092	0.222288	TNFRSF19	-0.176	0.02165	0.0456815
ADGRV1	cg23429903	0.454547	0.231441	0.000646917	0.0212921	0.223106	EPHA3	-0.191	0.01227	0.0285916
ADGRV1	cg08856941	0.482884	0.240555	0.000998436	0.0271324	0.242329	AS3MT	-0.436	2.41e-09	2.74304e-08
ADGRV1	cg08511440	0.461258	0.28103	0.00082608	0.0244077	0.180228	PTH1R	-0.234	0.002069	0.00648019
ADGRV1	cg12949975	0.452984	0.301732	0.000532112	0.019092	0.151252	GDF7	-0.193	0.01157	0.027249
ADGRV1	cg22730305	0.457894	0.258068	0.000574714	0.0199327	0.199826	PPP1R14A	-0.318	2.222e-05	0.000124032
ADGRV1	cg21424120	0.360527	0.178166	0.00027692	0.0131961	0.182361	NMUR1	-0.212	0.005481	0.0146925
ADGRV1	cg10076031	0.456477	0.267571	0.00157299	0.0350446	0.188906	RAPGEF4	-0.507	1.429e-12	2.35839e-11
ADGRV1	cg17029019	0.543731	0.285526	0.000127379	0.00846268	0.258205	HIC1	-0.235	0.001966	0.00620536
ADGRV1	cg24052817	0.789448	0.614612	2.31322e-05	0.00311498	0.174836	ROR1	0.526	1.507e-13	2.70117e-12
ADGRV1	cg16406892	0.658493	0.458865	0.000515924	0.0187678	0.199628	TBX3	-0.406	3.478e-08	3.30675e-07
ADGRV1	cg14615784	0.456902	0.245192	0.000556124	0.0195649	0.21171	GPR150	-0.295	9.107e-05	0.000434275
ADGRV1	cg26790372	0.408868	0.240352	0.00123343	0.0305472	0.168515	EPB41L3	-0.274	0.0002892	0.00118498
ADGRV1	cg27356296	0.471326	0.317441	0.000625731	0.0208976	0.153885	CALD1	0.341	4.966e-06	3.1568e-05
ADGRV1	cg06404175	0.533284	0.286077	0.000608328	0.0205736	0.247207	OXT	-0.191	0.01254	0.0291199
ADGRV1	cg02621694	0.618544	0.3796	4.29803e-06	0.00109499	0.238945	BMP3	-0.288	0.0001365	0.000617995
ADGRV1	cg09183316	0.512133	0.280486	8.82912e-06	0.00172087	0.231646	CTDSP2	-0.302	5.874e-05	0.000295244
ADGRV1	cg26105156	0.445962	0.24434	0.00165587	0.0360703	0.201622	BMP3	-0.262	0.000525	0.00199471
ADGRV1	cg21396456	0.471706	0.268888	0.00155929	0.0348668	0.202818	FAM198A	-0.26	0.0005993	0.0022414
ADGRV1	cg04879577	0.328728	0.146353	0.0016812	0.0363753	0.182375	RRAGD	-0.322	1.765e-05	0.000100494
ADGRV1	cg02302089	0.734052	0.53029	1.25557e-05	0.00213898	0.203762	IGF2BP3	0.594	1.163e-17	3.22945e-16
ADGRV1	cg00085416	0.645794	0.442116	2.57138e-05	0.00332191	0.203678	STAU2	-0.232	0.002266	0.0069939
ADGRV1	cg11595155	0.486962	0.29623	0.00236918	0.0439944	0.190732	ZNF570	-0.716	3.603e-28	2.40118e-26
ADGRV1	cg08406370	0.549587	0.351387	0.000957696	0.0264919	0.1982	PRKCB	-0.216	0.004485	0.0124284
ADGRV1	cg15073853	0.462049	0.272625	9.74496e-05	0.00726783	0.189424	ISYNA1	-0.357	1.587e-06	1.09067e-05
ADGRV1	cg25451874	0.522718	0.353947	0.0023411	0.0437094	0.168771	ZNF569	-0.639	4.855e-21	1.91291e-19
ADGRV1	cg03507241	0.524407	0.368643	0.0029287	0.0495222	0.155763	TUBB6	-0.223	0.00341	0.00988312
ADGRV1	cg26246928	0.35856	0.20782	0.00278897	0.0481867	0.15074	NPR1	-0.2	0.008647	0.0214675
ADGRV1	cg01509237	0.515809	0.24503	0.000173746	0.0101083	0.270778	NKAIN3	-0.272	0.000321	0.00129915
ADGRV1	cg01765249	0.446035	0.215339	0.000296196	0.0137164	0.230696	TBX2	-0.244	0.001284	0.00429695
ADGRV1	cg03224209	0.491632	0.320614	0.00118639	0.0298822	0.171017	ESRRG	-0.296	8.362e-05	0.000404605
ADGRV1	cg26525127	0.637972	0.441984	1.90562e-05	0.00276831	0.195988	ECEL1	-0.252	0.0008864	0.00316366
ADGRV1	cg27501759	0.405234	0.23604	0.00123249	0.0305346	0.169194	OXTR	-0.272	0.0003185	0.00129157
ADGRV1	cg08328777	0.527291	0.225793	5.71264e-05	0.00532582	0.301497	DUOX1	-0.187	0.01442	0.0326745
ADGRV1	cg07420190	0.431679	0.188467	0.000844593	0.0247094	0.243211	MARK1	-0.551	5.494e-15	1.12019e-13
ADGRV1	cg04593571	0.433508	0.229234	0.00218894	0.0421096	0.204274	TCF7L1	-0.248	0.00106	0.00366765
ADGRV1	cg21323441	0.511185	0.271832	0.00137274	0.0324412	0.239353	OCA2	-0.504	2.143e-12	3.49717e-11
ADGRV1	cg00145955	0.37585	0.550402	0.00017483	0.0101458	-0.174552	QPRT	0.678	2.174e-24	1.08508e-22
ADGRV1	cg09479015	0.557538	0.33465	1.69272e-05	0.00257093	0.222887	KIRREL2	-0.186	0.01501	0.0338099
ADGRV1	cg09087110	0.381883	0.222008	0.00270209	0.0473514	0.159874	CACNA2D2	-0.334	7.89e-06	4.83375e-05
ADGRV1	cg24775172	0.499787	0.331499	0.000391543	0.0160471	0.168288	ZNF790	-0.279	0.0002187	0.000931792
ADGRV1	cg16012041	0.395917	0.238006	0.000445403	0.0172588	0.157911	PDGFRA	-0.204	0.007498	0.0190543
ADGRV1	cg26181818	0.746733	0.550741	7.5531e-09	1.40366e-05	0.195992	ALPI	0.195	0.01072	0.0256214
ADGRV1	cg20642710	0.436357	0.220728	0.00142308	0.0331088	0.215629	BMP3	-0.28	0.0002044	0.000878996
ADGRV1	cg22123387	0.585549	0.413009	0.000103624	0.00752554	0.17254	CLDN4	-0.493	7.04e-12	1.09182e-10
ADGRV1	cg26173847	0.576925	0.41974	0.000904831	0.0256676	0.157186	LRRC4	-0.179	0.01917	0.0412751
ADGRV1	cg08634298	0.788212	0.631186	2.33018e-05	0.00312821	0.157026	ROR1	0.448	8.211e-10	9.79497e-09
ADGRV1	cg18316974	0.818464	0.667686	0.00022439	0.0117139	0.150778	GFI1	0.392	1.137e-07	9.88735e-07
ADGRV1	cg09555124	0.737284	0.559825	7.21538e-05	0.00610035	0.177459	IGF2R	-0.185	0.01532	0.0343424
ADGRV1	cg12193731	0.475944	0.275922	0.000403752	0.0163254	0.200022	ACVRL1	-0.56	1.568e-15	3.33705e-14
ADGRV1	cg14761019	0.692116	0.531659	8.23879e-05	0.00659002	0.160457	PRDM16	0.601	3.493e-18	1.04366e-16
ADGRV1	cg26556895	0.458825	0.279328	0.00133994	0.0320126	0.179497	CRABP1	-0.254	0.0008045	0.00289855
ADGRV1	cg03522150	0.654488	0.492942	0.00226278	0.0428979	0.161546	C11orf49	-0.439	1.844e-09	2.1209e-08
ADGRV1	cg07193041	0.398524	0.221408	0.00086318	0.0250076	0.177117	ERC2	-0.181	0.01752	0.0383574
ADGRV1	cg21051989	0.3578	0.167748	0.00193899	0.0393674	0.190052	RRAGD	-0.309	3.964e-05	0.000209695
ADGRV1	cg12271487	0.693756	0.452654	5.79369e-08	5.82136e-05	0.241102	ARMC2	-0.513	7.406e-13	1.25604e-11
ADGRV1	cg25452503	0.496592	0.299385	0.00054795	0.0194062	0.197206	FAM126A	-0.223	0.003347	0.00972066
ADGRV1	cg16297948	0.46118	0.230218	2.55023e-05	0.00330605	0.230963	NMUR1	-0.245	0.001248	0.0042026
ADGRV1	cg20925841	0.651848	0.479266	0.00205774	0.0406927	0.172582	INHBB	-0.475	5.179e-11	7.43244e-10
ADGRV1	cg09211893	0.342212	0.170921	0.0016563	0.0360762	0.171291	EML1	-0.218	0.004181	0.0117752
ADGRV1	cg16257533	0.536575	0.383117	0.00184851	0.0383375	0.153458	NTM	0.199	0.009167	0.0225933
ADGRV1	cg00500498	0.547873	0.392268	0.000107449	0.00768347	0.155605	THBS2	-0.294	9.504e-05	0.000451066
ADGRV1	cg17189465	0.492566	0.187602	3.57129e-05	0.0040413	0.304964	ROBO2	-0.335	7.678e-06	4.72538e-05
ADGRV1	cg06192883	0.347616	0.532448	0.000139696	0.00892559	-0.184832	MYO5C	-0.28	0.0002072	0.00088819
ADGRV1	cg27262735	0.378982	0.224579	0.00247113	0.045042	0.154403	TLE6	0.291	0.0001098	0.000513663
ADGRV1	cg04884011	0.419361	0.191759	0.0020225	0.0403025	0.227602	PRKG1	-0.268	0.0003883	0.00153201
ADGRV1	cg03462055	0.415248	0.22779	0.000846156	0.0247331	0.187458	TUBB2B	-0.3	6.605e-05	0.000327888
ADGRV1	cg05162750	0.364389	0.173492	1.89641e-05	0.0027597	0.190897	TBX2	-0.237	0.001796	0.00574082
ADGRV1	cg22730464	0.483828	0.28823	6.25356e-05	0.00561296	0.195598	GPR150	-0.337	6.423e-06	4.02666e-05
ADGRV1	cg14178748	0.412789	0.199865	0.000461669	0.0176177	0.212924	NPR1	-0.22	0.003881	0.0110093
ADGRV1	cg03586474	0.540248	0.362648	0.00131576	0.0316869	0.1776	SLC35D3	-0.19	0.01268	0.0294079
ADGRV1	cg25583174	0.469672	0.232639	0.000851236	0.0248158	0.237033	FGF2	-0.315	2.702e-05	0.000146843
ADGRV1	cg02984430	0.502683	0.337096	0.00053093	0.0190684	0.165588	CYS1	-0.224	0.003231	0.00943782
ADGRV1	cg19861138	0.371525	0.198863	0.00218506	0.0420684	0.172662	RPRM	-0.191	0.01243	0.0289009
ADGRV1	cg06244497	0.52411	0.317535	0.00037616	0.0156872	0.206575	FBXO17	-0.295	9.081e-05	0.000434275
ADGRV1	cg14089692	0.563112	0.374874	8.27049e-06	0.00165143	0.188237	ADAM33	-0.263	0.0005179	0.00197525
ADGRV1	cg02666434	0.398552	0.215752	0.000501253	0.0184677	0.1828	SLC35C2	-0.296	8.262e-05	0.00040032
ADGRV1	cg20288892	0.434769	0.25308	0.00105074	0.0279102	0.181689	CACNA2D1	-0.195	0.01073	0.025633
ADGRV1	cg20673481	0.451259	0.205663	8.27563e-05	0.00660834	0.245596	KCNS3	-0.332	8.883e-06	5.37635e-05
ADGRV1	cg02986439	0.393198	0.186373	0.00114575	0.0293085	0.206825	MEGF11	-0.192	0.01166	0.0274111
ADGRV1	cg25703243	0.611922	0.408193	0.000337936	0.014769	0.203729	HHIP	-0.184	0.01609	0.0358047
ADGRV1	cg01896761	0.792906	0.622024	9.47181e-09	1.64565e-05	0.170882	FBLN2	-0.294	9.482e-05	0.000450083
ADGRV1	cg24340453	0.766035	0.612516	0.000696781	0.02219	0.153519	SLC29A4	0.287	0.0001415	0.000637415
ADGRV1	cg16998537	0.431047	0.234113	0.000859052	0.0249425	0.196934	EYA2	-0.242	0.001447	0.00477619
ADGRV1	cg22437074	0.424315	0.194943	0.00295625	0.0497918	0.229372	SIX3	-0.252	0.0008964	0.00318247
ADGRV1	cg26772766	0.498674	0.221878	0.000131416	0.00861641	0.276796	RTN4RL1	-0.429	4.935e-09	5.25139e-08
ADGRV1	cg03554817	0.421612	0.218824	0.00266057	0.0469415	0.202789	ATP1B2	-0.234	0.002043	0.00642233
ADGRV1	cg10805352	0.382331	0.220139	0.000412005	0.0165106	0.162192	CCDC85A	-0.246	0.001157	0.00393823
ADGRV1	cg24794531	0.454127	0.226857	0.000242647	0.0122466	0.22727	TRPC1	-0.209	0.006033	0.0158613
ADGRV1	cg21152690	0.52449	0.285612	0.000448392	0.0173253	0.238878	LIN7A	-0.428	5.323e-09	5.64538e-08
ADGRV1	cg16374471	0.394647	0.139284	0.000529994	0.0190504	0.255363	PRKACB	-0.303	5.469e-05	0.000279098
ADGRV1	cg19114576	0.595314	0.363323	0.00159327	0.0352961	0.231991	KRT20	-0.681	1.274e-24	6.43214e-23
ADGRV1	cg01972418	0.424298	0.201517	0.00130669	0.0315636	0.222782	PAX9	0.25	0.0009651	0.00337737
ADGRV1	cg01627823	0.400981	0.179785	0.00117106	0.0296686	0.221196	PAX9	0.222	0.003555	0.0102297
ADGRV1	cg09664975	0.462566	0.22663	0.00124495	0.0307126	0.235935	PRKACB	-0.272	0.0003247	0.00130933
ADGRV1	cg04344000	0.617653	0.769237	7.32449e-05	0.0061547	-0.151584	DCBLD1	-0.24	0.001547	0.00508898
ADGRV1	cg05542757	0.532423	0.297843	0.000286483	0.013455	0.234581	FREM2	-0.298	7.488e-05	0.000367139
ADGRV1	cg15177902	0.430365	0.264766	0.000138886	0.00889403	0.165599	FBXO17	-0.275	0.0002758	0.00113834
ADGRV1	cg17724366	0.612034	0.460031	0.000889803	0.0254321	0.152003	FPR1	0.293	0.0001032	0.00048748
ADGRV1	cg12006425	0.552406	0.390702	0.000260188	0.0127413	0.161704	PLAC9	-0.222	0.00352	0.0101506
ADGRV1	cg23441441	0.538361	0.292468	8.48798e-05	0.00670539	0.245893	LIN7A	-0.406	3.666e-08	3.44338e-07
ADGRV1	cg02403180	0.494218	0.301057	0.00191887	0.0391394	0.193161	EFEMP2	-0.26	0.0005966	0.00223728
ADGRV1	cg14011070	0.814025	0.662206	9.23556e-08	8.10728e-05	0.151819	GNG4	-0.655	2.349e-22	1.04431e-20
ADGRV1	cg19613968	0.547825	0.384053	0.00254985	0.0458323	0.163772	EDIL3	-0.247	0.001146	0.00390954
ADGRV1	cg19538614	0.393177	0.194749	0.00102603	0.0275418	0.198427	CPT1C	-0.188	0.0136	0.0311963
ADGRV1	cg10242496	0.540277	0.281236	5.01139e-05	0.00493251	0.259042	SLC35D3	-0.521	2.683e-13	4.72911e-12
ADGRV1	cg24696183	0.609384	0.44677	0.0012325	0.0305347	0.162614	KCNQ1DN	0.174	0.02319	0.0483593
ADGRV1	cg12683173	0.406664	0.222593	0.000727952	0.0227422	0.184071	AUTS2	-0.247	0.00114	0.00389857
ADGRV1	cg27560922	0.38193	0.211809	0.00242416	0.0445629	0.170121	ARHGDIG	-0.231	0.00234	0.00718427
ADGRV1	cg00049709	0.751561	0.593152	5.80402e-06	0.00132665	0.158409	PRDM16	0.621	1.396e-19	4.94866e-18
ADGRV1	cg23153655	0.619265	0.454586	1.43592e-06	0.000537098	0.164679	CYS1	-0.287	0.0001451	0.00065338
ADGRV1	cg16363586	0.393839	0.574081	0.00219106	0.0421307	-0.180243	BST2	-0.835	1.098e-45	6.62359e-43
ADGRV1	cg10526431	0.833033	0.659548	6.47449e-05	0.0057286	0.173485	PDCD1	0.213	0.005092	0.0138129
ADGRV1	cg03209642	0.453268	0.280416	0.000716715	0.0225492	0.172852	FES	-0.385	2.034e-07	1.68599e-06
ADGRV1	cg04052466	0.522358	0.355626	0.00176042	0.0373222	0.166732	AMH	0.605	1.899e-18	5.96965e-17
ADGRV1	cg07893584	0.523638	0.31891	0.000775656	0.0235538	0.204728	PTPRD	-0.387	1.749e-07	1.47705e-06
ADGRV1	cg24608218	0.539587	0.365538	0.000245741	0.0123346	0.174048	BASP1	-0.205	0.007286	0.0185953
ADGRV1	cg16548605	0.757395	0.545996	7.08971e-06	0.00150136	0.211399	SLC19A2	-0.41	2.486e-08	2.39813e-07
ADGRV1	cg04626565	0.506205	0.308817	0.000126727	0.00843979	0.197388	MAF	-0.195	0.01057	0.0253843
ADGRV1	cg15167646	0.531366	0.253261	0.000123442	0.00831794	0.278106	NXPH3	-0.371	5.988e-07	4.58041e-06
ADGRV1	cg01160882	0.524604	0.280287	0.000122962	0.00829913	0.244317	DKK1	-0.271	0.0003377	0.00135173
ADGRV1	cg10888337	0.392965	0.201756	0.000170375	0.0100001	0.191209	WNT7B	0.353	2.184e-06	1.47802e-05
ADGRV1	cg02165670	0.624142	0.399814	3.08331e-05	0.00370227	0.224328	GPC6	0.262	0.0005257	0.00199471
ADGRV1	cg18287222	0.843326	0.687595	8.83274e-08	7.86101e-05	0.155731	MAP3K5	0.229	0.002547	0.00770353
ADGRV1	cg09319815	0.812667	0.65043	0.000211159	0.0113128	0.162237	PDCD1	0.191	0.01236	0.0287668
ADGRV1	cg24604013	0.606681	0.435313	1.25201e-05	0.00213491	0.171368	SOX1	-0.526	1.403e-13	2.52611e-12
ADGRV1	cg15735984	0.45416	0.226536	1.26255e-05	0.00214501	0.227624	TBX2	-0.211	0.005502	0.0147039
ADGRV1	cg10823473	0.48258	0.299474	1.67987e-05	0.00255932	0.183106	ISL2	0.218	0.004102	0.0115612
ADGRV1	cg20332195	0.511712	0.337801	0.000201022	0.010998	0.173911	ZNF518B	-0.503	2.437e-12	3.93111e-11
ADGRV1	cg24592962	0.474943	0.216849	0.00170209	0.0366245	0.258095	AS3MT	-0.411	2.305e-08	2.24708e-07
ADGRV1	cg25330387	0.573127	0.404609	0.00103076	0.027613	0.168518	CLDN1	-0.494	6.526e-12	1.02025e-10
ADGRV1	cg03302259	0.666719	0.490843	3.75205e-07	0.000215104	0.175875	ACP5	-0.311	3.415e-05	0.000182446
ADGRV1	cg26680047	0.463651	0.207285	2.92233e-05	0.00358929	0.256366	CAMKV	-0.253	0.0008537	0.00305756
ADGRV1	cg13829104	0.667966	0.48028	0.000739949	0.0229535	0.187686	TBX3	-0.426	6.549e-09	6.87684e-08
ADGRV1	cg19721889	0.535258	0.35478	1.03476e-05	0.00189732	0.180478	HAND1	-0.196	0.01013	0.0244798
ADGRV1	cg21395191	0.395565	0.200782	0.00146773	0.0336925	0.194783	PANX2	-0.179	0.01948	0.0416962
ADGRV1	cg19770955	0.767796	0.612107	0.000373099	0.0156164	0.155689	COG5	-0.295	8.877e-05	0.000426633
ADGRV1	cg21872764	0.397927	0.218539	0.000524048	0.0189337	0.179389	CLDN5	-0.332	9.344e-06	5.60192e-05
ADGRV1	cg04913057	0.420012	0.149307	2.24456e-06	0.000720975	0.270706	ETNK2	-0.473	6.615e-11	9.25412e-10
ADGRV1	cg13749822	0.612306	0.449595	5.2134e-05	0.00504578	0.162711	HHIP	-0.179	0.01915	0.0412396
ADGRV1	cg21885046	0.327967	0.492883	0.0025675	0.0460058	-0.164917	FZD10	-0.526	1.405e-13	2.52611e-12
ADGRV1	cg03625676	0.430549	0.20259	0.000184475	0.0104587	0.22796	NIPAL4	-0.275	0.0002691	0.00111674
ADGRV1	cg23448584	0.554122	0.379597	0.000306302	0.0139775	0.174524	CPXM1	-0.276	0.0002594	0.00108446
ADGRV1	cg11679177	0.595305	0.413259	0.000156889	0.00954473	0.182046	RGS7	-0.177	0.02028	0.0431945
ADGRV1	cg16703647	0.520469	0.312611	0.000433557	0.0169964	0.207858	CRABP1	-0.262	0.00055	0.0020779
ADGRV1	cg00826640	0.829613	0.678026	0.00096105	0.0265466	0.151587	PTPRN2	0.287	0.0001376	0.000622491
ADGRV1	cg19510409	0.572448	0.410142	0.000511389	0.0186791	0.162306	NLGN1	0.296	8.599e-05	0.000414849
ADGRV1	cg07009823	0.453081	0.237519	0.000413977	0.016556	0.215562	KIF6	-0.206	0.006956	0.0179217
ADGRV1	cg11267410	0.417594	0.2281	0.000677379	0.0218442	0.189495	RASL12	-0.222	0.003479	0.0100515
ADGRV1	cg18244915	0.510124	0.3331	0.00165864	0.0361021	0.177024	ZNF569	-0.618	2.273e-19	7.67642e-18
ADGRV1	cg00703260	0.488889	0.278509	0.000271491	0.0130542	0.210379	SLC30A2	-0.478	3.94e-11	5.75345e-10
ADGRV1	cg16532600	0.329097	0.167112	0.00130974	0.0316022	0.161985	HAND1	-0.197	0.009665	0.0235249
ADGRV1	cg00665492	0.548575	0.296363	0.00139689	0.0327557	0.252212	SLITRK3	-0.229	0.002555	0.00771439
ADGRV1	cg07829432	0.497141	0.324081	0.000207529	0.0111988	0.17306	SLC47A1	-0.194	0.01115	0.026402
ADGRV1	cg08835464	0.670901	0.476971	0.000154409	0.0094557	0.19393	TRPV6	0.465	1.441e-10	1.92655e-09
ADGRV1	cg00660989	0.534206	0.374036	0.000770392	0.0234646	0.160171	KLHL28	0.288	0.0001301	0.000593241
ADGRV1	cg03162045	0.357574	0.172615	0.00177197	0.0374547	0.184959	TRPC1	-0.225	0.003116	0.0091531
ADGRV1	cg20716703	0.733838	0.581211	0.000613506	0.020669	0.152626	CACNA1A	0.203	0.00779	0.0197162
ADGRV1	cg18099070	0.732447	0.565022	0.000355312	0.0151952	0.167424	PTPRN2	0.53	8.894e-14	1.62668e-12
ADGRV1	cg07871590	0.560359	0.409837	0.000760967	0.0233077	0.150523	LRRC4	-0.209	0.00614	0.0160822
ADGRV1	cg25493409	0.877528	0.67903	3.56779e-07	0.000208065	0.198498	SRGAP3	-0.185	0.01528	0.0342813
ADGRV1	cg00859129	0.638889	0.434017	2.80609e-05	0.00350135	0.204872	GPSM2	-0.646	1.445e-21	5.98316e-20
ADGRV1	cg22420514	0.738398	0.583534	0.00016709	0.0098936	0.154864	PTPRN2	0.651	6e-22	2.57897e-20
ADGRV1	cg10188823	0.5897	0.43031	0.000248009	0.0124009	0.159389	NEFH	-0.313	3.046e-05	0.000164136
ADGRV1	cg24894970	0.675665	0.49822	0.00087366	0.0251787	0.177445	UBASH3B	0.569	4.793e-16	1.08753e-14
ADGRV1	cg05035456	0.597669	0.384978	7.34204e-06	0.00153342	0.212692	ADAM33	-0.214	0.004872	0.0133413
ADGRV1	cg01259329	0.525171	0.683374	0.00224369	0.0426939	-0.158204	RPS6KA2	0.182	0.01729	0.0380037
ADGRV1	cg11752586	0.559822	0.31451	0.000334161	0.0146719	0.245312	KIF5C	-0.228	0.002755	0.00822142
ADGRV1	cg10684802	0.445836	0.280472	0.000836264	0.0245701	0.165363	MAP6	-0.32	1.957e-05	0.000110921
ADGRV1	cg13359948	0.58692	0.419052	0.000475962	0.0179274	0.167868	ZNF256	-0.724	4.454e-29	3.12925e-27
ADGRV1	cg21432729	0.470011	0.22947	0.000268234	0.012963	0.240541	ADAMTS7	-0.221	0.003679	0.0105113
ADGRV1	cg06282270	0.474659	0.177362	6.08048e-05	0.00551923	0.297296	VWCE	-0.301	6.285e-05	0.000313873
ADGRV1	cg13468002	0.403593	0.244536	0.000992277	0.0270388	0.159057	CAMKV	-0.259	0.0006236	0.00231398
ADGRV1	cg03346079	0.484902	0.321747	0.000735825	0.0228859	0.163154	WNT7A	-0.177	0.02078	0.0441064
ADGRV1	cg09759588	0.568082	0.410939	0.000176857	0.0102085	0.157143	SMTNL1	0.399	6.379e-08	5.73013e-07
ADGRV1	cg00691999	0.462379	0.257019	0.000689271	0.0220567	0.205361	PDGFRA	-0.198	0.009341	0.0229366
ADGRV1	cg14179389	0.455682	0.259118	0.00141061	0.0329416	0.196564	GFI1	0.254	0.000795	0.0028729
ADGRV1	cg24092907	0.615946	0.414218	2.3892e-05	0.00317577	0.201728	ARL4A	-0.475	5.242e-11	7.47076e-10
ADGRV1	cg02577108	0.560183	0.351908	1.35699e-05	0.00224511	0.208275	TBX2	-0.291	0.000114	0.000529488
ADGRV1	cg06097704	0.793418	0.60771	3.84819e-05	0.00422026	0.185708	NXN	0.378	3.563e-07	2.85923e-06
ADGRV1	cg14348532	0.426342	0.249062	0.000615889	0.0207138	0.17728	CALCA	-0.184	0.01574	0.0352005
ADGRV1	cg07825094	0.49892	0.336742	0.000108054	0.00770567	0.162178	ZNF790	-0.43	4.429e-09	4.7813e-08
ADGRV1	cg10087973	0.439303	0.222713	0.000212644	0.0113584	0.21659	KIT	-0.335	7.648e-06	4.72437e-05
ADGRV1	cg18876786	0.567983	0.385983	0.00134839	0.0321263	0.182	ZNF790	-0.518	4.051e-13	7.04455e-12
ADGRV1	cg26162700	0.404961	0.235892	0.00270002	0.0473316	0.169069	TMEM132C	-0.196	0.01019	0.0245475
ADGRV1	cg10171504	0.387137	0.219437	0.00147923	0.0338405	0.1677	MKX	-0.256	0.0007319	0.00267433
ADGRV1	cg16705245	0.477868	0.272746	6.53014e-05	0.00575566	0.205122	ZNF385B	-0.183	0.01682	0.0371738
ADGRV1	cg02518691	0.554074	0.37259	0.000741179	0.0229738	0.181483	ADAMTS8	-0.184	0.01616	0.035949
ADGRV1	cg22945457	0.807394	0.65104	3.05502e-06	0.000879344	0.156354	LBR	-0.406	3.6e-08	3.40977e-07
ADGRV1	cg11571263	0.397396	0.18585	0.00100821	0.0272746	0.211546	RRAGD	-0.316	2.571e-05	0.000140938
ADGRV1	cg05334416	0.575101	0.393473	0.00103798	0.0277182	0.181629	MEIS2	0.552	5.236e-15	1.07447e-13
ADGRV1	cg09400281	0.342764	0.152721	0.00182629	0.0380845	0.190044	EML1	-0.234	0.002052	0.00644656
ADGRV1	cg11587925	0.420667	0.186024	0.00073958	0.0229475	0.234644	OLFM2	-0.203	0.007849	0.0198296
ADGRV1	cg25667335	0.413711	0.227499	0.00241116	0.0444299	0.186213	PDGFRA	-0.205	0.007106	0.0182538
ADGRV1	cg25425784	0.497291	0.260171	0.000147014	0.00919697	0.23712	DLL3	-0.186	0.01481	0.0334197
ADGRV1	cg10679688	0.593044	0.427938	6.05454e-05	0.00550707	0.165106	ZIC5	0.571	3.567e-16	8.17839e-15
ADGRV1	cg09265529	0.480564	0.237896	4.35541e-05	0.0045416	0.242668	ZNF470	-0.744	2.034e-31	2.16968e-29
ADGRV1	cg20029745	0.606569	0.364653	6.06803e-05	0.00551377	0.241915	DSC3	-0.363	1.063e-06	7.51966e-06
ADGRV1	cg07281318	0.514766	0.343725	2.82493e-05	0.00351669	0.17104	GRID2IP	-0.292	0.0001057	0.000498548
ADGRV1	cg00615485	0.742867	0.543902	4.12644e-06	0.00106673	0.198965	CHN2	-0.592	1.512e-17	4.15242e-16
ADGRV1	cg04534926	0.498177	0.346165	3.96312e-05	0.0042943	0.152012	CBLN1	-0.239	0.001664	0.00539774
ADGRV1	cg17133183	0.506385	0.274514	0.000256089	0.0126251	0.231871	CRABP1	-0.247	0.001103	0.00378536
ADGRV1	cg01007894	0.719792	0.548471	0.000125557	0.00839688	0.171321	CELP	-0.703	9.124e-27	5.51348e-25
ADGRV1	cg14352983	0.356901	0.171341	0.0010176	0.0274183	0.18556	L3MBTL4	-0.533	6.002e-14	1.11051e-12
ADGRV1	cg19949441	0.441775	0.175649	5.43275e-08	5.56725e-05	0.266126	TBX2	-0.205	0.007124	0.0182658
ADGRV1	cg16573782	0.538199	0.34958	2.67052e-05	0.00339538	0.18862	CBLN1	-0.359	1.415e-06	9.80745e-06
ADGRV1	cg25977026	0.862997	0.651775	7.6842e-12	1.42284e-07	0.211223	KDM1A	-0.277	0.0002391	0.00100452
ADGRV1	cg13483026	0.524637	0.264067	1.45056e-05	0.00234005	0.26057	ADCY5	-0.332	9.436e-06	5.63487e-05
ADGRV1	cg25432336	0.575364	0.334007	0.000382022	0.0158263	0.241357	RHOB	-0.498	4.274e-12	6.77259e-11
ADGRV1	cg01000831	0.46543	0.297425	0.00144444	0.0333959	0.168005	CDH23	-0.173	0.02392	0.0495655
ADGRV1	cg16509658	0.426219	0.21504	0.00133012	0.0318792	0.211179	GABRB2	-0.369	7.083e-07	5.3375e-06
ADGRV1	cg04099138	0.5529	0.366182	0.00168102	0.0363733	0.186718	ADAMTS8	-0.289	0.0001274	0.000583744
ADGRV1	cg06367702	0.454674	0.198835	1.09353e-05	0.00196103	0.255839	NEUROG2	-0.302	5.852e-05	0.000294986
ADGRV1	cg26699569	0.47046	0.310608	0.000849164	0.0247832	0.159852	BMP3	-0.229	0.002542	0.00769506
ADGRV1	cg13457165	0.489349	0.295581	0.000348162	0.0150194	0.193767	HEYL	-0.265	0.0004684	0.0018183
ADGRV1	cg22596806	0.699339	0.53126	0.000344849	0.0149385	0.168079	RGS7	0.245	0.001245	0.00419694
ADGRV1	cg17457807	0.406033	0.220928	0.00219612	0.0421859	0.185105	BOC	-0.187	0.01435	0.0325538
ADGRV1	cg05029189	0.454518	0.21896	0.000686707	0.022013	0.235559	ADCY5	-0.294	9.38e-05	0.000445786
ADGRV1	cg05343184	0.725514	0.563355	0.00227973	0.0430754	0.162158	PRDM16	0.698	2.73e-26	1.58141e-24
ADGRV1	cg12967001	0.385014	0.232219	0.000297057	0.0137382	0.152795	EPB41L3	-0.273	0.0002982	0.00121971
ADGRV1	cg06327407	0.406806	0.244668	0.00264633	0.0467935	0.162137	CPXM1	-0.228	0.00272	0.00813814
ADGRV1	cg26207201	0.413713	0.167184	0.00141049	0.0329403	0.246529	AS3MT	-0.367	8e-07	5.97525e-06
ADGRV1	cg04680746	0.413139	0.166679	6.94069e-05	0.0059628	0.246461	NACAD	-0.285	0.0001556	0.000694405
ADGRV1	cg16747828	0.853994	0.686795	1.55885e-10	1.09067e-06	0.167199	APOLD1	-0.861	1.484e-51	3.99401e-48
ADGRV1	cg18136932	0.432928	0.274904	0.00120434	0.030131	0.158024	C5orf49	-0.332	9.181e-06	5.54792e-05
ADGRV1	cg18303360	0.549155	0.364	0.000103315	0.00751271	0.185155	SLC30A2	-0.378	3.435e-07	2.76094e-06
ADGRV1	cg27284627	0.636843	0.455137	0.0016706	0.0362462	0.181706	NTM	0.251	0.0009268	0.00327379
ADGRV1	cg04071398	0.750113	0.586085	0.00100821	0.0272746	0.164028	IL20RA	-0.725	3.39e-29	2.39615e-27
ADGRV1	cg01141580	0.427497	0.177611	4.93956e-05	0.00489227	0.249886	TBX2	-0.281	0.0001952	0.000843688
ADGRV1	cg24529484	0.396325	0.2196	0.00220693	0.0423015	0.176724	SLC8A2	-0.174	0.02294	0.0478922
ADGRV1	cg07736658	0.431443	0.272869	0.000792491	0.0238413	0.158574	INHBB	-0.394	9.966e-08	8.78092e-07
ADGRV1	cg18956393	0.415929	0.24871	0.000880273	0.0252879	0.167219	DKK1	-0.344	4.109e-06	2.65495e-05
ADGRV1	cg27045447	0.420943	0.242565	0.00158195	0.0351576	0.178379	MN1	-0.283	0.0001783	0.00078106
ADGRV1	cg04314114	0.508707	0.357177	0.000768095	0.0234283	0.151529	IRX3	0.2	0.008574	0.021318
ADGRV1	cg22469870	0.5511	0.37183	0.000251427	0.012496	0.179269	PMEPA1	-0.276	0.000264	0.00110067
ADGRV1	cg05188948	0.53548	0.364771	0.000172574	0.0100707	0.170709	HEPHL1	-0.251	0.0009357	0.00329359
ADGRV1	cg21342392	0.554783	0.381148	0.00148636	0.0339295	0.173635	IMMP2L	-0.377	3.613e-07	2.88875e-06
ADGRV1	cg10639888	0.321868	0.154303	0.00164048	0.0358801	0.167565	RPRM	-0.224	0.003174	0.00930005
ADGRV1	cg02898206	0.508223	0.321533	0.000156896	0.00954482	0.18669	SLC35C2	-0.288	0.0001303	0.000593534
ADGRV1	cg08575922	0.388686	0.18225	0.00233551	0.0436492	0.206437	DHH	-0.198	0.009524	0.0232392
ADGRV1	cg10718940	0.3156	0.143136	0.000607718	0.0205625	0.172463	OLFM2	-0.224	0.003297	0.00959616
ADGRV1	cg05070332	0.442414	0.237225	0.00094944	0.0263642	0.205189	CCDC85A	-0.274	0.0002837	0.00116408
ADGRV1	cg17428324	0.312051	0.154861	0.00200304	0.0400842	0.157191	ZNF614	-0.555	3.16e-15	6.57325e-14
ADGRV1	cg08421768	0.829183	0.660782	7.03012e-09	1.33586e-05	0.168401	FGF2	0.187	0.01453	0.0328854
ADGRV1	cg21748223	0.487258	0.299611	0.000344216	0.0149221	0.187647	NPY5R	-0.248	0.001058	0.00366363
ADGRV1	cg00353773	0.515727	0.320888	0.00149773	0.0340736	0.194839	CXCL12	-0.202	0.008191	0.0205233
ADGRV1	cg24042578	0.698978	0.54038	2.9709e-05	0.00362506	0.158597	PRKCZ	-0.255	0.0007647	0.00277085
ADGRV1	cg01285706	0.574492	0.412782	0.000823481	0.0243641	0.16171	BMP3	-0.275	0.0002664	0.00110896
ADGRV1	cg03915558	0.842358	0.690298	4.36513e-08	4.76081e-05	0.15206	OSBPL6	0.214	0.005041	0.0137322
ADGRV1	cg25022355	0.473684	0.285143	0.000183925	0.0104425	0.188542	POM121L2	-0.232	0.002295	0.00705785
ADGRV1	cg07370141	0.40821	0.231149	0.00135128	0.0321601	0.177061	FSTL4	-0.213	0.005063	0.0137729
ADGRV1	cg27317433	0.613132	0.43121	5.65132e-05	0.00529296	0.181922	GAMT	-0.294	9.758e-05	0.000462682
ADGRV1	cg01418667	0.465131	0.269578	0.00243098	0.0446341	0.195553	C20orf194	-0.239	0.001639	0.00533296
ADGRV1	cg19704073	0.618731	0.464671	0.000418129	0.01665	0.154059	PRDM16	0.587	3.065e-17	8.17988e-16
ADGRV1	cg16304950	0.462242	0.30982	0.000430268	0.0169223	0.152422	EPB41L3	-0.316	2.497e-05	0.000137691
ADGRV1	cg02813863	0.863256	0.694207	5.79413e-12	1.15705e-07	0.16905	APOLD1	-0.857	1.427e-50	2.37752e-47
ADGRV1	cg04525852	0.549836	0.376042	0.000423641	0.0167733	0.173794	ANKRD50	-0.304	5.261e-05	0.000270217
ADGRV1	cg07553626	0.581055	0.410796	0.00213705	0.041556	0.170259	LPAR3	-0.334	7.766e-06	4.7745e-05
ADGRV1	cg17305436	0.442159	0.202414	0.000115491	0.00800598	0.239745	ID4	-0.431	4.051e-09	4.40312e-08
ADGRV1	cg05833518	0.584452	0.428861	0.000933212	0.0261152	0.155591	CLCN5	-0.463	1.764e-10	2.32901e-09
ADGRV1	cg17619993	0.441636	0.2411	0.00054178	0.0192858	0.200537	BMP6	-0.21	0.005753	0.0152044
ADGRV1	cg05647859	0.555205	0.278903	2.6948e-05	0.00341389	0.276301	LIN7A	-0.434	3.107e-09	3.46424e-08
ADGRV1	cg13600489	0.479392	0.279238	3.31834e-06	0.000927899	0.200154	NKX2-1	-0.24	0.001576	0.00516969
ADGRV1	cg16553024	0.68105	0.518318	3.586e-05	0.0040507	0.162731	CAV2	0.365	9.086e-07	6.58525e-06
ADGRV1	cg25769889	0.573884	0.38211	0.00119838	0.0300481	0.191774	DSC3	-0.316	2.568e-05	0.000140938
ADGRV1	cg20232102	0.512433	0.32314	1.73795e-05	0.00261346	0.189293	PPP1R14A	-0.366	8.625e-07	6.31718e-06
ADGRV1	cg11031701	0.558577	0.282591	7.73505e-05	0.00635324	0.275986	TBX2	-0.282	0.0001854	0.000806512
ADGRV1	cg19589811	0.487756	0.330063	0.000766411	0.0234017	0.157693	FAM181B	-0.239	0.001606	0.0052451
ADGRV1	cg24808891	0.453285	0.294996	0.000816143	0.0242413	0.158288	HSPA12A	-0.181	0.01768	0.0386448
ADGRV1	cg14717170	0.490994	0.29559	0.0024123	0.0444416	0.195404	SLITRK3	-0.211	0.005573	0.0148596
ADGRV1	cg07268058	0.468063	0.267336	5.53119e-05	0.00522679	0.200727	ISL2	0.267	0.0004142	0.00162158
ADGRV1	cg19252565	0.878117	0.72424	7.55761e-05	0.00626661	0.153877	KIF25	-0.669	1.611e-23	7.59645e-22
ADGRV1	cg23165899	0.580938	0.357488	0.000364389	0.0154165	0.223449	ID4	-0.386	1.814e-07	1.52202e-06
ADGRV1	cg01869243	0.515074	0.330399	0.000171443	0.0100327	0.184676	ECEL1	-0.269	0.0003725	0.00148052
ADGRV1	cg03465499	0.600661	0.44407	0.000175632	0.010171	0.156591	MRGPRF	-0.292	0.0001066	0.000502116
ADGRV1	cg08593261	0.341847	0.183861	0.000574264	0.0199241	0.157985	NKX6-1	-0.18	0.01834	0.0397596
ADGRV1	cg09704750	0.612166	0.430785	0.000588787	0.0202004	0.181381	JAM2	-0.192	0.01169	0.0274595
ADGRV1	cg17617527	0.501461	0.265376	0.0012116	0.0302369	0.236085	NR3C1	-0.204	0.007487	0.0190374
ADGRV1	cg00086670	0.501859	0.258508	0.000704641	0.0223333	0.243351	AS3MT	-0.411	2.314e-08	2.24708e-07
ADGRV1	cg21741284	0.556118	0.368655	0.000740639	0.0229651	0.187463	CDKN1C	0.177	0.02071	0.0440165
ADGRV1	cg02109162	0.499079	0.344913	0.000590226	0.0202264	0.154166	SYNM	-0.204	0.007512	0.0190857
ADGRV1	cg14601284	0.548625	0.336315	0.000117538	0.00808783	0.21231	PLXDC1	-0.214	0.004955	0.0135146
ADGRV1	cg25520679	0.583866	0.343125	7.10919e-05	0.00604721	0.240741	HIC1	-0.223	0.003441	0.00995812
ADGRV1	cg18069356	0.646033	0.414757	2.90079e-06	0.000849778	0.231277	FAM20A	0.278	0.0002301	0.000975847
ADGRV1	cg02385791	0.497132	0.318446	0.00139676	0.0327537	0.178686	ZNF570	-0.713	7.509e-28	4.86604e-26
ADGRV1	cg25263189	0.527941	0.374671	5.84315e-05	0.00539667	0.15327	RADIL	0.466	1.339e-10	1.80327e-09
ADGRV1	cg10916569	0.477459	0.270137	0.000613394	0.0206668	0.207323	BNC2	-0.181	0.01793	0.0390182
ADGRV1	cg25124433	0.672414	0.488466	0.00170664	0.0366725	0.183948	KRT20	-0.623	8.651e-20	3.07916e-18
ADGRV1	cg18940113	0.489812	0.294378	0.00200207	0.0400722	0.195434	RBMS1	-0.267	0.0004076	0.00159842
ADGRV1	cg00347904	0.714496	0.560135	0.000899336	0.0255783	0.154361	SCUBE3	-0.234	0.002106	0.00658252
ADGRV1	cg00848374	0.668057	0.516588	0.000774616	0.0235358	0.151469	KCNK2	0.285	0.0001571	0.000698517
ADGRV1	cg14016236	0.7152	0.557858	0.000187221	0.0105538	0.157342	FNDC3B	-0.259	0.0006169	0.0022935
ADGRV1	cg12460433	0.520503	0.351601	0.000940923	0.026231	0.168902	EDIL3	-0.238	0.001746	0.00561377
ADGRV1	cg10805039	0.540901	0.375691	0.000765282	0.0233816	0.165211	NXN	0.18	0.01842	0.0398948
ADGRV1	cg20011402	0.503305	0.23675	0.000129668	0.00855278	0.266555	ST8SIA6	-0.339	5.777e-06	3.64519e-05
ADGRV1	cg15363887	0.564666	0.411075	0.000116992	0.00806582	0.153591	YPEL4	-0.189	0.01345	0.0309293
ADGRV1	cg01124575	0.668315	0.476988	3.99913e-07	0.000224819	0.191327	HECW1	0.198	0.009293	0.0228331
ADGRV1	cg09035152	0.81338	0.650769	2.14427e-07	0.00014611	0.162611	VTCN1	0.22	0.003897	0.0110421
ADGRV1	cg27097923	0.649848	0.495165	7.20863e-05	0.00609713	0.154683	TPBG	0.435	2.668e-09	3.02587e-08
ADGRV1	cg23483765	0.467489	0.222134	0.000991906	0.0270328	0.245355	NIPAL4	-0.188	0.01363	0.0312098
ADGRV1	cg10030636	0.410996	0.200121	0.00103008	0.0276024	0.210875	NAT8L	-0.228	0.002671	0.00802472
ADGRV1	cg12489736	0.469348	0.273745	0.000115536	0.00800698	0.195603	PHOSPHO1	-0.209	0.006055	0.0159029
ADGRV1	cg04290346	0.574181	0.341926	0.000211538	0.0113239	0.232255	DBX1	-0.223	0.003362	0.00975775
ADGRV1	cg03044684	0.516031	0.334147	0.000982746	0.0268853	0.181883	HUNK	-0.596	7.417e-18	2.14823e-16
ADGRV1	cg19736128	0.538922	0.300812	0.000125139	0.00838184	0.23811	EFS	-0.174	0.02275	0.0475608
ADGRV1	cg07402729	0.408097	0.193715	1.03385e-05	0.00189647	0.214383	VWCE	-0.331	9.954e-06	5.9079e-05
ADGRV1	cg21459340	0.677024	0.505193	5.39807e-05	0.00515303	0.171831	CPXM1	-0.238	0.00172	0.00553628
ADGRV1	cg05345154	0.671307	0.46675	1.09911e-07	9.14761e-05	0.204557	AMH	0.532	6.738e-14	1.24144e-12
ADGRV1	cg20708711	0.489262	0.302133	0.000511125	0.0186734	0.187129	FREM2	-0.275	0.000276	0.00113863
ADGRV1	cg12102320	0.434491	0.270896	0.000168464	0.00993773	0.163595	RRP15	-0.195	0.01046	0.0251754
ADGRV1	cg02791851	0.765699	0.582738	1.21736e-05	0.00209823	0.182961	KANK3	0.228	0.002757	0.00822142
ADGRV1	cg18447727	0.420035	0.242531	0.00199055	0.039941	0.177504	SLITRK3	-0.211	0.005644	0.0149873
ADGRV1	cg10192047	0.471575	0.295093	0.00144464	0.033398	0.176482	TMEM59L	-0.184	0.01583	0.0353295
ADGRV1	cg26932779	0.469248	0.263329	1.45255e-05	0.00234227	0.205919	TBX2	-0.179	0.0193	0.0414377
ADGRV1	cg08385249	0.512259	0.27973	0.000448231	0.0173212	0.232529	LIMS2	-0.345	3.923e-06	2.54134e-05
ADGRV1	cg00323695	0.414271	0.232671	0.00011244	0.00788676	0.1816	DLL3	-0.173	0.02359	0.0490298
ADGRV1	cg19240857	0.702968	0.526388	2.32894e-05	0.00312749	0.17658	LY6G6E	-0.619	1.937e-19	6.61188e-18
ADGRV1	cg09107007	0.511509	0.311796	0.000362481	0.0153677	0.199713	GABRD	-0.208	0.006256	0.0163335
ADGRV1	cg12290311	0.836119	0.663169	6.22736e-08	6.14227e-05	0.17295	DAB2	-0.579	1.008e-16	2.50482e-15
ADGRV1	cg06040683	0.412398	0.238067	0.00229111	0.0431903	0.174331	MAP6	-0.278	0.0002326	0.000982994
ADGRV1	cg18556788	0.40613	0.196898	0.00193974	0.0393748	0.209232	L3MBTL4	-0.535	4.94e-14	9.29751e-13
ADGRV1	cg24873695	0.858794	0.700441	0.00049247	0.0182817	0.158352	PRDM16	0.595	9.458e-18	2.67732e-16
ADGRV1	cg14422660	0.403109	0.183019	0.00258856	0.0462228	0.220091	POPDC3	-0.201	0.008228	0.0205806
ADGRV1	cg11210881	0.49694	0.340632	0.000538627	0.0192223	0.156308	ZBTB16	-0.199	0.009087	0.0224309
ADGRV1	cg03207151	0.644558	0.465794	0.000170237	0.00999591	0.178764	HOXC4	0.429	4.612e-09	4.94832e-08
ADGRV1	cg09093210	0.569488	0.39339	2.74156e-06	0.000819637	0.176098	NXPH4	0.362	1.142e-06	8.04921e-06
ADGRV1	cg21662160	0.50229	0.327976	0.00297009	0.0499205	0.174314	FREM2	-0.245	0.001238	0.00417697
ADGRV1	cg20930201	0.502106	0.304358	6.70246e-06	0.00145037	0.197748	SLC47A1	-0.188	0.01375	0.0314311
ADGRV1	cg26000619	0.583791	0.414682	0.000983373	0.0268943	0.16911	AMH	0.574	2.231e-16	5.19349e-15
ADGRV1	cg08511716	0.488716	0.327218	0.0028605	0.048882	0.161498	MCTP1	-0.195	0.01073	0.025633
ADGRV1	cg08148209	0.362326	0.167019	0.0019059	0.0389918	0.195307	PKNOX2	-0.202	0.008022	0.0201967
ADGRV1	cg04245057	0.587173	0.386571	6.09423e-05	0.00552726	0.200602	TBX2	-0.391	1.198e-07	1.03623e-06
ADGRV1	cg11522018	0.360842	0.152016	0.0029468	0.0496983	0.208825	TUBB2B	-0.233	0.002144	0.0066743
ADGRV1	cg01422262	0.559395	0.372757	0.000947506	0.0263347	0.186638	VAV3	-0.334	8.112e-06	4.95847e-05
ADGRV1	cg02607810	0.65265	0.404527	9.92255e-07	0.000417917	0.248123	SEMA3D	0.211	0.005491	0.0146925
ADGRV1	cg13855924	0.425712	0.269664	1.00382e-05	0.00186052	0.156048	KCNK17	-0.285	0.0001604	0.000710299
ADGRV1	cg13523014	0.828009	0.612376	2.16986e-05	0.00299484	0.215633	MYO1F	0.26	0.0005965	0.00223728
ADGRV1	cg20641798	0.488382	0.243873	0.000119681	0.00816863	0.24451	RTN4RL1	-0.461	2.122e-10	2.74269e-09
ADGRV1	cg07246713	0.624614	0.40848	6.20046e-05	0.00558407	0.216134	OPRL1	0.21	0.005754	0.0152044
ADGRV1	cg25806307	0.374595	0.208662	0.000713635	0.0224945	0.165933	FBXO17	-0.299	7.085e-05	0.000350078
ADGRV1	cg06157334	0.354407	0.153269	0.0026165	0.0464969	0.201138	WNT6	-0.264	0.0004787	0.00184824
ADGRV1	cg10229294	0.49921	0.336139	0.00212704	0.0414469	0.163071	LHX5	-0.238	0.001718	0.00553086
ADGRV1	cg14506196	0.370159	0.18698	0.000830716	0.0244823	0.18318	NKX2-3	-0.238	0.001703	0.00549166
ADGRV1	cg09131629	0.462058	0.226375	0.000316548	0.0142305	0.235683	LIMS2	-0.358	1.507e-06	1.03711e-05
ADGRV1	cg14282137	0.354679	0.183684	0.000166202	0.00986686	0.170995	LIMS2	-0.368	7.164e-07	5.38115e-06
ADGRV1	cg11269599	0.518051	0.306815	0.000289898	0.0135511	0.211236	ZNF577	-0.47	9.01e-11	1.24602e-09
ADGRV1	cg14299675	0.545472	0.300315	0.000133135	0.00867645	0.245157	NXNL2	-0.195	0.01054	0.0253192
ADGRV1	cg16722964	0.497514	0.269161	7.32872e-05	0.00615727	0.228352	ZNF470	-0.747	9.649e-32	1.07516e-29
ADGRV1	cg10177207	0.61225	0.412507	0.000600383	0.0204247	0.199743	SPEG	-0.273	0.0003015	0.00123134
ADGRV1	cg07911225	0.520232	0.36527	1.92376e-05	0.00278337	0.154962	TDRD10	-0.203	0.007794	0.0197206
ADGRV1	cg26806603	0.730691	0.568797	0.000421348	0.0167214	0.161894	KEL	0.25	0.0009963	0.00346989
ADGRV1	cg15710205	0.327406	0.140149	0.00070302	0.0223023	0.187257	GAMT	-0.382	2.517e-07	2.05807e-06
ADGRV1	cg01138981	0.390036	0.180682	0.0018136	0.0379418	0.209355	KIF6	-0.204	0.007534	0.0191319
ADGRV1	cg23655970	0.718829	0.539544	5.60855e-05	0.00527037	0.179285	PAX9	0.345	3.786e-06	2.45851e-05
ADGRV1	cg21251563	0.690749	0.507729	1.03145e-05	0.00189351	0.183021	CHN2	-0.565	8.321e-16	1.81732e-14
ADGRV1	cg20342628	0.474788	0.212063	6.41887e-05	0.00570005	0.262725	RRAGD	-0.36	1.294e-06	9.04585e-06
ADGRV1	cg13605398	0.398577	0.182909	0.000524346	0.0189396	0.215668	KCNAB3	0.251	0.0009319	0.00328319
ADGRV1	cg11399100	0.54798	0.372303	0.000602984	0.0204751	0.175676	TMEM59L	-0.221	0.003642	0.0104396
ADGRV1	cg13608166	0.761777	0.588612	8.43647e-05	0.00668177	0.173165	NFATC1	0.285	0.000156	0.000695392
ADGRV1	cg02233216	0.414346	0.250731	0.00165633	0.0360764	0.163615	LBH	-0.236	0.001847	0.00587587
ADGRV1	cg22073869	0.867039	0.712588	2.09358e-10	1.28581e-06	0.154451	FARP1	-0.543	1.601e-14	3.13287e-13
ADGRV1	cg25401284	0.386607	0.191585	0.0015378	0.0345948	0.195021	FADS1	-0.271	0.0003295	0.00132482
ADGRV1	cg08559914	0.802002	0.634245	1.01141e-05	0.00186945	0.167757	ACE2	-0.583	5.985e-17	1.55922e-15
ADGRV1	cg00235933	0.528732	0.356967	9.11211e-05	0.00698822	0.171765	ANKRD34B	-0.222	0.003487	0.0100729
ADGRV1	cg16477879	0.493153	0.665965	0.00192702	0.0392337	-0.172812	ASB1	0.343	4.521e-06	2.89708e-05
ADGRV1	cg18672986	0.418452	0.21952	0.00292164	0.049456	0.198933	SCN1B	-0.221	0.003621	0.0103905
ADGRV1	cg12116027	0.658671	0.502528	0.0013954	0.0327358	0.156143	AGAP2	0.583	6.017e-17	1.5629e-15
ADGRV1	cg05534807	0.426505	0.262829	0.000554449	0.0195329	0.163676	MAP6	-0.258	0.0006611	0.00243927
ADGRV1	cg24334111	0.469768	0.221726	7.1211e-05	0.00605307	0.248042	ZNF470	-0.731	7.461e-30	5.54237e-28
ADGRV1	cg26718433	0.507735	0.328053	0.000983628	0.0268988	0.179682	CXCL12	-0.179	0.01933	0.0414843
ADGRV1	cg10847032	0.454435	0.242885	0.00163457	0.0358078	0.21155	NR3C1	-0.234	0.002021	0.00636575
ADGRV1	cg11400774	0.412297	0.221614	0.00152574	0.0344424	0.190683	MEX3A	-0.582	6.533e-17	1.67088e-15
ADGRV1	cg05852231	0.478485	0.265345	0.00214641	0.0416526	0.21314	ACTC1	-0.182	0.01737	0.0381177
ADGRV1	cg24669786	0.829132	0.649707	7.01248e-07	0.000330321	0.179425	SAMD9	0.419	1.224e-08	1.24023e-07
ADGRV1	cg17230640	0.782681	0.582121	0.00036621	0.0154581	0.200561	SLC29A4	0.268	0.000392	0.00154226
ADGRV1	cg25822402	0.459273	0.270634	7.64825e-05	0.00631072	0.188639	FREM2	-0.319	2.132e-05	0.00011937
ADGRV1	cg09192572	0.467167	0.2535	0.000334262	0.0146739	0.213668	PLXDC1	-0.217	0.004391	0.0122299
ADGRV1	cg06521673	0.475375	0.312997	0.000111135	0.00783573	0.162379	NR3C1	-0.253	0.0008278	0.00297332
ADGRV1	cg12110677	0.338079	0.183947	0.00130448	0.0315357	0.154132	CPXM1	-0.268	0.0003996	0.00157004
ADGRV1	cg08584665	0.834131	0.660642	4.2576e-10	2.03663e-06	0.173489	IGF2BP3	0.483	2.279e-11	3.41051e-10
ADGRV1	cg01817204	0.431481	0.220128	0.0010333	0.0276488	0.211353	MYLK	-0.195	0.01072	0.0256214
ADGRV1	cg01573938	0.406838	0.143896	0.000353237	0.0151425	0.262941	ACSL6	-0.286	0.0001493	0.000668934
ADGRV1	cg27017482	0.540556	0.338298	6.00205e-05	0.00548116	0.202257	NRXN2	-0.304	5.32e-05	0.000272487
ADGRV1	cg06389554	0.446476	0.294689	0.0023829	0.044136	0.151788	C20orf194	-0.212	0.005422	0.0145837
ADGRV1	cg18085176	0.630352	0.462878	0.000288859	0.0135226	0.167473	AFAP1	-0.319	2.103e-05	0.000118049
ADGRV1	cg01757312	0.635282	0.450949	5.58101e-09	1.14632e-05	0.184333	SOX1	-0.557	2.604e-15	5.43933e-14
ADGRV1	cg16683920	0.590427	0.42122	0.00013924	0.00890791	0.169207	TDRD10	-0.217	0.004274	0.0119784
ADGRV1	cg00870095	0.455486	0.279738	4.41268e-05	0.00457748	0.175748	RSPO1	-0.217	0.004283	0.0119979
ADGRV1	cg11576834	0.525584	0.247683	2.42116e-05	0.00320184	0.277902	OGDHL	-0.366	8.613e-07	6.31718e-06
ADGRV1	cg18016254	0.462766	0.28219	0.000378329	0.0157388	0.180576	PARP15	-0.228	0.002674	0.00802797
ADGRV1	cg17061244	0.491973	0.286954	0.000272939	0.0130915	0.205019	LIN7A	-0.392	1.134e-07	9.88204e-07
ADGRV1	cg23528625	0.32433	0.157903	0.00249058	0.045241	0.166427	NXPH3	-0.37	6.388e-07	4.83042e-06
ADGRV1	cg24791380	0.441483	0.271399	0.000335508	0.0147043	0.170084	FAM126A	-0.415	1.598e-08	1.59399e-07
ADGRV1	cg10090568	0.328436	0.482401	0.000403419	0.0163181	-0.153966	ESRRG	0.438	2.064e-09	2.36461e-08
ADGRV1	cg05718036	0.480946	0.32035	0.00100866	0.0272798	0.160596	BMP3	-0.23	0.002494	0.00759378
ADGRV1	cg13544006	0.43565	0.278967	0.000991044	0.0270195	0.156684	FER1L4	0.225	0.003125	0.00917723
ADGRV1	cg03676512	0.549092	0.385949	0.00134067	0.0320212	0.163143	HAND2	-0.222	0.003556	0.01023
ADGRV1	cg04125300	0.449392	0.291363	0.00234671	0.0437666	0.158029	C20orf194	-0.233	0.002211	0.00685255
ADGRV1	cg02413850	0.382646	0.202338	0.000314948	0.0141893	0.180308	SLC35C2	-0.329	1.14e-05	6.73187e-05
ADGRV1	cg07561017	0.539046	0.339285	0.000543238	0.0193132	0.199761	COL2A1	-0.199	0.009244	0.0227207
ADGRV1	cg25003147	0.602341	0.431098	3.50325e-05	0.00399605	0.171242	GPR157	-0.536	4.129e-14	7.80051e-13
ADGRV1	cg04778271	0.466979	0.245848	0.000326818	0.01449	0.221132	CDK5R2	-0.177	0.02022	0.0430851
ADGRV1	cg12181133	0.428042	0.250454	0.000284004	0.0133882	0.177588	BNC2	-0.176	0.0215	0.0453896
ADGRV1	cg26548653	0.504671	0.264859	0.000340062	0.0148192	0.239812	MEGF8	-0.192	0.01179	0.0276332
ADGRV1	cg07551545	0.52827	0.27818	0.000284453	0.0133987	0.25009	FBXO17	-0.257	0.0006959	0.00255543
ADGRV1	cg03310242	0.481002	0.23819	0.000410327	0.0164715	0.242812	FKBP4	0.195	0.01075	0.0256405
ADGRV1	cg00778995	0.452876	0.27467	0.00184583	0.0383063	0.178206	POU3F3	-0.201	0.008533	0.0212523
ADGRV1	cg18813158	0.460852	0.270763	0.000802513	0.0240099	0.190089	NKX6-1	-0.185	0.01528	0.0342813
ADGRV1	cg08196968	0.690111	0.517852	0.000162019	0.00972258	0.172259	PPP1R14A	-0.318	2.247e-05	0.000125208
ADGRV1	cg05527996	0.45075	0.269596	0.000700316	0.0222521	0.181155	LMO2	-0.323	1.677e-05	9.65365e-05
ADGRV1	cg02071162	0.441333	0.227254	0.000489005	0.0182107	0.214079	NKAIN3	-0.232	0.002235	0.00691224
ADGRV1	cg13274713	0.509722	0.320323	2.5199e-06	0.000776224	0.189399	TBX2	-0.207	0.006519	0.0168741
ADGRV1	cg17278057	0.831342	0.657271	2.60553e-06	0.00079296	0.174071	ZBTB46	0.256	0.000709	0.00259482
ADGRV1	cg18571782	0.546021	0.384366	0.0011742	0.0297132	0.161654	NALCN	0.219	0.003987	0.0112579
ADGRV1	cg06615189	0.435783	0.198521	0.000232349	0.0119516	0.237262	DPF1	0.173	0.0235	0.0489008
ADGRV1	cg26996082	0.809258	0.64786	2.18682e-06	0.00070794	0.161398	GJB6	0.225	0.003137	0.00920397
ADGRV1	cg02398612	0.492967	0.326339	0.00101862	0.0274347	0.166628	MED12L	-0.197	0.009666	0.0235249
ADGRV1	cg12052265	0.592784	0.431862	0.00228898	0.04317	0.160922	PDGFD	-0.336	7.01e-06	4.36416e-05
ADGRV1	cg21655480	0.621875	0.460307	0.00266829	0.0470195	0.161568	KLHL34	-0.498	4.431e-12	7.01184e-11
ADGRV1	cg00408026	0.368444	0.164706	0.0025368	0.0457043	0.203738	RBPMS2	-0.217	0.004304	0.0120355
ADGRV1	cg01583969	0.580883	0.414283	0.000287188	0.013475	0.1666	NEFM	-0.213	0.005146	0.0139518
ADGRV1	cg22505205	0.631988	0.46743	0.000504558	0.0185361	0.164559	BMP6	-0.312	3.362e-05	0.000179885
ADGRV1	cg19591056	0.533148	0.364086	0.00115643	0.0294587	0.169062	FMN2	-0.198	0.009439	0.023135
ADGRV1	cg18002909	0.594872	0.382921	0.000436824	0.0170715	0.211951	VENTX	-0.4	5.772e-08	5.19822e-07
ADGRV1	cg09788492	0.504021	0.298418	2.00603e-05	0.00285562	0.205603	NKX2-3	-0.236	0.001901	0.00601811
ADGRV1	cg22541378	0.406483	0.225248	0.000430728	0.0169316	0.181236	BMP6	-0.301	6.376e-05	0.000318236
ADGRV1	cg14507868	0.558859	0.400909	0.000494825	0.0183332	0.15795	ST6GAL2	-0.393	1.066e-07	9.34533e-07
ADGRV1	cg03884783	0.571035	0.394335	0.00161829	0.0356073	0.1767	ZNF569	-0.596	7.409e-18	2.14823e-16
ADGRV1	cg22549268	0.456595	0.247054	0.000462505	0.0176365	0.209542	SEMA5B	-0.228	0.002712	0.00812323
ADGRV1	cg27275352	0.48495	0.269977	0.00151773	0.0343386	0.214974	CILP2	-0.26	0.0006002	0.00224285
ADGRV1	cg05968369	0.661584	0.456186	2.20328e-05	0.00302238	0.205399	PRDM16	0.63	2.64e-20	9.88954e-19
ADGRV1	cg19187155	0.42041	0.201664	0.000310758	0.0140838	0.218746	NMUR1	-0.241	0.001524	0.00502419
ADGRV1	cg07281781	0.781506	0.594228	4.04294e-06	0.00105383	0.187278	PDCD1	0.245	0.001252	0.00421161
ADGRV1	cg03147002	0.449293	0.287407	0.000341682	0.01486	0.161886	CADM2	-0.209	0.006044	0.0158867
ADGRV1	cg07641497	0.481037	0.66172	0.0004786	0.017984	-0.180683	SYN3	0.348	3.109e-06	2.04777e-05
ADGRV1	cg00159289	0.55107	0.382366	0.000249241	0.012436	0.168704	MOGAT3	-0.743	2.899e-31	2.97449e-29
ADGRV1	cg05098471	0.406274	0.199276	0.00281546	0.0484436	0.206998	MEIS1	-0.197	0.00999	0.0242029
ADGRV1	cg19256125	0.412758	0.241322	0.000756594	0.0232336	0.171436	EN2	-0.409	2.768e-08	2.65188e-07
ADGRV1	cg18145505	0.518665	0.279538	2.08278e-05	0.0029214	0.239126	GREM1	-0.181	0.01782	0.0388683
ADGRV1	cg15496063	0.512171	0.323424	2.72249e-05	0.00343542	0.188747	CYS1	-0.22	0.003884	0.0110142
ADGRV1	cg05917460	0.523347	0.357038	0.000648359	0.021319	0.166309	PAX9	0.322	1.745e-05	9.98921e-05
ADGRV1	cg11175473	0.660413	0.506803	0.000562021	0.0196812	0.15361	PDE10A	0.335	7.573e-06	4.68797e-05
ADGRV1	cg20256494	0.546685	0.389699	0.000466474	0.0177223	0.156987	CABP7	-0.188	0.01362	0.0312098
ADGRV1	cg10317138	0.562581	0.408929	0.00270427	0.047371	0.153652	ADAM12	-0.199	0.00914	0.0225427
ADGRV1	cg18559739	0.511986	0.239154	0.000218823	0.011542	0.272831	CDYL	-0.317	2.357e-05	0.000130259
ADGRV1	cg23246885	0.599331	0.352011	5.57397e-05	0.00525013	0.24732	FZD7	-0.303	5.751e-05	0.000291398
ADGRV1	cg15748490	0.464131	0.265416	0.000360771	0.0153288	0.198715	FMN2	-0.234	0.002054	0.00644995
ADGRV1	cg01939681	0.37662	0.206937	0.00114934	0.0293608	0.169683	GABRB2	-0.366	8.318e-07	6.17898e-06
ADGRV1	cg12020179	0.567536	0.390884	0.000369521	0.0155342	0.176652	MMP20	-0.244	0.001328	0.00443359
ADGRV1	cg01388757	0.574336	0.382342	0.000166765	0.00988372	0.191994	RFX8	-0.225	0.003089	0.00909823
ADGRV1	cg15971010	0.713252	0.556829	0.000116569	0.00804845	0.156423	SLC47A1	-0.22	0.00376	0.0107129
ADGRV1	cg06170300	0.500424	0.348056	0.00141322	0.032977	0.152368	SLITRK3	-0.229	0.002589	0.00781435
ADGRV1	cg00241712	0.474477	0.22193	6.44159e-05	0.00571121	0.252547	A4GALT	-0.182	0.01743	0.0381747
ADGRV1	cg09574088	0.474275	0.229036	6.43598e-05	0.00570887	0.245239	FGF19	-0.328	1.18e-05	6.95633e-05
ADGRV1	cg16468914	0.447591	0.235233	5.91086e-05	0.00543345	0.212358	SLC38A3	-0.247	0.001102	0.00378536
ADGRV1	cg18617708	0.431419	0.591363	0.00117301	0.0296978	-0.159943	SERPINA7	0.366	8.336e-07	6.18973e-06
ADGRV1	cg07106490	0.5601	0.310433	8.55712e-06	0.00168794	0.249667	GPRC5B	-0.32	2.039e-05	0.000114732
ADGRV1	cg12785342	0.600328	0.35931	0.000131665	0.00862411	0.241018	ARL4A	-0.404	4.377e-08	4.06969e-07
ADGRV1	cg14145477	0.334298	0.156252	0.00256085	0.0459388	0.178046	KL	-0.193	0.01147	0.02707
ADGRV1	cg21014159	0.412336	0.223088	0.00139766	0.0327664	0.189247	DSCAML1	-0.289	0.0001294	0.000591803
ADGRV1	cg04414860	0.627646	0.440491	7.9613e-05	0.00646043	0.187154	TSPYL4	-0.326	1.371e-05	8.01078e-05
ADGRV1	cg02192228	0.477613	0.316344	0.000347557	0.0150044	0.161269	OXTR	-0.268	0.0003945	0.00155105
ADGRV1	cg21846305	0.500119	0.332441	0.00026937	0.0129938	0.167679	NELL2	-0.283	0.0001737	0.000762824
ADGRV1	cg10511618	0.331348	0.145255	0.000156831	0.00954255	0.186093	NEUROG2	-0.213	0.005151	0.01396
ADGRV1	cg00239870	0.474479	0.323504	0.00250829	0.0454231	0.150975	CH25H	-0.204	0.007492	0.0190446
ADGRV1	cg00607526	0.431906	0.215066	0.00201867	0.040259	0.21684	ACSL6	-0.278	0.0002321	0.000981474
ADGRV1	cg14900124	0.643881	0.486312	4.52977e-06	0.00113227	0.157569	HOXD4	0.381	2.718e-07	2.21776e-06
ADGRV1	cg26759954	0.478389	0.292988	0.000107438	0.00768285	0.185401	RNF182	-0.35	2.689e-06	1.79239e-05
ADGRV1	cg19827875	0.795362	0.63078	4.31065e-05	0.00451339	0.164581	NAV1	-0.229	0.002547	0.00770353
ADGRV1	cg23564700	0.588206	0.374612	0.000286445	0.0134539	0.213594	EPB41L3	-0.348	3.007e-06	1.98725e-05
ADGRV1	cg10694152	0.489563	0.317737	0.000348429	0.0150263	0.171826	SLC15A1	-0.475	5.018e-11	7.22807e-10
ADGRV1	cg11153529	0.48862	0.205324	7.18906e-07	0.000335924	0.283296	OGDHL	-0.414	1.806e-08	1.78852e-07
ADGRV1	cg04099454	0.699485	0.483274	0.000471976	0.0178434	0.21621	ABCB1	-0.279	0.0002183	0.000930541
ADGRV1	cg20591472	0.679051	0.435178	1.16131e-06	0.000464293	0.243873	SYPL2	-0.183	0.01653	0.0366463
ADGRV1	cg10446179	0.496631	0.321781	0.000107983	0.0077025	0.17485	GJA1	-0.236	0.001926	0.0060905
ADGRV1	cg10129408	0.40068	0.244737	0.00108389	0.0284043	0.155943	TFAP2A	0.465	1.488e-10	1.9871e-09
ADGRV1	cg18543270	0.66456	0.425228	0.00101794	0.0274233	0.239331	EPB41L3	-0.323	1.628e-05	9.40407e-05
ADGRV1	cg03437204	0.423186	0.253542	4.04106e-06	0.00105356	0.169645	GAMT	-0.35	2.684e-06	1.79043e-05
ADGRV1	cg02874942	0.534745	0.342259	0.000400828	0.016259	0.192486	ACP5	-0.352	2.367e-06	1.59201e-05
ADGRV1	cg10313673	0.466995	0.26732	2.33193e-05	0.0031297	0.199675	CILP2	-0.298	7.428e-05	0.000365169
ADGRV1	cg10635122	0.554035	0.347343	0.000266802	0.0129232	0.206692	ZNF577	-0.503	2.346e-12	3.80714e-11
ADGRV1	cg19449377	0.614922	0.429091	0.00108162	0.0283708	0.185831	KRT20	-0.647	1.175e-21	4.99525e-20
ADGRV1	cg14405893	0.439799	0.266413	0.00113708	0.0291847	0.173386	OLFML2A	-0.203	0.007864	0.0198647
ADGRV1	cg00522056	0.390042	0.195908	0.00177929	0.0375403	0.194134	RPRM	-0.213	0.005067	0.0137729
ADGRV1	cg13108181	0.420157	0.228775	0.000392359	0.0160648	0.191382	ZNF141	-0.665	3.565e-23	1.64121e-21
ADGRV1	cg22909677	0.724496	0.547694	0.00012942	0.00854317	0.176802	ARMC2	-0.462	2.009e-10	2.61596e-09
ADGRV1	cg05654163	0.675513	0.519472	0.000341987	0.014867	0.156041	SLC39A2	-0.613	5.164e-19	1.71097e-17
ADGRV1	cg18892461	0.519608	0.369126	0.000608827	0.020583	0.150482	ZNF529	-0.596	7.52e-18	2.17446e-16
ADGRV1	cg23772205	0.478128	0.295275	0.00150919	0.0342268	0.182853	EN2	-0.427	5.949e-09	6.27127e-08
ADGRV1	cg09159050	0.678177	0.841969	0.00107698	0.0283019	-0.163792	MIB2	-0.234	0.002067	0.00647624
ADGRV1	cg05031195	0.387558	0.158555	0.000122617	0.00828546	0.229003	NACAD	-0.278	0.0002338	0.000986993
ADGRV1	cg26247168	0.548619	0.716324	0.00214582	0.0416467	-0.167706	TRIM29	-0.387	1.738e-07	1.46989e-06
ADGRV1	cg23928468	0.813143	0.590285	8.66829e-09	1.54313e-05	0.222858	SLC5A6	-0.778	6.166e-36	1.03719e-33
ADGRV1	cg14247332	0.52235	0.204405	4.52098e-06	0.00113102	0.317944	FNBP1	-0.362	1.164e-06	8.17628e-06
ADGRV1	cg18742893	0.442369	0.292318	0.00272414	0.0475624	0.150051	BOC	-0.192	0.01171	0.0274954
ADGRV1	cg09107161	0.575256	0.361479	3.61071e-05	0.00406735	0.213777	GREM2	-0.224	0.003255	0.00948575
ADGRV1	cg24451858	0.438648	0.269601	0.000256637	0.0126413	0.169047	MAP6	-0.262	0.0005265	0.00199709
ADGRV1	cg10048215	0.832089	0.656799	5.98185e-12	1.1824e-07	0.17529	APOLD1	-0.858	7.828e-51	1.44151e-47
ADGRV1	cg19579167	0.530607	0.377322	0.00163002	0.0357546	0.153285	EPB41L3	-0.326	1.349e-05	7.89542e-05
ADGRV1	cg13795986	0.535823	0.330264	0.000310086	0.0140681	0.205559	RIT1	-0.363	1.054e-06	7.48019e-06
ADGRV1	cg23748737	0.557514	0.402117	9.31235e-07	0.00040033	0.155397	SCARF2	-0.207	0.006498	0.0168284
ADGRV1	cg22497969	0.693638	0.540794	0.000944401	0.0262857	0.152843	PRDM16	0.636	9.83e-21	3.83425e-19
ADGRV1	cg16258854	0.658908	0.440989	5.47708e-05	0.00519679	0.217919	RHOB	-0.455	4.002e-10	4.94428e-09
ADGRV1	cg23928165	0.489771	0.310177	9.23202e-06	0.00176841	0.179593	PNMAL2	-0.199	0.009154	0.0225708
ADGRV1	cg01458228	0.435393	0.216063	0.000538256	0.0192142	0.219329	NKAIN3	-0.282	0.0001877	0.000814593
ADGRV1	cg13442689	0.687083	0.533424	0.000193101	0.0107449	0.153659	PTPRN2	0.567	6.474e-16	1.43909e-14
ADGRV1	cg19755318	0.505308	0.307652	0.000149348	0.00927964	0.197656	SLC38A3	-0.211	0.005661	0.0150096
ADGRV1	cg23214267	0.498061	0.293147	0.00221499	0.0423824	0.204914	EYA2	-0.237	0.001815	0.00579039
ADGRV1	cg10189661	0.576762	0.414192	1.75977e-05	0.00263351	0.16257	LY6G6E	-0.582	7.282e-17	1.84491e-15
ADGRV1	cg18802021	0.419618	0.239172	0.00275197	0.0478301	0.180446	MKX	-0.273	0.0003019	0.00123211
ADGRV1	cg19586576	0.569391	0.417091	0.0026551	0.0468841	0.1523	GJC1	-0.24	0.001552	0.00510351
ADGRV1	cg19677522	0.334238	0.143821	0.00107431	0.0282646	0.190417	C10orf67	-0.322	1.719e-05	9.86782e-05
ADGRV1	cg17411190	0.473974	0.300804	0.000786488	0.0237382	0.173169	CLDN5	-0.372	5.372e-07	4.16015e-06
ADGRV1	cg14836450	0.420261	0.254372	0.000618563	0.0207618	0.165889	RAPGEF4	-0.444	1.148e-09	1.34515e-08
ADGRV1	cg20491914	0.697586	0.509987	5.62458e-06	0.00130047	0.187599	KCNK3	-0.314	2.92e-05	0.000157832
ADGRV1	cg09197112	0.573955	0.41138	0.00185762	0.0384427	0.162575	GPRIN2	-0.237	0.00178	0.00570735
ADGRV1	cg00043510	0.55391	0.278372	0.000104656	0.00756889	0.275538	GNG4	-0.604	2.147e-18	6.58941e-17
ADGRV1	cg07470275	0.891229	0.727761	4.86746e-12	1.01991e-07	0.163467	TTC23	-0.28	0.0002111	0.000903372
ADGRV1	cg05528102	0.450635	0.295664	0.000616092	0.0207167	0.154971	MAP1B	-0.277	0.0002471	0.00103564
ADGRV1	cg22774088	0.626022	0.469277	0.000627295	0.0209277	0.156745	JSRP1	0.176	0.02146	0.0453435
ADGRV1	cg05787193	0.304986	0.132011	0.0021823	0.0420409	0.172975	PRKACB	-0.25	0.0009899	0.00345138
ADGRV1	cg07001963	0.533917	0.37393	0.000124974	0.00837554	0.159987	CXCL12	-0.286	0.0001469	0.00066021
ADGRV1	cg07911353	0.786388	0.626532	1.87205e-06	0.000639866	0.159856	KIAA1549	-0.201	0.008316	0.0207547
ADGRV1	cg08741952	0.819636	0.655863	1.66485e-05	0.00254529	0.163772	ISX	-0.709	2.223e-27	1.40648e-25
ADGRV1	cg12314713	0.59047	0.283742	1.46836e-06	0.000545438	0.306728	IGF2BP1	-0.222	0.003584	0.010297
ADGRV1	cg00708380	0.453479	0.252032	0.000935712	0.0261561	0.201447	MAP6	-0.264	0.0004912	0.00189295
ADGRV1	cg25783719	0.396819	0.179087	0.000100564	0.00739732	0.217732	SFRP4	-0.184	0.01597	0.0355738
ADGRV1	cg21968324	0.326265	0.152286	0.000281469	0.0133203	0.173979	CCDC85A	-0.24	0.001581	0.00517892
ADGRV1	cg12539796	0.646363	0.415227	0.00151313	0.0342793	0.231136	C5orf49	-0.22	0.003855	0.0109586
ADGRV1	cg19922281	0.32455	0.13232	0.00083363	0.0245277	0.19223	CACNA2D2	-0.373	5.015e-07	3.92451e-06
ADGRV1	cg00919013	0.574392	0.371858	0.000115102	0.00799073	0.202534	LONRF1	-0.204	0.007345	0.0187226
ADGRV1	cg13619915	0.393336	0.211763	0.00243865	0.0447137	0.181573	SLITRK3	-0.198	0.009404	0.0230556
ADGRV1	cg21210962	0.424051	0.198834	0.000159894	0.00964911	0.225218	NKD2	-0.476	4.489e-11	6.51436e-10
ADGRV1	cg22658846	0.790632	0.547872	0.000110269	0.00779847	0.24276	MYOM2	-0.298	7.736e-05	0.000377184
ADGRV1	cg12695586	0.42187	0.245952	0.00199698	0.0400137	0.175917	OXTR	-0.29	0.0001179	0.000545778
ADGRV1	cg25714069	0.329363	0.175984	0.00177181	0.0374525	0.153378	SCARF2	-0.18	0.01852	0.0400085
ADGRV1	cg22278296	0.474247	0.313939	0.00046457	0.0176821	0.160308	RPRM	-0.182	0.0174	0.0381376
ADGRV1	cg18170989	0.529539	0.305671	0.000418866	0.0166665	0.223868	CAB39L	-0.609	9.2e-19	2.98599e-17
ADGRV1	cg08436313	0.463157	0.285343	0.00150412	0.0341559	0.177814	CH25H	-0.226	0.002939	0.00870258
ADGRV1	cg08249424	0.55336	0.275554	0.000232872	0.0119663	0.277806	CDYL	-0.312	3.365e-05	0.000179885
ADGRV1	cg08391415	0.459039	0.299339	0.000132271	0.00864437	0.159699	PAX6	0.195	0.01061	0.0254262
ADGRV1	cg00466268	0.544433	0.349713	0.000786684	0.0237411	0.19472	SLITRK3	-0.194	0.01088	0.0258853
ADGRV1	cg23951258	0.591488	0.403639	3.07721e-05	0.00369785	0.187849	ZNF879	-0.673	6.984e-24	3.3382e-22
ADGRV1	cg07595291	0.31027	0.155225	0.00256707	0.0460017	0.155045	PPP1R14A	-0.254	0.0007992	0.0028848
ADGRV1	cg08739433	0.469897	0.309595	0.000116941	0.00806389	0.160301	WNT2B	-0.195	0.01054	0.0253192
ADGRV1	cg17274742	0.552877	0.398669	0.000513866	0.0187275	0.154208	GPNMB	0.253	0.0008517	0.00305414
ADGRV1	cg22476268	0.623202	0.408261	1.71775e-05	0.00259474	0.21494	OPRL1	-0.194	0.01103	0.0261692
ADGRV1	cg12139725	0.526786	0.332246	0.00011503	0.00798813	0.19454	EPHA10	0.263	0.0004979	0.00191561
ADGRV1	cg12099952	0.527224	0.319015	0.000929905	0.0260665	0.208209	OXT	-0.213	0.005238	0.0141617
ADGRV1	cg25475603	0.370638	0.197141	0.00147507	0.0337856	0.173497	FSTL4	-0.23	0.002474	0.00753681
ADGRV1	cg05991743	0.483756	0.30382	0.0027103	0.047427	0.179936	CCDC85A	-0.247	0.001129	0.00386587
ADGRV1	cg23193497	0.621632	0.403442	0.000243363	0.0122667	0.21819	PDE10A	0.378	3.383e-07	2.72729e-06
ADGRV1	cg08767286	0.66421	0.509733	2.68359e-05	0.00340564	0.154477	GBX2	-0.369	6.968e-07	5.2565e-06
ADGRV1	cg00192136	0.458476	0.27241	0.000741015	0.0229715	0.186066	DBX1	-0.269	0.0003831	0.0015174
ADGRV1	cg07732115	0.437028	0.23678	0.000663698	0.0215932	0.200248	DYNLRB2	-0.375	4.482e-07	3.54147e-06
ADGRV1	cg09745087	0.435617	0.250554	0.00245218	0.0448539	0.185063	MERTK	-0.183	0.01631	0.0362389
ADGRV1	cg10162691	0.515891	0.319096	0.000568708	0.0198121	0.196796	RND2	-0.316	2.572e-05	0.000140938
ADGRV1	cg04371288	0.439175	0.229568	0.000833436	0.0245249	0.209606	MAP6	-0.255	0.0007459	0.00271736
ADGRV1	cg08599448	0.414806	0.261157	0.000951581	0.0263966	0.153648	ACP5	-0.326	1.382e-05	8.04683e-05
ADGRV1	cg03046819	0.430644	0.272946	0.000808819	0.0241175	0.157698	SHISA4	-0.288	0.000131	0.00059618
ADGRV1	cg08145617	0.526069	0.329139	9.31186e-06	0.00177783	0.19693	TRIM71	-0.363	1.028e-06	7.34784e-06
ADGRV1	cg16764494	0.464535	0.232329	0.00137102	0.032419	0.232205	DSCAML1	-0.254	0.0008002	0.00288603
ADGRV1	cg06698399	0.667104	0.488689	0.000812182	0.0241758	0.178415	CDH4	-0.181	0.01778	0.0388052
ADGRV1	cg17816394	0.436844	0.219524	0.000787392	0.0237531	0.21732	GNG4	-0.596	7.931e-18	2.25969e-16
ADGRV1	cg19961480	0.396186	0.242951	0.00057649	0.0199629	0.153235	CNR1	-0.174	0.02268	0.047457
ADGRV1	cg10742957	0.375494	0.178665	0.00056598	0.019758	0.196829	FBXO17	-0.28	0.000207	0.000888107
ADGRV1	cg04415672	0.606743	0.389579	4.21501e-05	0.00445469	0.217164	CTDSP2	-0.239	0.001619	0.00527524
ADGRV1	cg23337754	0.510928	0.274565	0.000331476	0.0146059	0.236363	CRABP1	-0.242	0.001421	0.00470191
ADGRV1	cg19592235	0.46986	0.278207	0.00100533	0.0272336	0.191653	RASL12	-0.237	0.001787	0.00572298
ADGRV1	cg16645977	0.501476	0.336299	0.000423329	0.0167676	0.165177	SLC29A4	0.302	5.958e-05	0.000298908
ADGRV1	cg07352438	0.663508	0.46053	0.00110838	0.0287666	0.202978	EPB41L3	-0.316	2.618e-05	0.000143053
ADGRV1	cg20751361	0.372702	0.168537	0.000422238	0.0167434	0.204164	ITGA9	-0.565	7.93e-16	1.7439e-14
ADGRV1	cg07135405	0.462451	0.681277	0.000632376	0.0210242	-0.218826	UCKL1	0.273	0.0003079	0.00125426
ADGRV1	cg02092790	0.73178	0.570929	2.04585e-05	0.0028901	0.160851	KRT23	-0.53	9.34e-14	1.70025e-12
ADGRV1	cg16622495	0.476578	0.285027	0.00041427	0.0165625	0.191551	EPB41L3	-0.268	0.0004018	0.00157797
ADGRV1	cg23882658	0.47199	0.204102	7.37235e-06	0.00153707	0.267888	HIC1	-0.183	0.01639	0.0363959
ADGRV1	cg04681963	0.548665	0.343631	0.000261406	0.0127754	0.205035	ZNF879	-0.722	8.061e-29	5.61829e-27
ADGRV1	cg10712551	0.526565	0.352975	0.000414887	0.0165774	0.17359	KCNK17	-0.245	0.001213	0.00410648
ADGRV1	cg02983451	0.363741	0.562265	0.00184892	0.0383425	-0.198524	KLF11	-0.346	3.643e-06	2.37049e-05
ADGRV1	cg07591442	0.845212	0.683161	0.000232023	0.0119427	0.162051	GFPT1	-0.252	0.0008964	0.00318247
ADGRV1	cg18254147	0.461918	0.176555	0.000176723	0.0102052	0.285364	ACSL6	-0.304	5.148e-05	0.000264958
ADGRV1	cg01798157	0.579257	0.352806	0.000100292	0.00738677	0.226452	BTG2	-0.365	8.916e-07	6.48147e-06
ADGRV1	cg08211091	0.57085	0.356944	0.000237422	0.0121025	0.213906	NAT8L	-0.21	0.00573	0.0151753
ADGRV1	cg20338300	0.53913	0.294365	0.000166187	0.0098664	0.244764	CCDC85A	-0.272	0.0003226	0.00130366
ADGRV1	cg10588377	0.433899	0.261155	0.00134265	0.0320481	0.172744	HTRA1	-0.224	0.003238	0.00945274
ADGRV1	cg16822540	0.438711	0.626814	0.00107503	0.0282744	-0.188103	TNMD	0.206	0.006907	0.0178059
ADGRV1	cg17961200	0.803895	0.641457	7.9053e-07	0.000358275	0.162437	CEL	-0.842	3.545e-47	2.43201e-44
ADGRV1	cg03447931	0.371552	0.147958	0.000101522	0.00743794	0.223594	BMP6	-0.195	0.0106	0.0254231
ADGRV1	cg15070848	0.564834	0.34857	6.66553e-05	0.00582432	0.216263	WNT5A	-0.2	0.008774	0.0217658
ADGRV1	cg26569800	0.801529	0.639307	5.79504e-05	0.00537048	0.162221	GABBR1	0.503	2.234e-12	3.63888e-11
ADGRV1	cg14296561	0.620228	0.439156	2.20146e-06	0.000711113	0.181071	BIRC3	0.355	1.881e-06	1.27965e-05
ADGRV1	cg26959235	0.458077	0.247838	0.000553543	0.0195152	0.210239	SLC47A1	-0.233	0.002143	0.0066743
ADGRV1	cg16848717	0.647493	0.494849	0.000116902	0.0080627	0.152643	NFATC1	0.366	8.794e-07	6.42884e-06
ADGRV1	cg01584389	0.617049	0.452242	0.00132711	0.0318404	0.164806	BTNL2	0.179	0.01927	0.0414377
ADGRV1	cg18877969	0.339219	0.16228	0.00012845	0.00850507	0.176939	NMUR1	-0.221	0.003655	0.0104598
ADGRV1	cg03875678	0.266775	0.429566	7.35865e-05	0.00617194	-0.162791	GZMB	0.24	0.001577	0.00516969
ADGRV1	cg07728479	0.554036	0.368222	0.000835538	0.0245583	0.185814	ZNF853	-0.534	5.687e-14	1.06008e-12
ADGRV1	cg18031850	0.528852	0.33298	5.0952e-07	0.000265558	0.195872	SLC7A10	-0.18	0.01852	0.0400085
ADGRV1	cg02407659	0.443264	0.219395	0.0023332	0.0436265	0.223869	POPDC3	-0.214	0.005043	0.0137322
ADGRV1	cg27542552	0.480155	0.310683	0.000135999	0.00878451	0.169472	ACP5	-0.272	0.0003254	0.00131044
ADGRV1	cg12921961	0.514578	0.244102	2.28382e-05	0.00308972	0.270476	LTBP2	-0.197	0.009993	0.0242029
ADGRV1	cg21962901	0.347125	0.187207	0.0005754	0.0199436	0.159918	ISYNA1	-0.375	4.482e-07	3.54147e-06
ADGRV1	cg08631783	0.675869	0.515813	0.000849563	0.0247896	0.160057	ACAN	0.199	0.009117	0.0224891
ADGRV1	cg25912911	0.412003	0.23981	0.00199344	0.0399712	0.172193	PDE3A	-0.325	1.44e-05	8.36228e-05
ADGRV1	cg04886703	0.368613	0.209711	0.00155204	0.0347761	0.158903	BEST4	-0.401	5.396e-08	4.9191e-07
ADGRV1	cg13087761	0.836776	0.613075	6.08734e-08	6.03444e-05	0.223701	FSCN1	0.619	1.97e-19	6.65955e-18
ADGRV1	cg24794228	0.45478	0.260182	0.000623462	0.0208554	0.194598	ZNF577	-0.48	3.226e-11	4.76049e-10
ADGRV1	cg15012662	0.579415	0.418051	0.000328029	0.0145183	0.161364	CADPS2	0.376	4.169e-07	3.3121e-06
ADGRV1	cg04603184	0.418475	0.193464	0.000732146	0.0228166	0.225011	RNF182	-0.289	0.0001231	0.000565537
ADGRV1	cg18916019	0.531673	0.379514	0.00162192	0.0356524	0.152158	B4GALNT4	-0.467	1.238e-10	1.67758e-09
ADGRV1	cg26827247	0.558103	0.38204	0.00161972	0.0356237	0.176064	CCDC67	-0.215	0.004723	0.0129922
ADGRV1	cg02761568	0.524484	0.318297	0.000169717	0.00997953	0.206188	RNF182	-0.364	9.785e-07	7.03715e-06
ADGRV1	cg06695611	0.545229	0.34559	0.00153217	0.0345231	0.19964	ZNF385B	-0.197	0.009991	0.0242029
ADGRV1	cg18324126	0.599391	0.396688	0.00269785	0.0473097	0.202703	WRN	0.271	0.0003311	0.00132896
ADGRV1	cg02625902	0.36979	0.160572	0.00123622	0.0305866	0.209218	MAST4	-0.176	0.02117	0.0448255
ADGRV1	cg09567473	0.546212	0.367501	0.000454493	0.0174588	0.178711	ZNF790	-0.463	1.791e-10	2.35843e-09
ADGRV1	cg21969395	0.495746	0.345436	0.00241503	0.0444681	0.15031	LRAT	-0.217	0.004292	0.0120135
ADGRV1	cg03575792	0.427604	0.2207	0.0010415	0.0277731	0.206903	CLGN	-0.237	0.00178	0.00570735
ADGRV1	cg02173749	0.539725	0.361736	0.000278593	0.0132412	0.17799	INHBB	-0.397	7.865e-08	7.0074e-07
ADGRV1	cg00751021	0.436433	0.604864	0.000925175	0.0259912	-0.16843	PARD3B	0.356	1.772e-06	1.21162e-05
ADGRV1	cg27420236	0.531536	0.366924	0.000307364	0.0140044	0.164612	RPRM	-0.266	0.0004474	0.00174414
ADGRV1	cg22848598	0.428203	0.177549	0.0012246	0.0304183	0.250654	ADAM32	-0.419	1.146e-08	1.16865e-07
ADGRV1	cg03848675	0.45915	0.291982	1.37252e-05	0.00226255	0.167168	FOXF2	-0.2	0.008733	0.0216764
ADGRV1	cg08134417	0.463819	0.301096	0.00264868	0.0468174	0.162723	LMO2	-0.389	1.503e-07	1.28261e-06
ADGRV1	cg02780849	0.473053	0.216851	0.000136754	0.00881327	0.256202	GNG4	-0.586	3.759e-17	9.89615e-16
ADGRV1	cg05243389	0.669347	0.494599	0.00110188	0.0286688	0.174749	MYEF2	-0.694	7.475e-26	4.198e-24
ADGRV1	cg04523291	0.489192	0.327302	0.000174708	0.0101421	0.16189	OXTR	-0.205	0.007155	0.0183345
ADGRV1	cg22424536	0.362631	0.153422	0.000995935	0.0270932	0.209209	ARL10	-0.208	0.006281	0.0163804
ADGRV1	cg00876266	0.96495	0.806034	1.44957e-11	2.20114e-07	0.158916	CAPS	-0.671	9.941e-24	4.73219e-22
ADGRV1	cg01973676	0.201705	0.43669	2.69193e-05	0.00341168	-0.234985	CUX1	0.402	4.876e-08	4.48244e-07
ADGRV1	cg16836311	0.781386	0.586262	0.000221542	0.011627	0.195124	MAN1C1	-0.199	0.009219	0.0226863
ADGRV1	cg14957718	0.480523	0.26472	8.8967e-05	0.00689218	0.215804	SLC38A3	-0.202	0.008215	0.0205701
ADGRV1	cg27101125	0.584829	0.413171	0.00100255	0.02719	0.171659	ANKLE1	-0.234	0.002064	0.00646974
ADGRV1	cg18633561	0.509022	0.327005	0.0014698	0.0337202	0.182016	FEZF1	-0.212	0.005363	0.0144639
ADGRV1	cg12118465	0.520891	0.282968	0.000126852	0.00844385	0.237922	EFHD1	-0.257	0.0006953	0.00255543
ADGRV1	cg15552158	0.473272	0.250126	0.000158421	0.009598	0.223146	DLX1	0.175	0.02222	0.0466913
ADGRV1	cg11648289	0.40464	0.22251	0.00186987	0.0385851	0.182129	EN2	-0.455	3.982e-10	4.94428e-09
ADGRV1	cg04255416	0.41768	0.231906	0.00139314	0.0327041	0.185774	RAB3C	-0.205	0.007111	0.0182538
ADGRV1	cg12120327	0.403259	0.235727	0.00160031	0.0353831	0.167532	COL2A1	-0.179	0.01936	0.0415028
ADGRV1	cg01049530	0.565251	0.361631	0.000387243	0.0159465	0.20362	BMP3	-0.257	0.0007036	0.00257883
ADGRV1	cg05500840	0.410679	0.220259	3.64945e-05	0.00409131	0.190421	HOXD11	-0.297	8.152e-05	0.000395538
ADGRV1	cg02786019	0.732526	0.551469	2.68517e-08	3.38659e-05	0.181057	TRPV6	0.27	0.0003507	0.00140168
ADGRV1	cg25143771	0.536102	0.295441	9.05636e-05	0.00696223	0.240661	AS3MT	-0.43	4.481e-09	4.81663e-08
ADGRV1	cg26797585	0.488376	0.32917	0.000392231	0.0160626	0.159205	GIPC3	-0.255	0.000747	0.00271882
ADGRV1	cg24364535	0.421157	0.250495	0.00155914	0.0348651	0.170662	OPCML	-0.249	0.001021	0.00354956
ADGRV1	cg17688525	0.433406	0.219227	0.00126169	0.0309528	0.214179	L3MBTL4	-0.538	3.119e-14	5.95675e-13
ADGRV1	cg03098937	0.520882	0.254665	4.81634e-06	0.00117699	0.266217	CAMKV	-0.279	0.0002174	0.000929082
ADGRV1	cg12022294	0.427612	0.23268	0.00196539	0.0396628	0.194933	PRKG1	-0.227	0.002881	0.00854748
ADGRV1	cg04523268	0.472297	0.272933	0.000360158	0.0153154	0.199364	FAM69B	-0.218	0.004185	0.0117752
ADGRV1	cg14660676	0.49316	0.273348	0.000155092	0.00947857	0.219812	SQLE	-0.351	2.55e-06	1.70461e-05
ADGRV1	cg10662093	0.426481	0.260501	0.000163391	0.00977064	0.16598	PPP1R14A	-0.322	1.744e-05	9.98921e-05
ADGRV1	cg17252960	0.499796	0.266432	0.000104371	0.00755766	0.233364	ID4	-0.464	1.586e-10	2.10592e-09
ADGRV1	cg07965823	0.547072	0.32151	2.2967e-06	0.000732428	0.225562	ISM2	-0.349	2.996e-06	1.98343e-05
ADGRV1	cg26821543	0.720654	0.558023	0.000186135	0.0105164	0.162631	MEGF6	0.333	8.63e-06	5.24668e-05
ADGRV1	cg09935388	0.753277	0.567047	4.05798e-05	0.00435578	0.18623	GFI1	0.208	0.006287	0.0163875
ADGRV1	cg00745555	0.506735	0.312235	0.000291252	0.0135855	0.1945	VENTX	-0.417	1.349e-08	1.35629e-07
ADGRV1	cg05635754	0.389849	0.206198	0.000801065	0.0239864	0.183651	JAK3	-0.188	0.01393	0.0317741
ADGRV1	cg05904966	0.446451	0.290563	0.00153316	0.034536	0.155888	C5orf49	-0.322	1.71e-05	9.83876e-05
ADGRV1	cg01772149	0.875002	0.718793	0.00013585	0.00877859	0.156209	PRDM16	0.568	5.504e-16	1.23524e-14
ADGRV1	cg17015511	0.383616	0.165274	0.00108467	0.0284154	0.218342	RDX	-0.305	5.065e-05	0.000261455
ADGRV1	cg20193057	0.674432	0.487553	6.92453e-05	0.00595509	0.186878	MTUS2	0.217	0.004415	0.0122626
ADGRV1	cg20267897	0.646777	0.418836	6.36448e-05	0.00567244	0.22794	ZBTB46	0.336	6.985e-06	4.35015e-05
ADGRV1	cg10147797	0.424495	0.179218	0.000297235	0.0137422	0.245277	SDR42E1	-0.733	4.754e-30	3.75469e-28
ADGRV1	cg16664523	0.692703	0.522208	4.3181e-05	0.00451783	0.170495	PIK3R1	-0.341	4.88e-06	3.11004e-05
ADGRV1	cg22379207	0.522218	0.355686	0.00188146	0.0387184	0.166532	ZNF790	-0.517	4.577e-13	7.89645e-12
ADGRV1	cg07262244	0.574259	0.351087	0.00161965	0.0356229	0.223172	LIMS2	-0.304	5.313e-05	0.000272448
ADGRV1	cg18276155	0.610544	0.446103	0.000885424	0.0253663	0.164441	MCC	0.374	4.7e-07	3.69204e-06
ADGRV1	cg18738058	0.476552	0.309257	0.000936106	0.0261616	0.167294	THSD7A	-0.186	0.01513	0.0340211
ADGRV1	cg04439159	0.394183	0.220855	0.00135087	0.0321561	0.173328	INHBB	-0.371	5.793e-07	4.45757e-06
ADGRV1	cg12717594	0.459731	0.230812	8.11816e-05	0.00653465	0.228919	RECK	-0.331	9.734e-06	5.79403e-05
ADGRV1	cg01466017	0.439219	0.20914	0.000262714	0.0128111	0.230079	ST8SIA6	-0.382	2.604e-07	2.12523e-06
ADGRV1	cg06552366	0.511232	0.345284	0.00183897	0.0382252	0.165948	RBMS1	-0.214	0.004992	0.0136102
ADGRV1	cg08781728	0.649326	0.488186	4.48881e-05	0.00462178	0.16114	NPM2	0.313	3.134e-05	0.000168437
ADGRV1	cg02143877	0.510705	0.283553	0.00236587	0.0439622	0.227153	CYP24A1	-0.295	8.908e-05	0.000427359
ADGRV1	cg07575518	0.53102	0.334889	0.000105556	0.00760508	0.196131	FBLN5	-0.225	0.003131	0.00918868
ADGRV1	cg14374799	0.711989	0.548917	1.11654e-08	1.84314e-05	0.163072	NPM2	0.362	1.103e-06	7.79317e-06
ADGRV1	cg16731240	0.589934	0.401	0.000432967	0.0169817	0.188934	ZNF577	-0.512	8.128e-13	1.36068e-11
ADGRV1	cg18088242	0.488716	0.333319	8.44537e-05	0.00668591	0.155398	DUOX1	-0.244	0.001304	0.00436304
ADGRV1	cg20618622	0.467093	0.246849	9.82784e-05	0.00730422	0.220244	NPY5R	-0.173	0.02379	0.049375
ADGRV1	cg23532765	0.391092	0.229256	0.00251304	0.0454745	0.161837	RNF182	-0.305	4.862e-05	0.000251644
ADGRV1	cg21207665	0.64505	0.461956	6.05223e-05	0.00550594	0.183094	PAX9	0.371	5.659e-07	4.36733e-06
ADGRV1	cg08699270	0.570941	0.750163	0.000172098	0.010054	-0.179222	LRP1	0.178	0.02013	0.0429116
ADGRV1	cg10256242	0.554964	0.362338	0.000625973	0.020902	0.192627	RADIL	0.506	1.66e-12	2.72293e-11
ADGRV1	cg05728596	0.387058	0.579171	0.000119786	0.00817291	-0.192113	GPBAR1	0.293	0.000102	0.000482267
ADGRV1	cg22126211	0.606941	0.392201	0.00128442	0.0312689	0.21474	SLITRK3	-0.22	0.003791	0.0107855
ADGRV1	cg25523538	0.446434	0.239629	0.00183664	0.0381982	0.206805	MKX	-0.311	3.574e-05	0.000189955
ADGRV1	cg05530568	0.641836	0.443675	0.00164882	0.0359812	0.198161	EBF1	-0.275	0.0002724	0.00112776
ADGRV1	cg07122172	0.515702	0.353461	0.00188159	0.0387197	0.162241	B4GALNT1	-0.268	0.0003917	0.00154226
ADGRV1	cg00644103	0.669043	0.506556	0.000310434	0.0140762	0.162487	ABCA3	0.741	5.566e-31	5.54824e-29
ADGRV1	cg26883974	0.636823	0.446768	1.70781e-06	0.000602166	0.190055	GJB2	0.235	0.001996	0.00629664
ADGRV1	cg19915064	0.378668	0.20063	0.00198443	0.0398735	0.178039	MAP6	-0.276	0.0002629	0.00109726
ADGRV1	cg10635645	0.907049	0.754293	1.03133e-11	1.756e-07	0.152756	APOLD1	-0.855	5.243e-50	7.97574e-47
ADGRV1	cg05021846	0.457987	0.24581	0.00103996	0.0277498	0.212177	SLC10A4	-0.231	0.00238	0.00728917
ADGRV1	cg10492801	0.467114	0.250829	2.03867e-06	0.000675926	0.216285	TBX2	-0.263	0.0004998	0.00191996
ADGRV1	cg17891820	0.455552	0.241	0.00237749	0.0440801	0.214552	KIT	-0.348	3.011e-06	1.98725e-05
ADGRV1	cg02690554	0.539614	0.340176	0.00135679	0.0322317	0.199437	CITED1	0.508	1.263e-12	2.09729e-11
ADGRV1	cg24799620	0.315936	0.144566	0.000698547	0.022221	0.17137	PDGFRA	-0.215	0.004816	0.0132169
ADGRV1	cg17978103	0.699669	0.512737	9.21523e-05	0.00703578	0.186932	PMEPA1	-0.498	4.05e-12	6.4763e-11
ADGRV1	cg04566159	0.595067	0.42572	1.59157e-06	0.000574786	0.169347	ACP5	-0.317	2.399e-05	0.000132371
ADGRV1	cg06466031	0.588864	0.39813	0.000273703	0.0131108	0.190734	ZNF790	-0.336	7.064e-06	4.39465e-05
ADGRV1	cg22773093	0.571222	0.373503	0.00208913	0.0410343	0.197718	NELL2	-0.243	0.001346	0.00447235
ADGRV1	cg09213964	0.510805	0.333055	0.00108528	0.0284239	0.17775	LRRC43	-0.434	2.993e-09	3.35455e-08
ADGRV1	cg13384396	0.54163	0.351714	4.7637e-06	0.00116987	0.189915	ADCY5	-0.339	5.942e-06	3.7439e-05
ADGRV1	cg15138289	0.640642	0.465997	0.000253978	0.012569	0.174645	HLA-DPB1	0.384	2.103e-07	1.7366e-06
ADGRV1	cg18956481	0.532266	0.328091	0.00200191	0.0400716	0.204175	CYP24A1	-0.321	1.893e-05	0.000107433
ADGRV1	cg04985396	0.444145	0.241455	0.000146434	0.00917589	0.20269	NEGR1	-0.273	0.0003056	0.00124576
ADGRV1	cg19295951	0.53038	0.241057	8.96345e-05	0.00692082	0.289324	DUOX1	-0.194	0.01117	0.0264226
ADGRV1	cg08316009	0.773551	0.600065	0.000505978	0.0185648	0.173485	ACSF3	-0.56	1.786e-15	3.77803e-14
ADGRV1	cg02345747	0.499564	0.338775	0.000202869	0.0110549	0.160789	LAMP3	0.202	0.007933	0.0200187
ADGRV1	cg05307234	0.867918	0.681348	1.00466e-06	0.000421591	0.18657	PHF20L1	-0.213	0.005193	0.0140553
ADGRV1	cg07131655	0.364748	0.144483	0.000169151	0.0099618	0.220265	CAMKV	-0.173	0.02357	0.0490086
ADGRV1	cg02927346	0.603829	0.45321	1.86748e-05	0.00273304	0.150619	RASL10B	-0.549	7.185e-15	1.44393e-13
ADGRV1	cg20706071	0.388462	0.16345	0.00033239	0.0146293	0.225012	A4GALT	-0.208	0.006351	0.016499
ADGRV1	cg00114029	0.500727	0.333201	0.00120956	0.0302072	0.167526	DLGAP3	-0.193	0.01132	0.0267448
ADGRV1	cg25739882	0.727561	0.561583	5.26525e-05	0.00507584	0.165978	HAR1B	0.392	1.112e-07	9.72423e-07
ADGRV1	cg24074033	0.75065	0.572962	2.11034e-05	0.00294517	0.177688	DBX1	-0.181	0.01801	0.0391704
ADGRV1	cg22322158	0.599497	0.435879	0.000785369	0.0237201	0.163618	MMP20	-0.256	0.0007321	0.00267433
ADGRV1	cg16549389	0.39919	0.180458	0.000545477	0.019355	0.218732	SCNN1B	-0.353	2.195e-06	1.48117e-05
ADGRV1	cg07438246	0.814266	0.610836	1.1507e-06	0.000461132	0.20343	SLC6A6	-0.735	2.494e-30	2.12829e-28
ADGRV1	cg11591636	0.55984	0.394811	0.00132013	0.0317461	0.165028	ZIC5	0.568	5.073e-16	1.14144e-14
ADGRV1	cg10736063	0.479732	0.286955	0.000286968	0.0134691	0.192777	POM121L2	-0.216	0.004624	0.0127681
ADGRV1	cg22264975	0.454965	0.224615	0.00127409	0.0311217	0.23035	RRAGD	-0.253	0.0008236	0.00295884
ADGRV1	cg11228876	0.403636	0.253613	0.00187862	0.0386873	0.150023	NID1	-0.358	1.492e-06	1.02963e-05
ADGRV1	cg08812555	0.495352	0.33264	0.000377475	0.0157193	0.162712	DKK1	-0.29	0.0001178	0.000545544
ADGRV1	cg09660171	0.523266	0.349497	0.00109544	0.0285732	0.17377	LMX1B	-0.19	0.01266	0.0293713
ADGRV1	cg10201807	0.467017	0.311362	0.0014051	0.032869	0.155654	MCTP1	-0.206	0.006905	0.0178059
ADGRV1	cg13412834	0.250958	0.483868	1.02387e-08	1.73343e-05	-0.23291	FNBP1	0.373	5.128e-07	3.99774e-06
ADGRV1	cg05279806	0.891834	0.722334	2.43305e-05	0.00321159	0.1695	NAALADL2	-0.234	0.002058	0.00645324
ADGRV1	cg11083280	0.424248	0.257553	0.00138731	0.0326283	0.166694	RNF182	-0.301	6.196e-05	0.00031027
ADGRV1	cg07091355	0.398201	0.179407	0.000611829	0.020638	0.218794	LMO2	-0.393	1.015e-07	8.92282e-07
ADGRV1	cg13518298	0.513745	0.268847	0.00081689	0.0242541	0.244898	CNTFR	-0.291	0.0001106	0.000515681
ADGRV1	cg23046903	0.345613	0.187947	0.00208343	0.0409708	0.157666	EFEMP2	-0.277	0.0002454	0.00102889
ADGRV1	cg09676684	0.615303	0.389343	2.07433e-06	0.000683891	0.22596	VWCE	-0.359	1.436e-06	9.91764e-06
ADGRV1	cg09661010	0.562083	0.380325	0.000265412	0.0128854	0.181758	SPOCK2	-0.23	0.002505	0.00762262
ADGRV1	cg19423854	0.396703	0.200399	0.00100057	0.0271649	0.196303	WSCD1	-0.38	2.872e-07	2.33199e-06
ADGRV1	cg24102241	0.578597	0.353353	7.22055e-05	0.00610292	0.225245	GAMT	-0.348	3.182e-06	2.0863e-05
ADGRV1	cg09515098	0.444873	0.216894	4.39902e-06	0.00111134	0.227979	GFI1	0.576	1.753e-16	4.13302e-15
ADGRV1	cg22941409	0.81785	0.662309	0.000352361	0.0151199	0.155541	HLA-DPA1	0.458	2.972e-10	3.77165e-09
ADGRV1	cg23376821	0.548323	0.304699	4.76558e-06	0.00117	0.243624	RUNX2	-0.231	0.002385	0.00729682
ADGRV1	cg14131526	0.415816	0.244496	0.00140532	0.0328725	0.171321	PPP1R14A	-0.303	5.755e-05	0.000291398
ADGRV1	cg06525892	0.407292	0.178286	0.00148017	0.0338516	0.229006	ARL10	-0.21	0.005922	0.0155906
ADGRV1	cg22571530	0.481148	0.307721	0.000213149	0.0113751	0.173427	NFASC	-0.414	1.844e-08	1.82357e-07
ADGRV1	cg19308222	0.574086	0.401516	0.00126431	0.030988	0.17257	EREG	-0.736	1.996e-30	1.77249e-28
ADGRV1	cg19062099	0.542777	0.37365	0.000133765	0.00870133	0.169127	KCNN2	0.512	7.984e-13	1.343e-11
ADGRV1	cg12500976	0.382429	0.184729	0.00217734	0.0419916	0.1977	EFHD1	-0.227	0.002827	0.00840866
ADGRV1	cg12961059	0.468012	0.309083	3.71953e-05	0.00413895	0.158929	ROBO3	0.18	0.01816	0.0394745
ADGRV1	cg04846243	0.427986	0.159841	6.57662e-06	0.00143378	0.268145	IGF2BP1	-0.18	0.01844	0.0398948
ADGRV1	cg14675869	0.577369	0.729061	0.000294218	0.0136637	-0.151692	FHOD3	0.625	6.825e-20	2.48743e-18
ADGRV1	cg11729679	0.397461	0.244826	0.000892916	0.025482	0.152636	BCL2L11	0.316	2.55e-05	0.000140481
ADGRV1	cg04685962	0.885684	0.719883	6.94736e-06	0.00148274	0.165801	NKD1	-0.792	4.69e-38	1.65751e-35
ADGRV1	cg07691146	0.761843	0.586667	1.1052e-05	0.00197372	0.175176	FAM124A	0.186	0.01484	0.0334464
ADGRV1	cg14351952	0.697282	0.546099	0.000348315	0.0150235	0.151183	PDCD1LG2	0.283	0.0001724	0.000758352
ADGRV1	cg26118435	0.490622	0.301734	0.00044354	0.0172174	0.188889	RBMS1	-0.177	0.02064	0.0438972
ADGRV1	cg03719155	0.643431	0.451015	4.40897e-07	0.000239968	0.192415	ACP5	-0.325	1.445e-05	8.38714e-05
ADGRV1	cg16212145	0.574841	0.726689	0.00119471	0.0299963	-0.151848	GZMB	0.185	0.01528	0.0342813
ADGRV1	cg00679763	0.581403	0.749931	0.00120567	0.0301527	-0.168528	UBE2Z	-0.367	8.013e-07	5.97525e-06
ADGRV1	cg03097389	0.743991	0.568017	0.000246186	0.0123486	0.175975	TSC22D1	-0.539	3.02e-14	5.78662e-13
ADGRV1	cg13428480	0.377527	0.183561	0.00219043	0.0421243	0.193966	VANGL2	-0.62	1.441e-19	5.05694e-18
ADGRV1	cg03711485	0.697406	0.543158	0.0020535	0.0406484	0.154248	NKX2-3	-0.286	0.0001487	0.000667614
ADGRV1	cg12334013	0.616672	0.428376	0.00181917	0.0380032	0.188296	EEPD1	-0.605	1.995e-18	6.23224e-17
ADGRV1	cg26921093	0.858705	0.704693	9.57749e-05	0.00719174	0.154012	AXIN2	-0.563	1.172e-15	2.525e-14
ADGRV1	cg07370771	0.52461	0.350046	0.000156762	0.00954054	0.174563	VENTX	-0.406	3.494e-08	3.31745e-07
ADGRV1	cg27398263	0.481142	0.27508	0.00190655	0.0389997	0.206062	POU4F1	-0.429	4.754e-09	5.08663e-08
ADGRV1	cg16449699	0.4913	0.24778	0.000120243	0.00819193	0.243519	IGF2BP1	-0.196	0.01015	0.0244798
ADGRV1	cg15866977	0.375416	0.17582	0.00239853	0.0442988	0.199595	NOTUM	-0.384	2.147e-07	1.76626e-06
ADGRV1	cg23986335	0.401749	0.215173	9.00984e-05	0.00694229	0.186576	KCNS3	-0.338	6.201e-06	3.89656e-05
ADGRV1	cg11333886	0.487474	0.281846	0.000806562	0.0240779	0.205628	DSCAML1	-0.301	6.381e-05	0.000318259
ADGRV1	cg05452524	0.54453	0.359572	0.00252421	0.0455844	0.184958	HLF	-0.242	0.001444	0.00477079
ADGRV1	cg01023798	0.725182	0.545138	9.93585e-05	0.00734908	0.180044	SDK1	0.371	5.801e-07	4.4598e-06
ADGRV1	cg24187758	0.807206	0.643416	7.68326e-07	0.000351495	0.16379	RADIL	0.215	0.004816	0.0132169
ADGRV1	cg04635849	0.680928	0.501522	9.93955e-05	0.00735098	0.179406	CHN2	-0.559	2.029e-15	4.26114e-14
ADGRV1	cg23698058	0.354748	0.169426	0.00086719	0.0250732	0.185322	PRKACB	-0.263	0.0004977	0.00191561
ADGRV1	cg06984073	0.466841	0.270302	3.00486e-05	0.00364896	0.196539	SV2C	-0.223	0.003355	0.00974066
ADGRV1	cg16909109	0.374404	0.197399	0.000313737	0.0141577	0.177005	KIF6	-0.239	0.001655	0.00537303
ADGRV1	cg24924091	0.504913	0.347239	0.000563654	0.0197128	0.157673	COMP	-0.199	0.009055	0.0223677
ADGRV1	cg04645342	0.546381	0.319792	8.18113e-05	0.0065632	0.226589	NEGR1	-0.266	0.0004436	0.0017299
ADGRV1	cg07563569	0.470739	0.221543	7.89554e-05	0.00643125	0.249196	NXPH3	-0.366	8.587e-07	6.31718e-06
ADGRV1	cg02924562	0.367696	0.146912	0.000462079	0.0176264	0.220784	SLC30A2	-0.425	6.861e-09	7.17861e-08
ADGRV1	cg07376381	0.698182	0.51762	7.27153e-05	0.00612879	0.180562	LCK	0.205	0.007195	0.0184208
ADGRV1	cg08480223	0.470006	0.263612	0.000727407	0.0227328	0.206394	LIN7A	-0.373	5.217e-07	4.05808e-06
ADGRV1	cg02005147	0.427641	0.266972	0.00181992	0.0380117	0.160669	HHIPL1	-0.215	0.004658	0.0128407
ADGRV1	cg26033870	0.839556	0.662592	3.46793e-08	4.03977e-05	0.176964	MAPK14	-0.475	5.414e-11	7.69083e-10
ADGRV1	cg04811205	0.843194	0.67402	2.60721e-05	0.00334923	0.169174	CCDC88A	0.332	9.218e-06	5.55398e-05
ADGRV1	cg17641046	0.415543	0.182418	0.000847751	0.0247594	0.233125	MLH1	-0.791	6.772e-38	2.04258e-35
ADGRV1	cg05810129	0.348126	0.530344	0.000538842	0.0192271	-0.182219	FAM107B	-0.41	2.567e-08	2.47082e-07
ADGRV1	cg07070039	0.531939	0.371866	0.000613496	0.0206688	0.160073	GRID2IP	-0.183	0.01647	0.0365526
ADGRV1	cg17841545	0.776016	0.607632	4.58158e-06	0.0011408	0.168385	NRAP	0.237	0.001797	0.00574082
ADGRV1	cg11824582	0.739197	0.57842	0.00045507	0.0174707	0.160776	SYNE1	0.353	2.195e-06	1.48117e-05
ADGRV1	cg17778441	0.480373	0.316561	0.00112997	0.0290786	0.163812	ZNF570	-0.731	6.646e-30	5.01143e-28
ADGRV1	cg12417362	0.536185	0.376382	7.26719e-05	0.00612713	0.159803	NAV1	-0.183	0.01668	0.0369274
ADGRV1	cg05674150	0.582104	0.393131	8.25242e-05	0.00659631	0.188973	BNC2	-0.203	0.007599	0.0192732
ADGRV1	cg24919790	0.427191	0.24343	0.000709147	0.0224138	0.18376	CH25H	-0.212	0.005293	0.0142829
ADGRV1	cg16492341	0.547835	0.32494	0.00141496	0.0330011	0.222895	APBB1IP	0.282	0.000183	0.000798255
ADGRV1	cg19619174	0.43578	0.197197	0.000284964	0.0134143	0.238583	OXTR	-0.298	7.625e-05	0.000372499
ADGRV1	cg03465861	0.529015	0.343952	5.33701e-05	0.00511644	0.185063	ISL2	0.211	0.005514	0.0147315
ADGRV1	cg13399952	0.374876	0.57758	8.23931e-08	7.47437e-05	-0.202703	FNBP1	0.419	1.19e-08	1.20929e-07
ADGRV1	cg00804587	0.662093	0.476682	0.000337442	0.0147564	0.185411	CLDN1	-0.463	1.832e-10	2.40338e-09
ADGRV1	cg09106903	0.414543	0.234737	0.00202921	0.0403773	0.179807	ESRRG	-0.229	0.00254	0.00769034
ADGRV1	cg19065831	0.493599	0.265463	0.000531459	0.0190799	0.228135	SLC10A4	-0.199	0.008962	0.022178
ADGRV1	cg08664487	0.652761	0.501814	0.000998381	0.0271316	0.150946	BEND6	-0.2	0.00884	0.021914
ADGRV1	cg24797276	0.546594	0.39043	0.000783713	0.0236905	0.156164	ENOX1	0.285	0.0001565	0.000697176
ADGRV1	cg22935456	0.418979	0.224249	6.51348e-05	0.00574691	0.19473	ZNF470	-0.736	1.911e-30	1.73668e-28
ADGRV1	cg25074751	0.476981	0.281521	0.000410304	0.0164708	0.19546	RAPGEF4	-0.52	3.192e-13	5.60651e-12
ADGRV1	cg02337349	0.43444	0.231196	8.81275e-05	0.00685351	0.203244	SLC38A3	-0.248	0.001078	0.00371853
ADGRV1	cg05791946	0.757501	0.57303	3.22152e-05	0.00379978	0.18447	PRDM16	0.645	1.649e-21	6.79567e-20
ADGRV1	cg11235594	0.437202	0.616943	0.000134857	0.00874141	-0.179741	NPHP1	0.434	3.127e-09	3.47767e-08
ADGRV1	cg27363829	0.554362	0.318051	0.00101486	0.027378	0.236311	SLITRK3	-0.21	0.005886	0.0155133
ADGRV1	cg26010218	0.628984	0.359636	3.26444e-05	0.00383206	0.269348	FRAS1	0.245	0.001216	0.00410948
ADGRV1	cg25611476	0.448401	0.189413	7.32361e-05	0.00615436	0.258988	MEF2C	-0.182	0.01718	0.0378189
ADGRV1	cg10930156	0.476483	0.243912	6.96008e-06	0.00148408	0.232572	TBX2	-0.229	0.002617	0.00788322
ADGRV1	cg15645220	0.449277	0.236655	0.000938421	0.0261922	0.212622	NPPC	-0.182	0.01711	0.0377028
ADGRV1	cg14904464	0.473471	0.258461	0.000397113	0.0161741	0.215009	NELL2	-0.284	0.0001695	0.000748418
ADGRV1	cg06407470	0.424565	0.189332	0.000306885	0.0139921	0.235232	SV2C	-0.238	0.001688	0.0054599
ADGRV1	cg02089629	0.504362	0.337486	0.000783681	0.0236901	0.166876	VENTX	-0.411	2.293e-08	2.24664e-07
ADGRV1	cg07766612	0.500889	0.301058	0.00027743	0.013211	0.199831	SLC30A2	-0.496	5.037e-12	7.90644e-11
ADGRV1	cg13554207	0.516233	0.365811	0.00254295	0.0457663	0.150422	LPAR3	-0.316	2.62e-05	0.000143053
ADGRV1	cg17079833	0.592184	0.403606	9.43917e-05	0.00713124	0.188578	ST8SIA1	-0.245	0.001222	0.00412856
ADGRV1	cg03663215	0.462363	0.30075	0.00168284	0.0363956	0.161612	ADCY2	-0.175	0.02217	0.0466268
AMER1	cg14086045	0.214538	0.402799	0.000936559	0.0261668	-0.188261	KIRREL	-0.408	2.998e-08	2.86361e-07
AMER1	cg12612104	0.187093	0.401483	0.000349148	0.0150447	-0.21439	KIRREL	-0.456	3.525e-10	4.42053e-09
AMER1	cg24079361	0.21251	0.377157	0.00279335	0.0482299	-0.164647	SERP2	-0.756	6.397e-33	8.5102e-31
ANK2	cg05726600	0.483117	0.298537	0.00103573	0.0276832	0.18458	TMEM176B	-0.74	6.644e-31	6.29974e-29
ANK2	cg08984023	0.490022	0.306076	0.00269037	0.0472329	0.183946	ZNF365	-0.202	0.008124	0.0203743
ANK2	cg22402852	0.45362	0.290465	0.0024749	0.0450828	0.163155	CYP2U1	-0.233	0.002119	0.00661193
ANK2	cg27261733	0.697828	0.536608	0.000225292	0.0117427	0.16122	LSP1	0.247	0.0011	0.00378536
ANK2	cg17759443	0.410595	0.173566	0.00108567	0.0284295	0.23703	ADAM33	-0.174	0.02252	0.0471729
ANK2	cg02914047	0.686771	0.516388	0.000355216	0.0151925	0.170383	RNF128	-0.491	8.765e-12	1.34151e-10
ANK2	cg14062643	0.689796	0.523422	8.1523e-05	0.0065494	0.166374	PIP5KL1	0.212	0.005276	0.0142557
ANK2	cg04234680	0.445031	0.24379	0.000412833	0.0165293	0.201241	TRIM9	-0.298	7.585e-05	0.000371166
ANK2	cg09054518	0.51569	0.361649	0.00278848	0.0481826	0.154041	KEL	0.308	4.074e-05	0.000214865
ANK2	cg07594209	0.548839	0.377058	0.00208585	0.0409975	0.171781	BASP1	-0.19	0.01298	0.0299864
ANK2	cg10783469	0.570195	0.406751	0.000924939	0.0259878	0.163444	ZNF577	-0.489	1.145e-11	1.74255e-10
ANK2	cg24658360	0.643797	0.47259	0.00012232	0.00827282	0.171207	ENOX1	0.189	0.01315	0.0302971
ANK2	cg09062708	0.727754	0.526738	0.000977823	0.0268109	0.201016	NFIA	-0.301	6.412e-05	0.000318805
ANK2	cg08232905	0.555186	0.344094	0.00282433	0.0485274	0.211092	ADAMTS3	-0.205	0.007283	0.0185917
ANK2	cg13564825	0.596629	0.347222	4.82907e-05	0.00482675	0.249407	PPP1R14A	-0.401	5.481e-08	4.96297e-07
ANK2	cg26477573	0.515136	0.356812	0.000551848	0.0194826	0.158325	EPHX3	-0.322	1.763e-05	0.000100494
ANK2	cg00762160	0.432968	0.245136	0.00203058	0.0403913	0.187832	PAX9	0.285	0.0001577	0.000698785
ANK2	cg01117452	0.673166	0.519708	0.00111113	0.0288043	0.153458	RGS6	0.181	0.01778	0.0388052
ANK2	cg07837556	0.45558	0.254863	0.00186422	0.0385203	0.200718	TRAM1L1	-0.469	1.026e-10	1.40941e-09
ANK2	cg14399018	0.65192	0.821512	0.000662303	0.0215662	-0.169592	GRM8	0.304	5.359e-05	0.000274445
ANK2	cg14591667	0.592493	0.366698	0.002286	0.0431405	0.225795	B4GALNT2	-0.232	0.002288	0.0070444
ANK2	cg23331484	0.614501	0.450306	0.000860342	0.0249633	0.164195	SLC7A10	-0.198	0.009307	0.0228595
ANK2	cg00370414	0.683352	0.515144	0.000634517	0.0210626	0.168208	ZSCAN18	-0.686	3.844e-25	2.02551e-23
ANK2	cg10893986	0.22243	0.372675	0.00237058	0.0440101	-0.150245	PRDM16	-0.256	0.0007209	0.00263699
ANK2	cg10868817	0.717847	0.505366	0.000147823	0.00922507	0.21248	ZFPM2	-0.259	0.0006357	0.0023519
ANK2	cg21582112	0.630288	0.444911	0.000352663	0.015128	0.185377	HOXC4	0.385	2.011e-07	1.67646e-06
ANK2	cg00988577	0.72391	0.567746	0.000538729	0.0192247	0.156164	HLA-DOA	0.423	7.876e-09	8.21113e-08
ANK2	cg08962682	0.476958	0.224789	0.00229249	0.0432033	0.252169	RIMKLB	-0.269	0.0003745	0.00148526
ANK2	cg00539386	0.492815	0.33578	0.00123679	0.0305971	0.157035	ADAM33	-0.222	0.003495	0.010081
ANK2	cg16918846	0.525132	0.337278	0.000379214	0.0157613	0.187855	IGFBPL1	-0.323	1.661e-05	9.56784e-05
ANK2	cg03014628	0.37746	0.212076	0.00184242	0.0382659	0.165385	RAB3C	-0.203	0.007689	0.0194732
ANK2	cg03562414	0.559828	0.358062	0.00123788	0.0306158	0.201765	ZNF577	-0.527	1.284e-13	2.31929e-12
ANK2	cg21180599	0.580932	0.405201	0.000569045	0.0198183	0.175731	TLE6	0.248	0.001052	0.00364466
ANK2	cg22730305	0.476297	0.260679	0.000242774	0.0122506	0.215617	PPP1R14A	-0.318	2.222e-05	0.000124032
ANK2	cg11970703	0.647116	0.475713	0.00079771	0.0239332	0.171402	ABCA12	0.458	2.925e-10	3.72416e-09
ANK2	cg14195122	0.615802	0.451065	4.13648e-05	0.00440492	0.164737	ZNF790	-0.459	2.588e-10	3.32168e-09
ANK2	cg15449956	0.588085	0.424743	0.00186274	0.038501	0.163342	ZFPM2	-0.287	0.0001386	0.000626448
ANK2	cg02302089	0.71229	0.539426	0.000187103	0.0105504	0.172864	IGF2BP3	0.594	1.163e-17	3.22945e-16
ANK2	cg00085416	0.630118	0.450278	0.000682793	0.0219439	0.17984	STAU2	-0.232	0.002266	0.0069939
ANK2	cg24775172	0.512249	0.334183	0.000308993	0.014042	0.178065	ZNF790	-0.279	0.0002187	0.000931792
ANK2	cg14089692	0.540801	0.383667	0.00230715	0.0433537	0.157134	ADAM33	-0.263	0.0005179	0.00197525
ANK2	cg26772766	0.472393	0.233764	0.00207127	0.040838	0.238629	RTN4RL1	-0.429	4.935e-09	5.25139e-08
ANK2	cg20332195	0.498635	0.34472	0.00246886	0.0450202	0.153914	ZNF518B	-0.503	2.437e-12	3.93111e-11
ANK2	cg08835464	0.672242	0.482144	0.000168038	0.00992547	0.190097	TRPV6	0.465	1.441e-10	1.92655e-09
ANK2	cg13359948	0.583633	0.42424	0.00223843	0.0426348	0.159393	ZNF256	-0.724	4.454e-29	3.12925e-27
ANK2	cg04836786	0.39478	0.191525	0.000734594	0.0228642	0.203255	HLTF	-0.688	2.557e-25	1.38276e-23
ANK2	cg07825094	0.501788	0.340788	1.67707e-05	0.00255664	0.161	ZNF790	-0.43	4.429e-09	4.7813e-08
ANK2	cg18876786	0.598249	0.386205	4.51979e-05	0.00464134	0.212044	ZNF790	-0.518	4.051e-13	7.04455e-12
ANK2	cg25977026	0.819098	0.664654	2.99896e-05	0.00364547	0.154445	KDM1A	-0.277	0.0002391	0.00100452
ANK2	cg22596806	0.691526	0.537176	0.00037706	0.0157086	0.15435	RGS7	0.245	0.001245	0.00419694
ANK2	cg18303360	0.536231	0.371207	0.000964301	0.0265996	0.165024	SLC30A2	-0.378	3.435e-07	2.76094e-06
ANK2	cg13600489	0.447383	0.289911	0.00183804	0.0382144	0.157472	NKX2-1	-0.24	0.001576	0.00516969
ANK2	cg20232102	0.529706	0.32564	5.91918e-05	0.00543848	0.204066	PPP1R14A	-0.366	8.625e-07	6.31718e-06
ANK2	cg19589811	0.497896	0.332823	0.00101094	0.0273174	0.165072	FAM181B	-0.239	0.001606	0.0052451
ANK2	cg10916569	0.475095	0.276273	0.00244563	0.0447889	0.198822	BNC2	-0.181	0.01793	0.0390182
ANK2	cg00848374	0.681414	0.518662	0.000825941	0.0244057	0.162753	KCNK2	0.285	0.0001571	0.000698517
ANK2	cg10805039	0.543087	0.379931	0.0014745	0.0337789	0.163157	NXN	0.18	0.01842	0.0398948
ANK2	cg21926402	0.371856	0.184365	0.00172924	0.0369432	0.187492	HLTF	-0.675	4.436e-24	2.14968e-22
ANK2	cg20930201	0.476321	0.313969	0.000696218	0.0221799	0.162351	SLC47A1	-0.188	0.01375	0.0314311
ANK2	cg21604357	0.795241	0.642125	0.000152699	0.00939516	0.153117	PRDM16	0.553	4.338e-15	8.94917e-14
ANK2	cg08567913	0.676081	0.5008	3.7e-06	0.000994692	0.175281	ZBTB16	0.211	0.00557	0.0148596
ANK2	cg07246713	0.598905	0.41859	0.00185867	0.0384535	0.180315	OPRL1	0.21	0.005754	0.0152044
ANK2	cg26806603	0.734963	0.572611	0.000223021	0.0116728	0.162352	KEL	0.25	0.0009963	0.00346989
ANK2	cg08196968	0.734017	0.515624	3.01876e-08	3.68437e-05	0.218393	PPP1R14A	-0.318	2.247e-05	0.000125208
ANK2	cg09096234	0.69997	0.543545	0.00142624	0.0331526	0.156424	TGFBI	-0.678	2.521e-24	1.23709e-22
ANK2	cg12592359	0.749473	0.59274	0.000157187	0.00955491	0.156733	ASXL1	-0.206	0.006765	0.0174772
ANK2	cg21846305	0.503436	0.336569	0.00119996	0.0300728	0.166868	NELL2	-0.283	0.0001737	0.000762824
ANK2	cg22745397	0.7228	0.558636	0.00104153	0.0277737	0.164164	BEND4	0.175	0.02223	0.0466913
ANK2	cg04099454	0.683305	0.491864	0.00237243	0.044029	0.191441	ABCB1	-0.279	0.0002183	0.000930541
ANK2	cg10635122	0.55119	0.353539	0.00101876	0.0274372	0.197651	ZNF577	-0.503	2.346e-12	3.80714e-11
ANK2	cg24183909	0.400714	0.212845	0.00217169	0.0419294	0.187869	TRAM1L1	-0.468	1.093e-10	1.49441e-09
ANK2	cg17890044	0.798203	0.628299	5.60885e-06	0.0012983	0.169905	PRDM16	0.58	8.835e-17	2.20014e-15
ANK2	cg07595291	0.329442	0.15647	0.00119754	0.0300366	0.172972	PPP1R14A	-0.254	0.0007992	0.0028848
ANK2	cg18123319	0.380475	0.19305	0.00189119	0.0388252	0.187426	ADAMTS3	-0.226	0.002971	0.00878767
ANK2	cg10162691	0.527865	0.32265	0.00197524	0.0397714	0.205216	RND2	-0.316	2.572e-05	0.000140938
ANK2	cg09260640	0.42999	0.206703	0.00181464	0.0379527	0.223288	ZNF419	-0.642	2.834e-21	1.13711e-19
ANK2	cg17816394	0.427794	0.227006	0.00239113	0.0442212	0.200788	GNG4	-0.596	7.931e-18	2.25969e-16
ANK2	cg16441900	0.757683	0.606112	0.000306827	0.013991	0.151571	NXN	0.211	0.00549	0.0146925
ANK2	cg04415672	0.585005	0.399083	0.00118629	0.0298809	0.185921	CTDSP2	-0.239	0.001619	0.00527524
ANK2	cg01584389	0.619197	0.456477	0.000734216	0.0228565	0.16272	BTNL2	0.179	0.01927	0.0414377
ANK2	cg18031850	0.514919	0.340646	0.000296214	0.0137169	0.174273	SLC7A10	-0.18	0.01852	0.0400085
ANK2	cg24794228	0.458402	0.265009	0.00129043	0.031348	0.193393	ZNF577	-0.48	3.226e-11	4.76049e-10
ANK2	cg26827247	0.56558	0.385736	0.0024064	0.0443836	0.179844	CCDC67	-0.215	0.004723	0.0129922
ANK2	cg09567473	0.566693	0.369194	0.000100932	0.00741291	0.197499	ZNF790	-0.463	1.791e-10	2.35843e-09
ANK2	cg15745619	0.414173	0.200914	0.00188984	0.0388105	0.213259	ZNF419	-0.641	3.686e-21	1.46719e-19
ANK2	cg10662093	0.431183	0.264361	0.000541428	0.0192788	0.166822	PPP1R14A	-0.322	1.744e-05	9.98921e-05
ANK2	cg20267897	0.633619	0.42727	0.00157586	0.0350842	0.20635	ZBTB46	0.336	6.985e-06	4.35015e-05
ANK2	cg22379207	0.526114	0.35969	0.0011812	0.0298119	0.166424	ZNF790	-0.517	4.577e-13	7.89645e-12
ANK2	cg10400937	0.502996	0.345739	0.000315121	0.0141929	0.157258	ZNF790	-0.468	1.121e-10	1.5309e-09
ANK2	cg18276155	0.604114	0.451697	0.00185199	0.0383766	0.152417	MCC	0.374	4.7e-07	3.69204e-06
ANK2	cg16731240	0.590318	0.406187	0.00168863	0.0364678	0.184131	ZNF577	-0.512	8.128e-13	1.36068e-11
ANK2	cg04566159	0.591965	0.430919	0.000216694	0.0114806	0.161046	ACP5	-0.317	2.399e-05	0.000132371
ANK2	cg06466031	0.595983	0.40229	0.000121783	0.00825252	0.193693	ZNF790	-0.336	7.064e-06	4.39465e-05
ANK2	cg14131526	0.44318	0.244884	0.000462735	0.017641	0.198296	PPP1R14A	-0.303	5.755e-05	0.000291398
ANK2	cg19308222	0.569315	0.407072	0.000690001	0.0220706	0.162244	EREG	-0.736	1.996e-30	1.77249e-28
ANK2	cg21071844	0.446941	0.286348	0.00278619	0.0481608	0.160593	SIX1	-0.216	0.00455	0.0125876
ANK3	cg20655405	0.194966	0.380794	0.000298115	0.0137629	-0.185828	ZNF543	-0.786	3.97e-37	9.85123e-35
ANK3	cg01265860	0.463081	0.299558	0.000231532	0.0119297	0.163523	RUNX1	-0.212	0.005431	0.0146001
ANK3	cg05726600	0.475692	0.290731	5.60274e-05	0.00526699	0.184961	TMEM176B	-0.74	6.644e-31	6.29974e-29
ANK3	cg25599161	0.640986	0.474836	1.06445e-05	0.00192954	0.16615	CAPN10	-0.306	4.773e-05	0.000247698
ANK3	cg20288341	0.757908	0.53358	3.73294e-08	4.26116e-05	0.224327	LY6G6E	-0.634	1.312e-20	5.01138e-19
ANK3	cg09075137	0.602712	0.430055	0.000163324	0.00976883	0.172657	SCEL	0.336	7.229e-06	4.48375e-05
ANK3	cg01869273	0.406765	0.231785	0.00145756	0.0335626	0.17498	MERTK	-0.21	0.005816	0.0153415
ANK3	cg03403155	0.482967	0.322082	0.0001632	0.00976426	0.160885	UBR5	-0.23	0.002427	0.00740588
ANK3	cg14607812	0.414692	0.158374	4.42201e-05	0.00458368	0.256318	ADAM19	-0.292	0.0001082	0.000508216
ANK3	cg03929575	0.771551	0.61458	2.55544e-06	0.000782959	0.156971	TMTC1	0.211	0.005681	0.015057
ANK3	cg14852736	0.791177	0.615312	1.28169e-05	0.00216683	0.175865	PRDM16	0.627	4.96e-20	1.81338e-18
ANK3	cg14247325	0.482539	0.318681	7.01029e-05	0.00599809	0.163857	MIR548F5	0.201	0.008237	0.0205957
ANK3	cg02334660	0.654646	0.497303	0.000506691	0.0185806	0.157343	AREG	-0.502	2.656e-12	4.27059e-11
ANK3	cg06854084	0.443238	0.293197	0.00281555	0.0484444	0.150041	NKX2-3	-0.257	0.0006897	0.00253879
ANK3	cg08984023	0.467655	0.301575	0.00284711	0.0487524	0.16608	ZNF365	-0.202	0.008124	0.0203743
ANK3	cg17832341	0.440566	0.178736	0.000147514	0.0092147	0.26183	POU6F2	-0.183	0.01686	0.0372269
ANK3	cg07132005	0.588111	0.398633	0.000101065	0.00741819	0.189478	PTPRZ1	0.186	0.0148	0.0334197
ANK3	cg16299576	0.409394	0.244842	0.00188237	0.0387277	0.164552	XKR6	0.181	0.01789	0.0389724
ANK3	cg15996043	0.240898	0.391874	0.00086198	0.0249886	-0.150976	SMOC1	-0.653	3.751e-22	1.62072e-20
ANK3	cg16155858	0.703681	0.525243	3.60862e-05	0.00406594	0.178438	FOSL2	0.221	0.003718	0.0105985
ANK3	cg11721803	0.539996	0.32661	8.61559e-05	0.00676584	0.213386	COL2A1	-0.209	0.006084	0.0159463
ANK3	cg07302938	0.794212	0.629868	0.000430313	0.0169231	0.164344	ARL4A	-0.37	6.241e-07	4.72436e-06
ANK3	cg22402852	0.472166	0.278068	5.93908e-05	0.00544839	0.194098	CYP2U1	-0.233	0.002119	0.00661193
ANK3	cg05035143	0.702153	0.466185	1.69846e-05	0.00257667	0.235969	DNAJC15	-0.582	6.45e-17	1.65936e-15
ANK3	cg08391321	0.360625	0.156202	0.00154168	0.0346419	0.204423	MCC	-0.175	0.02236	0.046939
ANK3	cg22826874	0.461252	0.287893	0.00251449	0.0454903	0.173359	PCOLCE2	-0.195	0.01065	0.0255046
ANK3	cg25509174	0.431332	0.184532	0.000527413	0.0190008	0.246799	PCOLCE2	-0.233	0.00215	0.00667769
ANK3	cg27261733	0.682968	0.531625	1.4831e-05	0.0023719	0.151343	LSP1	0.247	0.0011	0.00378536
ANK3	cg24116259	0.4812	0.308009	0.00208772	0.0410181	0.17319	TTC9B	0.25	0.0009798	0.00342369
ANK3	cg25464787	0.808228	0.640094	1.03685e-06	0.000430383	0.168134	PYHIN1	0.266	0.0004414	0.00172305
ANK3	cg17759443	0.38379	0.167324	0.000663819	0.0215955	0.216466	ADAM33	-0.174	0.02252	0.0471729
ANK3	cg27500148	0.589812	0.342393	0.00174748	0.0371641	0.247419	RPL23	-0.265	0.0004724	0.00183018
ANK3	cg02978184	0.478354	0.241974	0.00046043	0.0175901	0.23638	ADCY5	-0.332	9.317e-06	5.59244e-05
ANK3	cg07085167	0.796701	0.573427	8.13287e-07	0.000365096	0.223274	FBXO34	-0.366	8.46e-07	6.25525e-06
ANK3	cg00532474	0.650963	0.401349	6.25652e-06	0.00139129	0.249615	PSTPIP2	-0.513	7.631e-13	1.2861e-11
ANK3	cg01308409	0.485293	0.296431	0.000361189	0.0153379	0.188863	KL	-0.189	0.01353	0.0310765
ANK3	cg02914047	0.691756	0.506591	2.49066e-05	0.00325855	0.185165	RNF128	-0.491	8.765e-12	1.34151e-10
ANK3	cg10646395	0.551968	0.397676	0.00140409	0.0328565	0.154292	PRDM11	-0.365	9.365e-07	6.76849e-06
ANK3	cg02783889	0.344706	0.18196	0.000902685	0.0256324	0.162746	SCUBE2	-0.313	2.979e-05	0.000160674
ANK3	cg09155701	0.450911	0.170586	3.89497e-05	0.00424966	0.280325	ARL10	-0.225	0.003111	0.0091484
ANK3	cg04504441	0.386913	0.206866	0.000368737	0.0155183	0.180047	FSTL4	-0.243	0.00134	0.00445961
ANK3	cg05357932	0.572608	0.357298	3.06847e-05	0.00369137	0.21531	ZNRF2	-0.433	3.26e-09	3.60724e-08
ANK3	cg04420889	0.493816	0.336452	0.000617338	0.0207388	0.157364	SGK2	-0.61	8.142e-19	2.67235e-17
ANK3	cg12621514	0.537401	0.308799	0.000131168	0.00860676	0.228602	DKK1	-0.186	0.01507	0.0339058
ANK3	cg01591025	0.501906	0.319064	5.91511e-06	0.00134303	0.182842	OSBPL3	-0.283	0.0001721	0.000757508
ANK3	cg08912146	0.462827	0.248411	0.000856666	0.0249044	0.214416	PCOLCE2	-0.227	0.0028	0.00833686
ANK3	cg21396988	0.703923	0.537534	3.57754e-05	0.00404578	0.166388	TAS1R3	-0.291	0.0001105	0.000515681
ANK3	cg12695989	0.413021	0.241364	0.00112421	0.0289947	0.171658	FREM2	-0.275	0.0002664	0.00110896
ANK3	cg14567287	0.381818	0.228916	0.00116597	0.0295937	0.152902	DNAJB6	-0.212	0.005409	0.0145582
ANK3	cg09156233	0.384372	0.175116	0.000282615	0.0133503	0.209256	BMPR1B	-0.259	0.0006166	0.00229287
ANK3	cg16126280	0.468799	0.265121	0.000572141	0.0198795	0.203679	EBF1	-0.222	0.003494	0.010081
ANK3	cg19035232	0.244803	0.415189	0.00128153	0.0312284	-0.170386	TSHZ2	-0.362	1.117e-06	7.87618e-06
ANK3	cg14062643	0.670616	0.519122	0.000375738	0.0156765	0.151494	PIP5KL1	0.212	0.005276	0.0142557
ANK3	cg06879219	0.160794	0.316735	0.000243299	0.0122653	-0.155941	SMOC1	-0.426	6.275e-09	6.61095e-08
ANK3	cg00879447	0.395195	0.20324	0.001702	0.0366239	0.191955	CCDC85A	-0.234	0.002115	0.00660416
ANK3	cg05388492	0.343721	0.176454	0.000733058	0.0228335	0.167267	ESRRG	-0.203	0.007821	0.0197732
ANK3	cg13548601	0.412849	0.186718	0.000611598	0.0206336	0.226131	TMEM200B	-0.18	0.01832	0.0397211
ANK3	cg09649610	0.482273	0.219036	2.87751e-05	0.00355647	0.263237	GNG4	-0.606	1.628e-18	5.1362e-17
ANK3	cg16423028	0.467026	0.249902	0.000311972	0.014114	0.217124	NKAIN3	-0.205	0.007274	0.0185755
ANK3	cg10128806	0.555943	0.396266	0.00187288	0.0386185	0.159677	FRAS1	0.211	0.005639	0.0149873
ANK3	cg24126187	0.527146	0.331657	0.000791857	0.0238306	0.195488	PTH1R	-0.246	0.001157	0.00393823
ANK3	cg09054518	0.530404	0.350556	0.000493562	0.0183059	0.179847	KEL	0.308	4.074e-05	0.000214865
ANK3	cg25870420	0.395627	0.157362	8.23735e-06	0.0016471	0.238265	ITGA9	-0.577	1.561e-16	3.72807e-15
ANK3	cg00465841	0.528415	0.324981	0.000604	0.020494	0.203434	BHLHE22	-0.205	0.007265	0.0185674
ANK3	cg15863924	0.459289	0.269614	0.00179506	0.037732	0.189675	C20orf194	-0.229	0.002552	0.00771439
ANK3	cg03926852	0.640905	0.485955	7.23427e-05	0.00610971	0.154951	LY6G6E	-0.597	6.641e-18	1.94766e-16
ANK3	cg03153658	0.41178	0.202404	0.00100681	0.0272542	0.209376	ZNF470	-0.696	4.458e-26	2.51981e-24
ANK3	cg21225170	0.47505	0.301417	0.00199188	0.0399565	0.173633	GFRA3	-0.375	4.492e-07	3.54617e-06
ANK3	cg17014009	0.425527	0.172394	2.42502e-05	0.00320511	0.253133	CACNB4	-0.287	0.0001409	0.000635285
ANK3	cg09241381	0.468737	0.255238	0.000506271	0.0185713	0.213499	SEMA5B	-0.247	0.001141	0.00389857
ANK3	cg24658360	0.627281	0.467458	0.000585118	0.0201312	0.159822	ENOX1	0.189	0.01315	0.0302971
ANK3	cg25489866	0.41124	0.206326	0.000771226	0.0234782	0.204914	FAM81A	0.406	3.625e-08	3.41312e-07
ANK3	cg20753294	0.53352	0.261704	0.000136189	0.00879209	0.271816	NR3C1	-0.208	0.006313	0.0164357
ANK3	cg17373343	0.831367	0.662862	1.34627e-12	4.10762e-08	0.168506	RFX2	0.417	1.441e-08	1.44463e-07
ANK3	cg09062708	0.784002	0.50415	3.69387e-10	1.86946e-06	0.279852	NFIA	-0.301	6.412e-05	0.000318805
ANK3	cg07774081	0.776032	0.60825	1.39015e-05	0.00227992	0.167782	GALNS	-0.182	0.01721	0.0378588
ANK3	cg11173579	0.814663	0.59602	3.71711e-05	0.00413749	0.218643	HUNK	-0.734	3.753e-30	3.06799e-28
ANK3	cg22583333	0.508153	0.351423	0.00192658	0.039228	0.15673	PLCL1	-0.227	0.002836	0.0084297
ANK3	cg03542197	0.54239	0.380466	0.00132373	0.0317941	0.161924	SEMA3E	0.179	0.0193	0.0414377
ANK3	cg13960352	0.440093	0.263247	6.88522e-05	0.0059365	0.176846	CKM	-0.192	0.01179	0.0276332
ANK3	cg22152605	0.583887	0.432873	0.000637535	0.0211201	0.151014	FPR1	0.202	0.008021	0.0201967
ANK3	cg03919694	0.401906	0.189932	0.00012213	0.00826562	0.211974	NAV2	-0.215	0.0048	0.0131823
ANK3	cg11213383	0.51706	0.331867	0.00103116	0.0276203	0.185193	SH3GL2	-0.29	0.0001217	0.000560195
ANK3	cg07713896	0.421284	0.265703	0.000509874	0.0186476	0.155581	FAM92A1	-0.55	6.561e-15	1.32922e-13
ANK3	cg16734967	0.751255	0.553535	3.7229e-08	4.25182e-05	0.197719	ACE2	-0.577	1.557e-16	3.72807e-15
ANK3	cg13564825	0.576625	0.338859	1.1984e-05	0.00207717	0.237767	PPP1R14A	-0.401	5.481e-08	4.96297e-07
ANK3	cg26477573	0.501879	0.351625	0.000864718	0.0250322	0.150254	EPHX3	-0.322	1.763e-05	0.000100494
ANK3	cg00762160	0.470351	0.227352	1.05491e-05	0.00191898	0.242998	PAX9	0.285	0.0001577	0.000698785
ANK3	cg01779882	0.798097	0.641728	5.04634e-09	1.07302e-05	0.156369	TOP1MT	-0.482	2.441e-11	3.64359e-10
ANK3	cg12811871	0.609781	0.444718	0.00182612	0.0380827	0.165063	ZFYVE28	0.275	0.0002756	0.00113792
ANK3	cg21268658	0.729822	0.560154	1.13951e-05	0.00201226	0.169668	PTPRF	-0.391	1.25e-07	1.07934e-06
ANK3	cg00586365	0.454425	0.230932	0.000325346	0.0144508	0.223493	FSTL4	-0.233	0.002147	0.0066743
ANK3	cg23675084	0.436837	0.258221	0.000915911	0.0258441	0.178616	SYDE1	-0.237	0.001819	0.00579839
ANK3	cg01904145	0.503539	0.352897	0.00165915	0.0361095	0.150642	PROK2	0.232	0.00222	0.00687679
ANK3	cg24272697	0.840092	0.682657	1.24251e-08	1.98257e-05	0.157435	HOXA3	-0.517	4.314e-13	7.46111e-12
ANK3	cg08120331	0.416024	0.223612	0.00012288	0.00829619	0.192413	NRG2	-0.175	0.02241	0.0470129
ANK3	cg08229468	0.667134	0.502329	8.84028e-05	0.0068657	0.164805	NDRG4	0.205	0.007211	0.0184577
ANK3	cg20718816	0.36247	0.197004	0.000342462	0.0148783	0.165466	LTBP2	-0.19	0.01272	0.0294675
ANK3	cg13926279	0.418397	0.206897	0.000193139	0.0107464	0.2115	ADAM19	-0.343	4.356e-06	2.79596e-05
ANK3	cg05641535	0.650129	0.484154	2.76102e-05	0.00346649	0.165975	PRDM16	0.581	8.214e-17	2.0572e-15
ANK3	cg07837556	0.435097	0.249092	0.00170422	0.0366463	0.186005	TRAM1L1	-0.469	1.026e-10	1.40941e-09
ANK3	cg18904346	0.500346	0.288112	0.000481351	0.0180427	0.212233	LHX2	-0.187	0.01407	0.0320183
ANK3	cg11988964	0.459647	0.160393	8.52331e-05	0.006723	0.299254	DKK1	-0.283	0.0001785	0.00078106
ANK3	cg08865559	0.717381	0.555536	8.20363e-05	0.00657351	0.161846	PRDM16	0.514	6.479e-13	1.10687e-11
ANK3	cg15819918	0.565107	0.410811	5.17653e-05	0.00502282	0.154295	HRK	0.299	7.179e-05	0.000354322
ANK3	cg19237879	0.563864	0.394762	0.000434975	0.0170288	0.169102	SCUBE2	-0.387	1.674e-07	1.42333e-06
ANK3	cg13218903	0.399221	0.217913	0.000956916	0.0264808	0.181308	RPRM	-0.192	0.01197	0.0280082
ANK3	cg09784168	0.75829	0.597252	1.27402e-06	0.000494726	0.161038	DOCK4	0.403	4.771e-08	4.41024e-07
ANK3	cg18275051	0.482798	0.293252	8.68951e-06	0.0017037	0.189545	CYB5R1	-0.187	0.01433	0.0325338
ANK3	cg08214329	0.810231	0.624164	0.000209888	0.0112725	0.186067	IFT140	-0.357	1.699e-06	1.16262e-05
ANK3	cg03000419	0.541474	0.382991	0.000242542	0.0122442	0.158484	CCDC90B	-0.251	0.0009415	0.00331201
ANK3	cg05339066	0.434056	0.249687	0.00207768	0.0409103	0.184369	RNLS	-0.852	2.327e-49	3.01545e-46
ANK3	cg22060621	0.385518	0.201249	0.00273904	0.047705	0.18427	PDLIM3	-0.181	0.01754	0.0383772
ANK3	cg14591667	0.657426	0.340942	3.11099e-06	0.000889869	0.316484	B4GALNT2	-0.232	0.002288	0.0070444
ANK3	cg23042034	0.449214	0.196179	4.90288e-05	0.00487017	0.253035	NKAIN3	-0.289	0.0001297	0.000591803
ANK3	cg02474731	0.607329	0.438327	0.00052089	0.0188719	0.169002	LYPD6	-0.202	0.008114	0.0203653
ANK3	cg15418809	0.623668	0.461523	0.000160821	0.00968045	0.162145	GNPNAT1	-0.236	0.001849	0.0058801
ANK3	cg16920620	0.733314	0.564732	2.37183e-10	1.40648e-06	0.168582	CHN2	-0.616	3.147e-19	1.04764e-17
ANK3	cg17586516	0.586732	0.421171	0.000711965	0.0224639	0.165561	NONO	-0.213	0.005074	0.0137844
ANK3	cg20940153	0.253054	0.424631	0.00245937	0.0449249	-0.171577	XKR6	-0.643	2.493e-21	1.00606e-19
ANK3	cg05838308	0.762245	0.605617	6.58092e-09	1.27975e-05	0.156628	TGFBI	-0.77	7.672e-35	1.19834e-32
ANK3	cg13448625	0.878392	0.726559	6.85596e-08	6.571e-05	0.151833	COL17A1	-0.592	1.521e-17	4.17059e-16
ANK3	cg19169976	0.414581	0.207249	0.000378735	0.0157478	0.207333	DLX3	-0.272	0.0003249	0.00130933
ANK3	cg00970313	0.501553	0.321168	0.000329103	0.0145457	0.180385	PAX9	0.395	9.317e-08	8.2153e-07
ANK3	cg21537230	0.350128	0.188054	0.00145439	0.0335213	0.162074	CLIC6	-0.455	4.008e-10	4.9482e-09
ANK3	cg09340279	0.714254	0.527938	0.000958824	0.0265112	0.186316	SECTM1	0.389	1.444e-07	1.2386e-06
ANK3	cg22702660	0.346751	0.138308	0.000204254	0.0110982	0.208443	NPAS1	0.226	0.002921	0.00865588
ANK3	cg13851466	0.46463	0.300695	0.000834822	0.0245468	0.163935	EPHA10	0.274	0.0002838	0.00116408
ANK3	cg18100127	0.580697	0.414824	0.00206118	0.0407262	0.165874	MEST	-0.577	1.393e-16	3.3846e-15
ANK3	cg02883161	0.521174	0.293388	0.000149128	0.00927213	0.227787	MSI1	-0.225	0.003058	0.009013
ANK3	cg10794285	0.414247	0.201917	0.00141156	0.032954	0.21233	DSC3	-0.303	5.523e-05	0.000281238
ANK3	cg19672497	0.370559	0.204244	0.00133541	0.0319515	0.166315	C20orf194	-0.293	9.915e-05	0.000469553
ANK3	cg14393693	0.654506	0.460237	0.000224487	0.011717	0.194269	PDE10A	0.564	8.926e-16	1.93376e-14
ANK3	cg11445123	0.43379	0.243139	0.00228688	0.0431489	0.190651	CPXM1	-0.275	0.0002706	0.00112257
ANK3	cg07086380	0.697852	0.525977	1.5133e-05	0.00240238	0.171875	TNFAIP8	-0.216	0.004463	0.0123822
ANK3	cg25008444	0.668328	0.445597	3.46399e-07	0.000204119	0.222731	PIK3R1	-0.332	9.413e-06	5.63363e-05
ANK3	cg10376408	0.524077	0.298903	0.00083884	0.0246127	0.225173	SCUBE2	-0.322	1.761e-05	0.000100494
ANK3	cg27522060	0.361699	0.159809	0.000252961	0.0125401	0.20189	RASL12	-0.211	0.00549	0.0146925
ANK3	cg24913868	0.587879	0.433801	0.00106892	0.0281822	0.154078	NKX2-3	-0.268	0.0003952	0.00155345
ANK3	cg20046608	0.538782	0.333856	0.00291604	0.0494019	0.204926	TBX2	-0.263	0.0005048	0.00193344
ANK3	cg19471591	0.376435	0.158772	0.000277036	0.0131993	0.217663	CPT1C	-0.197	0.009652	0.0235055
ANK3	cg23699879	0.381822	0.212891	0.0005327	0.0191034	0.168931	ALDH1A2	-0.193	0.01164	0.0273991
ANK3	cg02466321	0.551944	0.343163	0.000149383	0.00928077	0.208781	ANKRD34B	-0.212	0.00544	0.0146164
ANK3	cg07222575	0.732214	0.522247	5.51339e-07	0.000279868	0.209967	CD40	0.246	0.001195	0.00405496
ANK3	cg18935660	0.423721	0.268194	0.00181811	0.0379906	0.155527	MAP6	-0.252	0.0008961	0.00318247
ANK3	cg07981475	0.351365	0.170501	0.00293334	0.0495671	0.180863	RDX	-0.34	5.432e-06	3.4368e-05
ANK3	cg24588482	0.412897	0.165403	0.000353478	0.0151488	0.247494	VANGL2	-0.592	1.538e-17	4.18441e-16
ANK3	cg24316515	0.523248	0.241571	2.15714e-05	0.00298395	0.281677	NKAIN3	-0.295	9.108e-05	0.000434275
ANK3	cg07956515	0.436845	0.156264	0.000127892	0.00848356	0.280581	FAM126A	-0.196	0.01013	0.0244798
ANK3	cg22163056	0.363407	0.131529	0.000140829	0.00896615	0.231878	TBX2	-0.302	5.803e-05	0.000293107
ANK3	cg27544219	0.483473	0.286841	0.000260117	0.0127396	0.196632	ZNF470	-0.757	5.266e-33	7.05926e-31
ANK3	cg02695780	0.380344	0.203096	0.000763824	0.0233589	0.177248	FGF20	-0.202	0.00807	0.0202898
ANK3	cg27647384	0.506968	0.321572	0.00233444	0.0436391	0.185396	SYT5	-0.183	0.01663	0.036833
ANK3	cg01453694	0.468183	0.275414	0.000728044	0.0227436	0.192769	SYNGR1	-0.246	0.001201	0.00407097
ANK3	cg10583931	0.409951	0.205718	6.49461e-05	0.00573829	0.204233	SV2C	-0.298	7.457e-05	0.000366235
ANK3	cg09112514	0.461669	0.264334	0.00246991	0.0450308	0.197334	PDGFRA	-0.226	0.002985	0.00882013
ANK3	cg22496102	0.469887	0.312296	0.00288966	0.0491498	0.157591	CRABP1	-0.268	0.0004025	0.00157948
ANK3	cg06577045	0.384064	0.161251	0.000512527	0.0187004	0.222813	POPDC3	-0.212	0.00528	0.0142588
ANK3	cg01268859	0.383919	0.185822	0.0015042	0.0341572	0.198097	A4GALT	-0.239	0.001681	0.00544683
ANK3	cg02246190	0.537728	0.331595	0.00054244	0.0192966	0.206133	PCDH20	-0.395	9.139e-08	8.08688e-07
ANK3	cg09048530	0.192751	0.362594	0.00103561	0.027682	-0.169843	FZD10	-0.366	8.257e-07	6.14803e-06
ANK3	cg02286081	0.410537	0.599387	0.000495516	0.0183475	-0.18885	HLA-DPB1	-0.404	4.226e-08	3.95557e-07
ANK3	cg04615290	0.770644	0.599719	9.87967e-05	0.00732626	0.170924	HLA-DOA	0.278	0.0002307	0.000976852
ANK3	cg02441765	0.442112	0.27425	0.00199303	0.0399673	0.167862	KL	-0.271	0.0003346	0.00134193
ANK3	cg02067846	0.351468	0.13325	3.83871e-05	0.0042142	0.218218	PLCD1	-0.175	0.02199	0.0462984
ANK3	cg20267922	0.422507	0.2314	0.000972291	0.0267241	0.191108	SLC35C2	-0.32	1.975e-05	0.000111634
ANK3	cg20144261	0.612823	0.441071	4.27184e-05	0.00449026	0.171752	HAR1B	0.457	3.43e-10	4.30293e-09
ANK3	cg21492832	0.417329	0.167761	0.000254379	0.0125784	0.249568	TMEM121	-0.244	0.001323	0.00442112
ANK3	cg19269426	0.55603	0.710649	0.00134444	0.0320733	-0.154619	GGPS1	0.306	4.696e-05	0.000244209
ANK3	cg10516057	0.8567	0.68796	0.000235582	0.0120465	0.168739	PPP2R2C	-0.685	4.571e-25	2.40135e-23
ANK3	cg13847070	0.469906	0.27688	0.00121086	0.0302262	0.193026	KLHL3	-0.723	6.578e-29	4.60302e-27
ANK3	cg25319337	0.704815	0.512205	4.68253e-05	0.00473993	0.19261	HUS1	-0.327	1.232e-05	7.24092e-05
ANK3	cg09173621	0.862559	0.708278	2.85555e-05	0.00354027	0.154281	ARHGEF7	-0.259	0.0006194	0.00230084
ANK3	cg14826226	0.366968	0.185276	0.000808742	0.0241166	0.181692	CRABP1	-0.297	7.88e-05	0.000383297
ANK3	cg08688169	0.744392	0.585423	6.92954e-05	0.00595764	0.158969	P2RX7	0.308	4.156e-05	0.000218761
ANK3	cg14731413	0.324191	0.162893	0.00186961	0.038582	0.161298	PRKG1	-0.23	0.002521	0.00765135
ANK3	cg21545902	0.489147	0.29875	0.000290242	0.0135582	0.190398	KL	-0.24	0.001537	0.00505989
ANK3	cg21586412	0.378019	0.192187	0.000895124	0.0255149	0.185832	NXPH3	-0.387	1.772e-07	1.49215e-06
ANK3	cg03180780	0.348426	0.154223	0.0017847	0.0376064	0.194202	SAMD11	-0.193	0.01156	0.0272309
ANK3	cg07449753	0.628977	0.448569	0.000536096	0.0191737	0.180409	SEMA3E	0.201	0.008444	0.0210606
ANK3	cg10355837	0.378521	0.14784	0.000520503	0.0188633	0.230681	CACNG4	-0.28	0.0002046	0.000878996
ANK3	cg16317459	0.391924	0.194815	0.000381575	0.0158171	0.197109	EBF1	-0.196	0.01016	0.024482
ANK3	cg02430385	0.338237	0.174114	0.00106571	0.0281368	0.164124	DUOX1	-0.225	0.003042	0.00897264
ANK3	cg12943115	0.303535	0.469345	0.000119234	0.00815129	-0.16581	SMOC1	-0.57	4.259e-16	9.75222e-15
ANK3	cg12371386	0.429365	0.204594	0.000138283	0.00887085	0.224772	RPP30	-0.341	4.914e-06	3.12659e-05
ANK3	cg14054883	0.730386	0.499092	1.10161e-09	3.84261e-06	0.231294	SYK	-0.318	2.31e-05	0.000128432
ANK3	cg22106401	0.321216	0.153511	0.00159625	0.035335	0.167705	EFHD1	-0.255	0.0007562	0.00274716
ANK3	cg08725962	0.406352	0.159831	3.86005e-05	0.00422812	0.246521	ARL10	-0.217	0.004377	0.0122075
ANK3	cg20587236	0.608241	0.452148	0.000175032	0.0101517	0.156092	KCTD10	-0.293	9.92e-05	0.000469663
ANK3	cg26354222	0.830298	0.675786	4.51679e-06	0.0011305	0.154512	DZIP1L	0.401	5.413e-08	4.92178e-07
ANK3	cg00683156	0.3014	0.139865	0.00154865	0.0347301	0.161535	OGDHL	-0.37	6.113e-07	4.64758e-06
ANK3	cg02925162	0.16645	0.348103	0.000576939	0.0199719	-0.181653	SOX8	-0.464	1.654e-10	2.19122e-09
ANK3	cg00817885	0.544108	0.715836	0.00105602	0.0279912	-0.171728	SERPINA7	0.31	3.739e-05	0.000198483
ANK3	cg07909128	0.817246	0.660688	2.21492e-05	0.00303145	0.156558	SPRR1A	0.422	8.724e-09	9.03063e-08
ANK3	cg07068735	0.218783	0.372896	0.000706222	0.0223602	-0.154113	RAB8B	-0.254	0.0008055	0.00289947
ANK3	cg02517134	0.366032	0.173175	0.00043074	0.0169316	0.192857	EPHA3	-0.189	0.01312	0.03024
ANK3	cg11962007	0.604999	0.454959	0.00228601	0.0431405	0.15004	RNF149	-0.246	0.001187	0.00403407
ANK3	cg11784071	0.481614	0.172431	0.00010917	0.0077518	0.309183	AS3MT	-0.385	2.022e-07	1.67843e-06
ANK3	cg11814235	0.44635	0.249006	0.000848708	0.0247752	0.197343	DSC3	-0.286	0.0001469	0.00066021
ANK3	cg25920792	0.31796	0.16456	0.00122733	0.0304589	0.153401	HTRA1	-0.27	0.000358	0.00142613
ANK3	cg12905252	0.720382	0.541653	0.00152784	0.0344684	0.178729	PRDM16	0.567	6.466e-16	1.43909e-14
ANK3	cg10469329	0.419657	0.220179	0.00150148	0.0341204	0.199479	MFAP3L	-0.558	2.122e-15	4.43516e-14
ANK3	cg07429087	0.568773	0.411283	0.000811553	0.0241637	0.157491	NMUR2	0.404	4.348e-08	4.06324e-07
ANK3	cg14170999	0.529442	0.344046	0.00118157	0.0298163	0.185396	BAHCC1	0.288	0.0001315	0.000597212
ANK3	cg15928093	0.282715	0.464078	0.000127679	0.00847548	-0.181362	FZD10	-0.505	1.878e-12	3.07188e-11
ANK3	cg01527486	0.696318	0.490984	6.92505e-06	0.0014794	0.205334	RASA3	0.47	9.26e-11	1.27806e-09
ANK3	cg07356412	0.757602	0.607206	0.00129531	0.031414	0.150397	XKR6	0.682	1.079e-24	5.55995e-23
ANK3	cg13740698	0.435779	0.200591	3.93823e-05	0.00427731	0.235188	SHISA3	-0.311	3.469e-05	0.000184851
ANK3	cg10648543	0.799802	0.645597	0.000120629	0.00820721	0.154205	UBASH3B	0.467	1.154e-10	1.57412e-09
ANK3	cg14290855	0.715628	0.455944	4.32676e-07	0.000237	0.259684	RASA3	0.23	0.00252	0.00765135
ANK3	cg01438365	0.441042	0.242358	0.000331968	0.0146183	0.198684	TBX2	-0.269	0.0003836	0.0015174
ANK3	cg06952291	0.323668	0.124295	0.000293583	0.0136493	0.199373	ABHD8	-0.395	8.692e-08	7.72848e-07
ANK3	cg12939283	0.37748	0.568246	0.000364469	0.0154184	-0.190766	HLA-DPB1	-0.375	4.341e-07	3.44172e-06
ANK3	cg22905350	0.617791	0.454352	1.57939e-05	0.00246761	0.163439	NEK10	-0.221	0.003607	0.0103614
ANK3	cg02564523	0.556695	0.402261	5.73638e-05	0.00533728	0.154434	ORAI2	-0.445	1.074e-09	1.2695e-08
ANK3	cg09758742	0.193988	0.358319	0.000862123	0.0249909	-0.164331	XKR6	-0.615	3.665e-19	1.21777e-17
ANK3	cg26748449	0.39847	0.215139	0.00105516	0.0279778	0.183331	KCNG1	-0.281	0.0002008	0.00086522
ANK3	cg21229859	0.442572	0.286195	0.0019402	0.0393801	0.156377	MYEF2	-0.692	9.896e-26	5.46985e-24
ANK3	cg25430094	0.399469	0.182934	0.000224242	0.0117098	0.216535	GHR	-0.351	2.534e-06	1.69813e-05
ANK3	cg01392772	0.483414	0.308974	0.000787242	0.0237499	0.174441	HLF	-0.234	0.002081	0.00651078
ANK3	cg24084504	0.385964	0.186838	0.000499348	0.0184274	0.199126	SHISA3	-0.299	7.068e-05	0.000349435
ANK3	cg27377777	0.595607	0.44243	0.000754454	0.0231996	0.153176	TIMP2	0.418	1.256e-08	1.27045e-07
ANK3	cg04696193	0.196101	0.398405	0.000457654	0.0175304	-0.202304	ZNF543	-0.769	1.129e-34	1.67379e-32
ANK3	cg18473033	0.381616	0.209558	0.000840462	0.0246401	0.172059	NXPH3	-0.376	3.999e-07	3.18427e-06
ANK3	cg16430538	0.795546	0.631481	3.73654e-07	0.000214563	0.164065	ZNF518B	-0.482	2.592e-11	3.8591e-10
ANK3	cg09365557	0.422203	0.209437	0.000272446	0.0130794	0.212767	TBX2	-0.201	0.008548	0.0212579
ANK3	cg19809499	0.408629	0.140757	7.47921e-05	0.00623067	0.267872	FOXE3	-0.25	0.0009628	0.00337616
ANK3	cg24476363	0.698097	0.52842	0.000133072	0.00867401	0.169677	HLA-DOA	0.41	2.536e-08	2.44434e-07
ANK3	cg27450668	0.632529	0.468046	0.000404388	0.0163381	0.164483	MEGF6	0.371	5.662e-07	4.36733e-06
ANK3	cg10442735	0.676423	0.511566	1.60004e-05	0.00248614	0.164857	PRDM16	0.619	1.777e-19	6.14364e-18
ANK3	cg14603375	0.242572	0.443995	0.00115609	0.0294541	-0.201423	ZNF543	-0.747	8.289e-32	9.69952e-30
ANK3	cg24312105	0.451326	0.300334	0.000592012	0.020263	0.150992	SLC35F3	0.2	0.008842	0.0219174
ANK3	cg18891924	0.620587	0.454867	0.000227909	0.0118215	0.165721	SV2C	-0.198	0.009529	0.0232392
ANK3	cg12595016	0.426018	0.236103	0.000682029	0.0219293	0.189915	NAT8L	-0.18	0.01864	0.040233
ANK3	cg20265661	0.473024	0.157502	5.32971e-06	0.0012551	0.315522	LYPD1	-0.238	0.001691	0.00546001
ANK3	cg13002945	0.39145	0.139051	0.000235842	0.0120546	0.252398	FAM126A	-0.217	0.004272	0.0119784
ANK3	cg00840960	0.504691	0.33661	0.00230619	0.0433424	0.168082	HTR4	-0.291	0.0001106	0.000515681
ANK3	cg24904739	0.717797	0.56524	7.72494e-05	0.00634809	0.152556	TBC1D16	-0.191	0.01211	0.0283225
ANK3	cg00379708	0.431307	0.271274	0.00240273	0.0443466	0.160033	RBM20	-0.236	0.001881	0.00596505
ANK3	cg03906033	0.508803	0.227418	0.000249921	0.0124535	0.281386	SPEG	-0.221	0.003647	0.0104403
ANK3	cg23011419	0.82568	0.670207	6.79908e-06	0.00146348	0.155473	AXIN2	-0.75	3.634e-32	4.46128e-30
ANK3	cg17826043	0.825783	0.657047	2.59114e-05	0.00333664	0.168736	CEACAM3	0.246	0.001174	0.00399222
ANK3	cg15170743	0.383202	0.218028	0.00117261	0.0296928	0.165175	ZNF470	-0.703	7.859e-27	4.83253e-25
ANK3	cg23901700	0.648983	0.455984	0.00146844	0.0337032	0.192998	KRT20	-0.655	2.453e-22	1.07416e-20
ANK3	cg21582112	0.625958	0.436387	3.90548e-05	0.00425673	0.18957	HOXC4	0.385	2.011e-07	1.67646e-06
ANK3	cg09152047	0.352923	0.15842	0.000131612	0.00862253	0.194503	GSTM3	-0.484	2.083e-11	3.12388e-10
ANK3	cg24788771	0.698352	0.531788	0.000455637	0.0174833	0.166564	ZNF304	0.573	2.795e-16	6.45062e-15
ANK3	cg00163372	0.497034	0.31511	0.000257513	0.0126668	0.181924	MYC	-0.456	3.615e-10	4.50915e-09
ANK3	cg04597449	0.505645	0.352753	0.00117263	0.029693	0.152892	GPR150	-0.374	4.788e-07	3.7578e-06
ANK3	cg11878069	0.404604	0.157693	2.92204e-05	0.00358899	0.24691	SFRP4	-0.187	0.01428	0.032435
ANK3	cg26228266	0.525599	0.329022	0.00268797	0.0472082	0.196577	DLGAP3	-0.207	0.006473	0.0167773
ANK3	cg19632532	0.363447	0.162332	0.000695078	0.0221574	0.201115	TUBB2B	-0.246	0.001199	0.00406498
ANK3	cg06539804	0.467936	0.260697	0.000844671	0.0247107	0.207239	CPXM1	-0.258	0.0006612	0.00243927
ANK3	cg01698298	0.487227	0.279653	0.000198237	0.0109091	0.207574	VWCE	-0.346	3.536e-06	2.30472e-05
ANK3	cg03397575	0.408886	0.173194	0.000169904	0.00998561	0.235692	C10orf67	-0.336	7.158e-06	4.44286e-05
ANK3	cg07638884	0.403572	0.16166	1.35576e-05	0.00224407	0.241912	ROBO2	-0.36	1.36e-06	9.44683e-06
ANK3	cg15202627	0.350409	0.170399	0.00272194	0.0475419	0.18001	FAM53A	-0.233	0.002147	0.0066743
ANK3	cg20656637	0.339803	0.157451	0.000477709	0.0179641	0.182352	FST	-0.184	0.01588	0.0354162
ANK3	cg12670477	0.439366	0.230361	0.000849928	0.0247955	0.209005	IGSF22	-0.597	7.049e-18	2.05868e-16
ANK3	cg24622143	0.73148	0.545508	1.58808e-06	0.000574096	0.185972	RASA3	0.47	8.442e-11	1.17303e-09
ANK3	cg01926051	0.482127	0.225929	0.000118516	0.00812483	0.256198	ESRRG	-0.216	0.004507	0.0124736
ANK3	cg11814539	0.637573	0.486715	0.00016714	0.00989463	0.150858	C1orf228	0.2	0.008878	0.0219966
ANK3	cg17630294	0.827227	0.632764	2.28304e-05	0.00308922	0.194462	ABLIM2	-0.214	0.004911	0.0134239
ANK3	cg14472025	0.413982	0.15054	5.12317e-05	0.00499252	0.263442	GBGT1	-0.452	5.628e-10	6.80181e-09
ANK3	cg16432031	0.769293	0.592422	5.53251e-08	5.64218e-05	0.176871	DHRS3	-0.265	0.0004716	0.00182991
ANK3	cg00293936	0.471486	0.25523	8.99888e-05	0.00693699	0.216257	POMC	-0.176	0.02126	0.0449616
ANK3	cg21012362	0.388103	0.188261	0.0015731	0.0350461	0.199842	DCHS1	-0.252	0.0008933	0.00318212
ANK3	cg26571942	0.399353	0.156984	0.000127446	0.00846552	0.242368	LBH	-0.198	0.009497	0.0232392
ANK3	cg03735847	0.339468	0.135082	0.000171489	0.0100338	0.204386	SAMD11	-0.177	0.02058	0.0437909
ANK3	cg13900920	0.324409	0.156136	0.00156751	0.0349726	0.168273	COL9A3	-0.431	4.038e-09	4.40312e-08
ANK3	cg13995516	0.529295	0.314982	6.56023e-05	0.00577212	0.214313	SOX4	-0.459	2.773e-10	3.5332e-09
ANK3	cg25203361	0.686389	0.522556	3.42803e-05	0.00394572	0.163833	PPM1L	0.29	0.0001178	0.000545544
ANK3	cg21338532	0.386248	0.172066	0.000337364	0.014754	0.214182	RPRM	-0.195	0.01078	0.0256876
ANK3	cg01755467	0.597327	0.376218	0.000274078	0.0131197	0.221109	WRN	0.272	0.000315	0.00128154
ANK3	cg27397850	0.459476	0.289596	0.00204424	0.0405429	0.16988	EVX1	-0.342	4.758e-06	3.03783e-05
ANK3	cg22389279	0.384561	0.150985	9.75843e-05	0.0072738	0.233576	NKAIN3	-0.272	0.0003173	0.00128805
ANK3	cg23969506	0.547808	0.382084	8.66918e-06	0.00170155	0.165724	IL17D	-0.247	0.001143	0.00390311
ANK3	cg10328089	0.806718	0.626684	2.00519e-08	2.75697e-05	0.180033	C2orf76	-0.214	0.004899	0.0134047
ANK3	cg22525581	0.773969	0.621352	0.000254955	0.0125949	0.152617	HOXC4	0.403	4.66e-08	4.32363e-07
ANK3	cg22174841	0.293155	0.142772	0.000151201	0.00934387	0.150383	KCTD16	-0.192	0.01192	0.0279155
ANK3	cg13390743	0.40143	0.215602	0.000911267	0.0257698	0.185828	DSEL	-0.173	0.02392	0.0495655
ANK3	cg00988577	0.714526	0.561822	0.00035196	0.0151103	0.152705	HLA-DOA	0.423	7.876e-09	8.21113e-08
ANK3	cg23098661	0.648159	0.423902	3.88508e-07	0.000220443	0.224258	IL17D	-0.188	0.01393	0.0317741
ANK3	cg16718445	0.346313	0.18544	0.0016534	0.03604	0.160873	PDGFRA	-0.208	0.006228	0.0162786
ANK3	cg04330597	0.674589	0.524454	0.00236455	0.0439488	0.150135	SH3BP4	-0.45	6.369e-10	7.66295e-09
ANK3	cg14537886	0.427703	0.266206	0.00253803	0.0457165	0.161497	ANK1	0.194	0.01087	0.0258791
ANK3	cg21883802	0.459955	0.251461	0.00123718	0.0306031	0.208494	FBLN5	-0.252	0.0009014	0.00319601
ANK3	cg24802771	0.417622	0.147364	1.4074e-05	0.00229776	0.270258	ZNF141	-0.688	2.691e-25	1.42656e-23
ANK3	cg27663936	0.640087	0.470946	0.000137139	0.0088271	0.169141	MS4A14	0.343	4.352e-06	2.79596e-05
ANK3	cg19987768	0.511303	0.345443	0.000507959	0.0186068	0.16586	NXN	0.181	0.01761	0.0385087
ANK3	cg18836493	0.329335	0.143	0.00109605	0.0285832	0.186336	KIT	-0.372	5.309e-07	4.11774e-06
ANK3	cg09350274	0.522854	0.328769	0.00180735	0.0378718	0.194086	GFRA3	-0.375	4.392e-07	3.47821e-06
ANK3	cg14839257	0.44413	0.256528	0.000917062	0.0258634	0.187603	RPS6KA2	-0.202	0.008149	0.0204283
ANK3	cg25322847	0.529463	0.364647	0.000204585	0.0111089	0.164816	ADCY1	0.519	3.518e-13	6.15747e-12
ANK3	cg12111104	0.815415	0.648612	3.29793e-09	8.0104e-06	0.166803	STARD13	-0.353	2.175e-06	1.4745e-05
ANK3	cg04092747	0.771536	0.617193	3.60357e-07	0.000209329	0.154343	ANKRD45	0.307	4.431e-05	0.00023191
ANK3	cg24424745	0.745449	0.551994	1.42111e-06	0.000533465	0.193455	NFE2L3	-0.547	1.028e-14	2.04478e-13
ANK3	cg12804278	0.360177	0.150519	0.000181659	0.0103691	0.209658	C10orf67	-0.332	8.894e-06	5.37635e-05
ANK3	cg22911867	0.213215	0.390301	0.000117035	0.00806786	-0.177087	DCPS	-0.234	0.002058	0.00645324
ANK3	cg08962682	0.45433	0.216859	0.000868924	0.0250999	0.237471	RIMKLB	-0.269	0.0003745	0.00148526
ANK3	cg20123891	0.439059	0.187801	0.000238642	0.0121355	0.251257	NXPH3	-0.374	4.67e-07	3.67425e-06
ANK3	cg23139473	0.576859	0.339905	0.000113016	0.00790857	0.236954	WRN	0.278	0.0002359	0.000994658
ANK3	cg03100044	0.681723	0.494715	1.23615e-08	1.97609e-05	0.187008	CHN2	-0.594	1.083e-17	3.03379e-16
ANK3	cg00234691	0.451011	0.24578	6.32822e-05	0.0056525	0.20523	SV2C	-0.218	0.004209	0.0118313
ANK3	cg17484036	0.410202	0.171749	4.73002e-05	0.00476777	0.238453	NKAIN3	-0.27	0.000356	0.00141865
ANK3	cg02905065	0.148068	0.336679	3.79927e-06	0.00101085	-0.188611	FAM72B	-0.518	3.996e-13	6.96622e-12
ANK3	cg12984877	0.610229	0.355913	1.76555e-07	0.00012725	0.254316	ZNF827	-0.348	3.175e-06	2.08379e-05
ANK3	cg09571858	0.411063	0.232658	0.00142746	0.0331697	0.178405	ST8SIA6	-0.342	4.665e-06	2.98335e-05
ANK3	cg16918846	0.490823	0.335192	0.00285911	0.0488711	0.155631	IGFBPL1	-0.323	1.661e-05	9.56784e-05
ANK3	cg21655844	0.386809	0.203569	0.00235513	0.0438522	0.18324	TNFRSF19	-0.189	0.01325	0.0305024
ANK3	cg09386458	0.84942	0.679638	2.43662e-14	2.12162e-09	0.169782	QPCT	-0.389	1.476e-07	1.26234e-06
ANK3	cg03014628	0.373486	0.204496	0.000320594	0.0143325	0.168991	RAB3C	-0.203	0.007689	0.0194732
ANK3	cg20107759	0.3569	0.15763	0.000760909	0.0233065	0.19927	RTBDN	0.224	0.003216	0.00940736
ANK3	cg08261094	0.466414	0.292332	0.000175267	0.0101597	0.174082	SFRP4	-0.217	0.004331	0.0120955
ANK3	cg05676541	0.364014	0.174773	0.0010657	0.0281366	0.189241	EPHA3	-0.24	0.001588	0.00519261
ANK3	cg08622757	0.4593	0.294564	1.96342e-05	0.00281878	0.164736	MNX1	-0.281	0.0001951	0.000843688
ANK3	cg03354113	0.478342	0.282905	0.000592265	0.0202683	0.195438	KCNMA1	-0.219	0.003979	0.0112435
ANK3	cg16534103	0.422094	0.176876	0.000229592	0.0118718	0.245218	CPE	-0.533	5.802e-14	1.07578e-12
ANK3	cg25510643	0.399768	0.176423	0.000195128	0.01081	0.223346	SCN5A	-0.18	0.01832	0.0397211
ANK3	cg18996590	0.530524	0.339778	0.000303806	0.0139184	0.190746	WRN	0.29	0.0001184	0.000546731
ANK3	cg26332365	0.373232	0.193904	0.00291261	0.0493668	0.179328	DIRAS1	-0.215	0.004723	0.0129922
ANK3	cg26720389	0.399388	0.161316	4.23061e-05	0.00446458	0.238072	ARL10	-0.228	0.002718	0.00813354
ANK3	cg09068492	0.534099	0.329733	0.000176148	0.0101861	0.204365	CALCA	-0.21	0.005813	0.0153406
ANK3	cg19030579	0.490825	0.289637	0.000388551	0.0159768	0.201188	DMRTA2	-0.392	1.15e-07	9.96686e-07
ANK3	cg22635008	0.481657	0.182926	6.93458e-06	0.00148057	0.298731	OGDHL	-0.371	6.041e-07	4.60384e-06
ANK3	cg24085946	0.42799	0.261227	0.000402099	0.0162868	0.166763	NFASC	-0.275	0.0002746	0.00113513
ANK3	cg21180599	0.57886	0.396676	9.52951e-05	0.00717112	0.182184	TLE6	0.248	0.001052	0.00364466
ANK3	cg26611070	0.6845	0.517338	0.000490772	0.0182473	0.167162	AREG	-0.494	6.753e-12	1.05198e-10
ANK3	cg24816460	0.564496	0.241691	4.2334e-05	0.00446627	0.322805	CDYL	-0.292	0.0001089	0.000510203
ANK3	cg25702335	0.510247	0.34156	0.00095668	0.0264775	0.168687	CLDN10	-0.25	0.0009565	0.00335869
ANK3	cg25335544	0.381853	0.211848	0.000115205	0.0079949	0.170005	CAMKV	-0.187	0.01449	0.0328076
ANK3	cg07607126	0.363849	0.184254	0.000385183	0.0158996	0.179595	EBF1	-0.18	0.01851	0.0400085
ANK3	cg02278073	0.439635	0.282953	9.83079e-05	0.00730578	0.156682	RASL10B	-0.29	0.0001189	0.000548822
ANK3	cg22183706	0.497383	0.264903	6.81356e-05	0.00590015	0.232479	CALCA	-0.26	0.0005988	0.0022414
ANK3	cg04547588	0.311776	0.141547	0.00135553	0.0322152	0.170229	TMEM170B	-0.432	3.799e-09	4.15243e-08
ANK3	cg13331550	0.485967	0.332743	0.00152262	0.0344024	0.153224	SEMA6C	-0.22	0.003862	0.0109723
ANK3	cg09079275	0.408881	0.229754	0.00020138	0.011008	0.179127	ADAM19	-0.411	2.26e-08	2.21928e-07
ANK3	cg18836258	0.629077	0.432605	2.43905e-05	0.00321624	0.196472	HDAC8	-0.382	2.486e-07	2.03653e-06
ANK3	cg00914022	0.472375	0.281241	0.000882137	0.025317	0.191134	PKNOX2	-0.208	0.006224	0.016273
ANK3	cg19037922	0.496835	0.300805	0.000137412	0.00883608	0.19603	CYP2U1	-0.173	0.02391	0.0495655
ANK3	cg08261841	0.58358	0.402558	0.000202726	0.0110502	0.181023	TMEM139	-0.6	4.205e-18	1.24366e-16
ANK3	cg20265403	0.675882	0.473687	1.27176e-05	0.00215539	0.202195	TSHZ2	0.255	0.0007607	0.00275721
ANK3	cg17777731	0.551136	0.394421	0.000127189	0.00845646	0.156715	HLA-DOA	0.553	4.155e-15	8.63786e-14
ANK3	cg23429903	0.441617	0.229387	0.000527935	0.0190112	0.21223	EPHA3	-0.191	0.01227	0.0285916
ANK3	cg08856941	0.517219	0.22773	7.10615e-05	0.00604559	0.289489	AS3MT	-0.436	2.41e-09	2.74304e-08
ANK3	cg05138949	0.522908	0.361716	0.000275378	0.0131559	0.161192	IL17RD	-0.195	0.01047	0.0251891
ANK3	cg05295557	0.465223	0.274816	0.00141082	0.0329439	0.190407	NKX2-1	-0.229	0.002636	0.00792749
ANK3	cg22730305	0.471381	0.250739	2.46141e-05	0.00323581	0.220642	PPP1R14A	-0.318	2.222e-05	0.000124032
ANK3	cg23644589	0.844742	0.689227	1.61851e-06	0.00058119	0.155515	OBSCN	0.214	0.004907	0.0134239
ANK3	cg14615784	0.456763	0.240586	0.000378712	0.0157473	0.216176	GPR150	-0.295	9.107e-05	0.000434275
ANK3	cg27356296	0.478732	0.312449	0.000129945	0.00856257	0.166282	CALD1	0.341	4.966e-06	3.1568e-05
ANK3	cg06404175	0.515393	0.284582	0.000559697	0.0196349	0.230811	OXT	-0.191	0.01254	0.0291199
ANK3	cg02621694	0.566389	0.385788	0.00153771	0.0345938	0.180601	BMP3	-0.288	0.0001365	0.000617995
ANK3	cg09183316	0.491901	0.279844	1.85419e-05	0.00272047	0.212057	CTDSP2	-0.302	5.874e-05	0.000295244
ANK3	cg21396456	0.45394	0.268337	0.00191832	0.039132	0.185604	FAM198A	-0.26	0.0005993	0.0022414
ANK3	cg04879577	0.339786	0.139938	0.000286803	0.0134643	0.199848	RRAGD	-0.322	1.765e-05	0.000100494
ANK3	cg02302089	0.708294	0.531468	3.34759e-05	0.00389006	0.176825	IGF2BP3	0.594	1.163e-17	3.22945e-16
ANK3	cg00085416	0.658227	0.434933	5.49702e-06	0.00128134	0.223294	STAU2	-0.232	0.002266	0.0069939
ANK3	cg03465206	0.354495	0.152008	0.000636436	0.0210986	0.202487	CPE	-0.578	1.332e-16	3.25306e-15
ANK3	cg18334412	0.338406	0.136615	0.000912215	0.0257857	0.201791	CACNB4	-0.265	0.0004512	0.00175582
ANK3	cg26246928	0.35738	0.204778	0.00120601	0.0301566	0.152602	NPR1	-0.2	0.008647	0.0214675
ANK3	cg12479047	0.328039	0.172848	0.0011605	0.0295194	0.155191	RARB	-0.334	8.158e-06	4.98223e-05
ANK3	cg01509237	0.491864	0.244344	0.000361888	0.0153543	0.24752	NKAIN3	-0.272	0.000321	0.00129915
ANK3	cg25531700	0.517272	0.344424	0.00192824	0.0392483	0.172849	MMP17	-0.432	3.516e-09	3.87702e-08
ANK3	cg01765249	0.421899	0.215572	0.00089758	0.0255537	0.206327	TBX2	-0.244	0.001284	0.00429695
ANK3	cg17826375	0.178329	0.34346	0.00080915	0.0241244	-0.165131	ZNF543	-0.74	6.407e-31	6.26168e-29
ANK3	cg27501759	0.38904	0.235881	0.00228214	0.0430992	0.153159	OXTR	-0.272	0.0003185	0.00129157
ANK3	cg08328777	0.50763	0.223497	8.90867e-05	0.00689669	0.284134	DUOX1	-0.187	0.01442	0.0326745
ANK3	cg07420190	0.432422	0.182979	0.00023417	0.0120044	0.249444	MARK1	-0.551	5.494e-15	1.12019e-13
ANK3	cg19407960	0.859944	0.701354	4.3492e-10	2.06323e-06	0.158591	HLA-DPB2	0.315	2.661e-05	0.000144885
ANK3	cg01180513	0.405279	0.208876	0.000652414	0.0213898	0.196403	C20orf194	-0.221	0.003716	0.0105985
ANK3	cg00145955	0.374641	0.554489	5.33379e-05	0.00511445	-0.179848	QPRT	0.678	2.174e-24	1.08508e-22
ANK3	cg09087110	0.390812	0.216552	0.000317839	0.0142626	0.174259	CACNA2D2	-0.334	7.89e-06	4.83375e-05
ANK3	cg26181818	0.736876	0.548607	4.02517e-07	0.000225943	0.188269	ALPI	0.195	0.01072	0.0256214
ANK3	cg20642710	0.411874	0.221368	0.00246867	0.0450183	0.190507	BMP3	-0.28	0.0002044	0.000878996
ANK3	cg22123387	0.56814	0.413043	0.000117759	0.00809626	0.155097	CLDN4	-0.493	7.04e-12	1.09182e-10
ANK3	cg18094781	0.411645	0.253944	0.000623993	0.0208659	0.157701	RARB	-0.374	4.689e-07	3.68671e-06
ANK3	cg10604168	0.538798	0.334107	0.000292435	0.0136168	0.204691	RASL12	-0.208	0.006339	0.016485
ANK3	cg11646192	0.488024	0.327142	0.000563982	0.0197183	0.160882	EREG	-0.689	1.974e-25	1.08254e-23
ANK3	cg11553755	0.577316	0.416545	9.82732e-06	0.00183643	0.160772	TJAP1	-0.237	0.001795	0.00574082
ANK3	cg18316974	0.825757	0.662787	5.26816e-06	0.00124621	0.16297	GFI1	0.392	1.137e-07	9.88735e-07
ANK3	cg09555124	0.720828	0.559542	0.000137463	0.0088379	0.161286	IGF2R	-0.185	0.01532	0.0343424
ANK3	cg12193731	0.460653	0.27489	0.000344443	0.0149285	0.185763	ACVRL1	-0.56	1.568e-15	3.33705e-14
ANK3	cg27259633	0.768264	0.588682	1.08462e-06	0.000443644	0.179582	GDE1	-0.238	0.001705	0.00549609
ANK3	cg20717075	0.533239	0.33375	2.57113e-05	0.0033217	0.199489	GPC6	0.178	0.01984	0.0423218
ANK3	cg02677198	0.808699	0.650849	2.45995e-05	0.00323445	0.15785	PRNP	0.479	3.407e-11	5.00858e-10
ANK3	cg26556895	0.445698	0.278272	0.00259599	0.0462936	0.167426	CRABP1	-0.254	0.0008045	0.00289855
ANK3	cg03522150	0.695231	0.480482	2.21838e-05	0.00303419	0.214749	C11orf49	-0.439	1.844e-09	2.1209e-08
ANK3	cg09693432	0.414816	0.247505	0.00101465	0.0273753	0.167311	C5orf49	-0.33	1.034e-05	6.12038e-05
ANK3	cg21051989	0.36748	0.161466	0.000391918	0.0160553	0.206014	RRAGD	-0.309	3.964e-05	0.000209695
ANK3	cg12271487	0.678574	0.450699	4.17403e-08	4.6168e-05	0.227876	ARMC2	-0.513	7.406e-13	1.25604e-11
ANK3	cg02743650	0.403924	0.216794	0.00234796	0.0437793	0.18713	IGSF22	-0.532	6.791e-14	1.24792e-12
ANK3	cg27478700	0.351116	0.163117	0.000827009	0.0244218	0.187999	ADAMTS8	-0.24	0.001562	0.00513109
ANK3	cg25452503	0.50743	0.292694	7.0226e-05	0.00600445	0.214737	FAM126A	-0.223	0.003347	0.00972066
ANK3	cg03894284	0.794951	0.639447	5.82958e-06	0.00133059	0.155504	SLC19A3	-0.574	2.43e-16	5.64173e-15
ANK3	cg01055594	0.726953	0.559965	0.000159092	0.00962047	0.166989	WDR35	-0.519	3.514e-13	6.15355e-12
ANK3	cg12358000	0.486722	0.293131	0.00265007	0.0468305	0.193591	NINL	-0.563	1.056e-15	2.27929e-14
ANK3	cg09211893	0.334994	0.168751	0.00104366	0.0278072	0.166243	EML1	-0.218	0.004181	0.0117752
ANK3	cg17189465	0.474402	0.184901	3.346e-05	0.00388913	0.289501	ROBO2	-0.335	7.678e-06	4.72538e-05
ANK3	cg07239592	0.427518	0.215998	0.000296404	0.0137222	0.21152	POU6F2	-0.239	0.001646	0.00534679
ANK3	cg06931615	0.382252	0.217873	0.000904552	0.0256632	0.164379	ZNF737	-0.733	4.928e-30	3.84011e-28
ANK3	cg27262735	0.405918	0.215299	0.000172315	0.0100615	0.190619	TLE6	0.291	0.0001098	0.000513663
ANK3	cg04884011	0.421001	0.186416	0.000793739	0.023865	0.234584	PRKG1	-0.268	0.0003883	0.00153201
ANK3	cg05162750	0.329355	0.176983	0.000717447	0.0225632	0.152371	TBX2	-0.237	0.001796	0.00574082
ANK3	cg24140343	0.67163	0.486079	0.000401998	0.0162851	0.185551	SACS	0.334	7.955e-06	4.8676e-05
ANK3	cg22730464	0.470161	0.28694	0.000224204	0.0117086	0.183222	GPR150	-0.337	6.423e-06	4.02666e-05
ANK3	cg22976979	0.367108	0.201617	0.000315405	0.0142002	0.165491	MAP1LC3A	-0.179	0.0191	0.0411446
ANK3	cg01951637	0.30149	0.149219	0.00182376	0.0380566	0.152272	CBFA2T3	-0.304	5.224e-05	0.000268553
ANK3	cg14178748	0.406621	0.196553	0.000198431	0.010915	0.210068	NPR1	-0.22	0.003881	0.0110093
ANK3	cg25583174	0.490273	0.222937	8.80861e-05	0.00685156	0.267336	FGF2	-0.315	2.702e-05	0.000146843
ANK3	cg17958291	0.635448	0.461085	0.000547546	0.0193962	0.174363	PTPRZ1	0.24	0.001605	0.00524477
ANK3	cg23653008	0.465438	0.290669	0.000323167	0.0143984	0.174769	CHFR	-0.783	1.283e-36	2.78817e-34
ANK3	cg19861138	0.37985	0.193259	0.000642739	0.0212114	0.186591	RPRM	-0.191	0.01243	0.0289009
ANK3	cg02666434	0.390028	0.213615	0.00132166	0.0317667	0.176412	SLC35C2	-0.296	8.262e-05	0.00040032
ANK3	cg20673481	0.437635	0.203268	3.05048e-05	0.00368012	0.234367	KCNS3	-0.332	8.883e-06	5.37635e-05
ANK3	cg02986439	0.381751	0.184351	0.000789807	0.0237934	0.1974	MEGF11	-0.192	0.01166	0.0274111
ANK3	cg25703243	0.585751	0.409462	0.00161357	0.0355483	0.176289	HHIP	-0.184	0.01609	0.0358047
ANK3	cg19439706	0.452411	0.280519	0.0026787	0.04712	0.171892	TRPA1	-0.185	0.01567	0.0350596
ANK3	cg24340453	0.775737	0.60703	0.000183022	0.0104141	0.168707	SLC29A4	0.287	0.0001415	0.000637415
ANK3	cg26782833	0.642199	0.467788	0.000185062	0.010479	0.174412	AMMECR1L	-0.323	1.65e-05	9.52486e-05
ANK3	cg16998537	0.41723	0.232826	0.0008271	0.0244235	0.184404	EYA2	-0.242	0.001447	0.00477619
ANK3	cg02806715	0.29851	0.455066	0.000190675	0.0106688	-0.156556	HLA-DMA	-0.55	6.332e-15	1.2888e-13
ANK3	cg22437074	0.437603	0.18701	0.000442498	0.0171959	0.250592	SIX3	-0.252	0.0008964	0.00318247
ANK3	cg26772766	0.454435	0.225504	0.000665631	0.0216292	0.228931	RTN4RL1	-0.429	4.935e-09	5.25139e-08
ANK3	cg03554817	0.415183	0.215791	0.00181032	0.0379054	0.199392	ATP1B2	-0.234	0.002043	0.00642233
ANK3	cg11352190	0.384181	0.172744	0.000661613	0.0215549	0.211437	NELL2	-0.214	0.00493	0.0134559
ANK3	cg24794531	0.477913	0.216672	6.59257e-06	0.00143529	0.26124	TRPC1	-0.209	0.006033	0.0158613
ANK3	cg11933951	0.725169	0.519317	1.20413e-05	0.00208368	0.205852	CCDC90B	-0.307	4.329e-05	0.000226877
ANK3	cg17493795	0.709917	0.547584	2.40003e-05	0.00318413	0.162333	PRDM16	0.228	0.002728	0.0081537
ANK3	cg16374471	0.395624	0.133478	0.000119463	0.00815978	0.262146	PRKACB	-0.303	5.469e-05	0.000279098
ANK3	cg21645164	0.547055	0.361428	0.000473496	0.0178778	0.185627	CHFR	-0.814	9.983e-42	4.72007e-39
ANK3	cg06695115	0.74159	0.582193	0.000350301	0.0150725	0.159397	SEMG2	0.273	0.0003007	0.0012285
ANK3	cg19114576	0.614966	0.353939	0.000186401	0.0105261	0.261027	KRT20	-0.681	1.274e-24	6.43214e-23
ANK3	cg01972418	0.467738	0.187126	3.54446e-05	0.00402212	0.280612	PAX9	0.25	0.0009651	0.00337737
ANK3	cg01627823	0.432927	0.167946	2.08375e-05	0.00292228	0.264981	PAX9	0.222	0.003555	0.0102297
ANK3	cg21542078	0.76645	0.613047	5.7287e-05	0.00533346	0.153403	TRPM4	-0.301	6.392e-05	0.000318535
ANK3	cg09664975	0.44617	0.225054	0.000818872	0.0242868	0.221116	PRKACB	-0.272	0.0003247	0.00130933
ANK3	cg01387771	0.738669	0.5702	4.30788e-07	0.000236305	0.16847	SOX8	0.223	0.003336	0.00970644
ANK3	cg14632696	0.593426	0.31047	4.43058e-05	0.00458833	0.282956	PDLIM3	-0.211	0.005607	0.0149389
ANK3	cg05542757	0.492115	0.301533	0.00167986	0.0363588	0.190583	FREM2	-0.298	7.488e-05	0.000367139
ANK3	cg17724366	0.61668	0.455685	0.000282806	0.013356	0.160995	FPR1	0.293	0.0001032	0.00048748
ANK3	cg04474990	0.350824	0.196417	0.00029228	0.0136125	0.154407	FAM198A	-0.255	0.0007712	0.00279296
ANK3	cg11163975	0.385961	0.172362	0.00037213	0.0155951	0.2136	TRAM1L1	-0.389	1.453e-07	1.24328e-06
ANK3	cg23441441	0.499473	0.2956	0.00072397	0.022675	0.203874	LIN7A	-0.406	3.666e-08	3.44338e-07
ANK3	cg14011070	0.811519	0.659431	7.1562e-09	1.3508e-05	0.152088	GNG4	-0.655	2.349e-22	1.04431e-20
ANK3	cg19538614	0.39929	0.189066	0.000113826	0.00793915	0.210224	CPT1C	-0.188	0.0136	0.0311963
ANK3	cg25743622	0.490652	0.332789	5.78035e-05	0.0053627	0.157862	SUSD4	0.234	0.002025	0.00637605
ANK3	cg12974545	0.714897	0.528884	1.81841e-05	0.00268747	0.186013	HRH1	0.281	0.0001943	0.000841983
ANK3	cg10242496	0.518916	0.280241	7.65621e-05	0.00631472	0.238675	SLC35D3	-0.521	2.683e-13	4.72911e-12
ANK3	cg24696183	0.598409	0.445613	0.00243883	0.0447156	0.152796	KCNQ1DN	0.174	0.02319	0.0483593
ANK3	cg06981182	0.436347	0.26237	0.00281285	0.04842	0.173977	RNLS	-0.852	2.717e-49	3.06653e-46
ANK3	cg03673298	0.797387	0.641595	1.45144e-06	0.000540846	0.155792	APOM	-0.303	5.739e-05	0.000291398
ANK3	cg19830000	0.435005	0.281062	0.000854923	0.0248774	0.153943	NELL2	-0.263	0.0005118	0.00195725
ANK3	cg16886175	0.567538	0.389416	0.00152404	0.0344212	0.178122	MDFIC	-0.24	0.001545	0.00508288
ANK3	cg27560922	0.405176	0.202993	0.000205792	0.0111465	0.202183	ARHGDIG	-0.231	0.00234	0.00718427
ANK3	cg10526431	0.835203	0.655274	3.92521e-06	0.00103331	0.179929	PDCD1	0.213	0.005092	0.0138129
ANK3	cg16548605	0.777599	0.536942	7.4698e-08	6.98353e-05	0.240657	SLC19A2	-0.41	2.486e-08	2.39813e-07
ANK3	cg02257172	0.82846	0.673377	6.29975e-08	6.19709e-05	0.155084	SEPHS1	-0.512	7.81e-13	1.315e-11
ANK3	cg13319417	0.616533	0.44752	3.05983e-05	0.00368675	0.169014	C6orf222	-0.514	6.507e-13	1.11057e-11
ANK3	cg06118999	0.440514	0.255968	0.001382	0.0325593	0.184546	RNLS	-0.845	9.835e-48	8.60267e-45
ANK3	cg15167646	0.466307	0.261417	0.002303	0.0433095	0.20489	NXPH3	-0.371	5.988e-07	4.58041e-06
ANK3	cg27295963	0.768806	0.606262	0.00040505	0.0163527	0.162544	MT3	-0.212	0.00541	0.0145582
ANK3	cg01160882	0.483806	0.283871	0.00154087	0.034632	0.199936	DKK1	-0.271	0.0003377	0.00135173
ANK3	cg10888337	0.398541	0.196348	5.23779e-05	0.00505844	0.202193	WNT7B	0.353	2.184e-06	1.47802e-05
ANK3	cg02165670	0.63618	0.392265	4.79172e-07	0.000254154	0.243914	GPC6	0.262	0.0005257	0.00199471
ANK3	cg17903776	0.528267	0.326681	0.000134138	0.00871333	0.201586	PCDH20	-0.423	8.189e-09	8.49946e-08
ANK3	cg24122124	0.542771	0.350515	0.00128885	0.0313265	0.192257	PTPRS	-0.256	0.0007425	0.00270892
ANK3	cg18287222	0.840417	0.684822	8.08771e-08	7.37838e-05	0.155596	MAP3K5	0.229	0.002547	0.00770353
ANK3	cg09319815	0.824875	0.644204	4.52346e-06	0.00113133	0.180671	PDCD1	0.191	0.01236	0.0287668
ANK3	cg15735984	0.418687	0.229319	0.000280751	0.0133004	0.189367	TBX2	-0.211	0.005502	0.0147039
ANK3	cg00332951	0.779803	0.614958	0.00061465	0.0206907	0.164845	DIP2C	0.333	8.697e-06	5.28099e-05
ANK3	cg20332195	0.492479	0.338204	0.000684071	0.0219652	0.154275	ZNF518B	-0.503	2.437e-12	3.93111e-11
ANK3	cg08535600	0.593978	0.383134	0.00145894	0.0335804	0.210844	OXTR	-0.326	1.379e-05	8.03471e-05
ANK3	cg24592962	0.504628	0.204697	0.000134485	0.00872614	0.299931	AS3MT	-0.411	2.305e-08	2.24708e-07
ANK3	cg08979191	0.485284	0.287934	0.00050426	0.0185296	0.19735	SEPT8	-0.202	0.008052	0.0202533
ANK3	cg26680047	0.404121	0.214707	0.000736884	0.0229028	0.189413	CAMKV	-0.253	0.0008537	0.00305756
ANK3	cg13818316	0.750219	0.582973	0.000475011	0.0179076	0.167246	RIPK4	-0.3	6.803e-05	0.000337335
ANK3	cg04680494	0.885649	0.712945	8.96616e-07	0.000389932	0.172704	KIF25	-0.664	4.103e-23	1.8741e-21
ANK3	cg23684249	0.431979	0.224051	0.000407413	0.0164036	0.207927	SHISA3	-0.259	0.0006346	0.00234981
ANK3	cg20255775	0.532726	0.298912	2.38094e-05	0.00316912	0.233814	COL2A1	-0.188	0.01402	0.0319294
ANK3	cg24805759	0.601019	0.391017	1.54854e-05	0.00243617	0.210001	TBC1D16	-0.247	0.001102	0.00378536
ANK3	cg21872764	0.377743	0.219031	0.000478417	0.0179809	0.158712	CLDN5	-0.332	9.344e-06	5.60192e-05
ANK3	cg04913057	0.37224	0.15384	4.40721e-05	0.00457384	0.2184	ETNK2	-0.473	6.615e-11	9.25412e-10
ANK3	cg21885046	0.301117	0.502374	0.000134661	0.00873287	-0.201257	FZD10	-0.526	1.405e-13	2.52611e-12
ANK3	cg03625676	0.421122	0.199662	0.000100744	0.00740566	0.22146	NIPAL4	-0.275	0.0002691	0.00111674
ANK3	cg16703647	0.493597	0.313944	0.00273089	0.0476263	0.179653	CRABP1	-0.262	0.00055	0.0020779
ANK3	cg11267410	0.400653	0.22766	0.000738533	0.0229308	0.172993	RASL12	-0.222	0.003479	0.0100515
ANK3	cg00198436	0.162372	0.3127	3.75733e-05	0.00416273	-0.150328	FAM72B	-0.591	1.876e-17	5.08424e-16
ANK3	cg00703260	0.472178	0.277562	0.00047903	0.0179925	0.194616	SLC30A2	-0.478	3.94e-11	5.75345e-10
ANK3	cg00665492	0.527156	0.295531	0.00280583	0.0483507	0.231625	SLITRK3	-0.229	0.002555	0.00771439
ANK3	cg07829432	0.475298	0.325075	0.00113808	0.0291977	0.150224	SLC47A1	-0.194	0.01115	0.026402
ANK3	cg08835464	0.678047	0.47116	2.40375e-05	0.00318734	0.206887	TRPV6	0.465	1.441e-10	1.92655e-09
ANK3	cg18014277	0.724648	0.56374	0.000128925	0.00852439	0.160908	APBB1IP	0.299	7e-05	0.000346808
ANK3	cg03162045	0.397731	0.159771	3.33866e-05	0.00388412	0.237959	TRPC1	-0.225	0.003116	0.0091531
ANK3	cg20716703	0.74434	0.575569	1.03589e-05	0.00189833	0.168771	CACNA1A	0.203	0.00779	0.0197162
ANK3	cg25493409	0.877721	0.674642	4.48997e-09	9.92363e-06	0.20308	SRGAP3	-0.185	0.01528	0.0342813
ANK3	cg16785698	0.436377	0.267455	0.00288318	0.0490906	0.168923	PDLIM3	-0.234	0.002099	0.00656123
ANK3	cg00859129	0.701487	0.415823	5.48188e-10	2.40947e-06	0.285664	GPSM2	-0.646	1.445e-21	5.98316e-20
ANK3	cg23770265	0.718737	0.541984	2.38023e-06	0.000748907	0.176753	CARD11	0.35	2.727e-06	1.81634e-05
ANK3	cg24894970	0.699137	0.489194	1.94165e-05	0.00279907	0.209942	UBASH3B	0.569	4.793e-16	1.08753e-14
ANK3	cg13357482	0.418115	0.171189	0.000338171	0.0147746	0.246926	POPDC3	-0.211	0.00565	0.0149918
ANK3	cg08266366	0.310817	0.464767	0.00159884	0.0353664	-0.15395	AQP5	-0.588	2.83e-17	7.58744e-16
ANK3	cg19323374	0.440499	0.258181	0.00154697	0.0347078	0.182318	KIF5A	-0.194	0.01095	0.0260253
ANK3	cg02185190	0.606689	0.441095	0.000191906	0.0107064	0.165594	SLC25A43	-0.534	5.26e-14	9.87322e-13
ANK3	cg12430457	0.752387	0.578969	0.000488739	0.0182055	0.173418	SYT1	-0.752	1.945e-32	2.48364e-30
ANK3	cg13563298	0.634081	0.395597	0.000243413	0.0122683	0.238485	WNK2	-0.578	1.337e-16	3.25306e-15
ANK3	cg13621612	0.678179	0.52376	5.45554e-05	0.00518562	0.154419	NKD2	-0.449	7.042e-10	8.4292e-09
ANK3	cg21432729	0.504012	0.216757	5.31739e-06	0.00125366	0.287255	ADAMTS7	-0.221	0.003679	0.0105113
ANK3	cg06282270	0.462794	0.17345	3.95141e-05	0.00428612	0.289344	VWCE	-0.301	6.285e-05	0.000313873
ANK3	cg16862295	0.408833	0.193469	0.000295037	0.013687	0.215365	SHISA3	-0.25	0.0009635	0.00337616
ANK3	cg18948743	0.158483	0.368195	6.71913e-05	0.00585078	-0.209712	FAM72B	-0.713	7.538e-28	4.86604e-26
ANK3	cg14005139	0.453412	0.17699	7.4719e-05	0.00622632	0.276421	NKX2-1	-0.189	0.01326	0.0305024
ANK3	cg05807991	0.419119	0.211445	0.000901213	0.0256092	0.207674	TRAM1L1	-0.445	1.116e-09	1.3147e-08
ANK3	cg08820016	0.715507	0.535091	5.2158e-05	0.005047	0.180415	EPHB6	0.259	0.0006109	0.00227627
ANK3	cg10886747	0.806376	0.648902	5.85644e-06	0.00133424	0.157474	ZCCHC24	-0.228	0.002678	0.00803264
ANK3	cg00632130	0.772936	0.568864	2.46429e-09	6.62141e-06	0.204072	ZNF630	-0.202	0.008051	0.0202533
ANK3	cg01371233	0.822824	0.663905	0.000541018	0.0192709	0.15892	SEPHS2	-0.536	4.08e-14	7.76243e-13
ANK3	cg09759588	0.565342	0.408098	9.86541e-05	0.00731962	0.157244	SMTNL1	0.399	6.379e-08	5.73013e-07
ANK3	cg14179389	0.454557	0.25506	0.000873972	0.0251844	0.199497	GFI1	0.254	0.000795	0.0028729
ANK3	cg18422055	0.719138	0.567869	0.000340827	0.0148379	0.151269	PLCL2	0.542	1.999e-14	3.89861e-13
ANK3	cg24092907	0.647581	0.402873	5.31113e-08	5.48142e-05	0.244708	ARL4A	-0.475	5.242e-11	7.47076e-10
ANK3	cg22965511	0.425773	0.219108	0.000790702	0.0238095	0.206665	PDLIM3	-0.214	0.00494	0.0134769
ANK3	cg08085029	0.626427	0.42783	0.000107257	0.0076756	0.198597	LHFP	0.293	0.0001017	0.000481109
ANK3	cg26855280	0.620188	0.466174	4.01221e-05	0.00432697	0.154013	RNF212	0.198	0.009398	0.0230556
ANK3	cg04836786	0.371606	0.186214	0.00048541	0.0181324	0.185392	HLTF	-0.688	2.557e-25	1.38276e-23
ANK3	cg00341742	0.435864	0.210027	0.000507082	0.0185882	0.225837	RPRM	-0.198	0.009526	0.0232392
ANK3	cg00919016	0.409156	0.229804	0.00236375	0.0439424	0.179352	KLRG2	-0.296	8.601e-05	0.000414849
ANK3	cg06097704	0.76571	0.609711	0.000179601	0.0102991	0.155999	NXN	0.378	3.563e-07	2.85923e-06
ANK3	cg14348532	0.415372	0.247582	0.00108475	0.0284166	0.167791	CALCA	-0.184	0.01574	0.0352005
ANK3	cg23472215	0.413015	0.181885	3.2002e-05	0.00378442	0.23113	GSTM3	-0.474	5.876e-11	8.28322e-10
ANK3	cg16011217	0.57322	0.413211	3.65522e-05	0.00409504	0.160009	LCE1C	0.175	0.02242	0.0470282
ANK3	cg21868774	0.418659	0.173838	0.000493459	0.0183032	0.244822	FAM78B	0.32	2.017e-05	0.000113769
ANK3	cg10087973	0.420341	0.222122	0.000733474	0.0228418	0.198219	KIT	-0.335	7.648e-06	4.72437e-05
ANK3	cg10171504	0.378429	0.217672	0.00153333	0.0345376	0.160757	MKX	-0.256	0.0007319	0.00267433
ANK3	cg16705245	0.467021	0.270629	6.89618e-05	0.00594217	0.196392	ZNF385B	-0.183	0.01682	0.0371738
ANK3	cg22945457	0.812202	0.646564	2.77383e-08	3.47104e-05	0.165639	LBR	-0.406	3.6e-08	3.40977e-07
ANK3	cg11571263	0.38958	0.182929	0.000408992	0.0164396	0.206651	RRAGD	-0.316	2.571e-05	0.000140938
ANK3	cg05334416	0.55604	0.393669	0.00118598	0.0298769	0.162371	MEIS2	0.552	5.236e-15	1.07447e-13
ANK3	cg23333920	0.665124	0.509936	0.000716162	0.0225386	0.155188	ATP11A	-0.378	3.411e-07	2.7486e-06
ANK3	cg09400281	0.318925	0.153779	0.00274892	0.0478017	0.165146	EML1	-0.234	0.002052	0.00644656
ANK3	cg11587925	0.403457	0.184654	0.000781057	0.0236472	0.218803	OLFM2	-0.203	0.007849	0.0198296
ANK3	cg25667335	0.434223	0.218929	0.000278487	0.0132387	0.215294	PDGFRA	-0.205	0.007106	0.0182538
ANK3	cg25425784	0.47793	0.259218	0.000391407	0.0160441	0.218711	DLL3	-0.186	0.01481	0.0334197
ANK3	cg09265529	0.438963	0.241692	0.00061913	0.0207742	0.197271	ZNF470	-0.744	2.034e-31	2.16968e-29
ANK3	cg13832988	0.777185	0.621483	5.77616e-07	0.000289341	0.155703	FYN	0.332	8.866e-06	5.37635e-05
ANK3	cg20029745	0.568771	0.367633	0.000729174	0.0227636	0.201138	DSC3	-0.363	1.063e-06	7.51966e-06
ANK3	cg11416338	0.3843	0.197257	0.00120564	0.0301522	0.187043	PDE3A	-0.317	2.335e-05	0.000129575
ANK3	cg00615485	0.743797	0.539342	1.26639e-08	2.00851e-05	0.204455	CHN2	-0.592	1.512e-17	4.15242e-16
ANK3	cg21389753	0.337978	0.156663	0.0004514	0.0173932	0.181315	TBX2	-0.27	0.0003584	0.00142642
ANK3	cg17133183	0.538524	0.262399	9.19833e-06	0.00176455	0.276125	CRABP1	-0.247	0.001103	0.00378536
ANK3	cg01007894	0.712695	0.546274	5.64394e-05	0.00528974	0.166421	CELP	-0.703	9.124e-27	5.51348e-25
ANK3	cg19949441	0.366462	0.186314	0.000408667	0.0164322	0.180148	TBX2	-0.205	0.007124	0.0182658
ANK3	cg25977026	0.858928	0.64804	3.73078e-10	1.87869e-06	0.210888	KDM1A	-0.277	0.0002391	0.00100452
ANK3	cg13483026	0.472778	0.269717	0.000862639	0.0249982	0.203061	ADCY5	-0.332	9.436e-06	5.63487e-05
ANK3	cg19533530	0.181004	0.385288	0.000298107	0.0137626	-0.204284	ZNF543	-0.783	1.047e-36	2.33328e-34
ANK3	cg25432336	0.645953	0.313265	1.66796e-07	0.000122383	0.332689	RHOB	-0.498	4.274e-12	6.77259e-11
ANK3	cg12019614	0.296488	0.514856	9.54182e-05	0.00717607	-0.218368	DOCK6	0.364	9.724e-07	7.00336e-06
ANK3	cg01000831	0.463324	0.294207	0.000437671	0.0170897	0.169116	CDH23	-0.173	0.02392	0.0495655
ANK3	cg06367702	0.424391	0.199864	0.000116185	0.00803331	0.224527	NEUROG2	-0.302	5.852e-05	0.000294986
ANK3	cg13457165	0.455953	0.298651	0.00157477	0.0350679	0.157302	HEYL	-0.265	0.0004684	0.0018183
ANK3	cg05029189	0.448343	0.215154	0.000239723	0.0121646	0.23319	ADCY5	-0.294	9.38e-05	0.000445786
ANK3	cg26207201	0.445992	0.154717	0.000138578	0.00888201	0.291276	AS3MT	-0.367	8e-07	5.97525e-06
ANK3	cg04680746	0.37382	0.169892	0.000720442	0.0226131	0.203929	NACAD	-0.285	0.0001556	0.000694405
ANK3	cg23986470	0.207071	0.459508	0.000277806	0.013221	-0.252437	ZNF543	-0.788	1.853e-37	4.94907e-35
ANK3	cg18423935	0.664396	0.510824	0.00097267	0.0267289	0.153572	STXBP5L	-0.204	0.007384	0.0188083
ANK3	cg18303360	0.525983	0.36502	0.00149803	0.0340779	0.160963	SLC30A2	-0.378	3.435e-07	2.76094e-06
ANK3	cg27284627	0.629119	0.45285	0.000232276	0.0119497	0.17627	NTM	0.251	0.0009268	0.00327379
ANK3	cg07748159	0.786768	0.627492	0.000899419	0.0255797	0.159276	CCDC90B	-0.289	0.0001232	0.000565537
ANK3	cg10253640	0.602723	0.438106	2.66496e-05	0.00339151	0.164617	PPFIBP2	-0.244	0.001325	0.00442696
ANK3	cg15754153	0.386037	0.218949	0.00123441	0.0305611	0.167087	PLEKHH2	-0.233	0.002174	0.00674445
ANK3	cg01141580	0.419539	0.173882	4.11552e-05	0.00439139	0.245657	TBX2	-0.281	0.0001952	0.000843688
ANK3	cg16149077	0.695823	0.535717	5.45454e-06	0.00127515	0.160106	SCFD2	-0.387	1.717e-07	1.45529e-06
ANK3	cg24529484	0.435031	0.207255	2.85819e-05	0.00354232	0.227776	SLC8A2	-0.174	0.02294	0.0478922
ANK3	cg18956393	0.400682	0.248387	0.00110244	0.0286767	0.152295	DKK1	-0.344	4.109e-06	2.65495e-05
ANK3	cg01250845	0.635643	0.40678	5.86279e-08	5.86594e-05	0.228863	RAB30	-0.189	0.01351	0.0310489
ANK3	cg17839399	0.736139	0.530664	6.99828e-06	0.00148939	0.205475	ETNK1	-0.213	0.005104	0.0138422
ANK3	cg02723291	0.617836	0.423007	0.000198263	0.0109091	0.194829	ETNK1	-0.216	0.004599	0.0127081
ANK3	cg22469870	0.535888	0.371236	0.000599035	0.0203972	0.164652	PMEPA1	-0.276	0.000264	0.00110067
ANK3	cg17014186	0.605171	0.442328	1.03542e-05	0.00189797	0.162843	MOSPD3	-0.214	0.00487	0.0133413
ANK3	cg21624739	0.45788	0.244399	0.00118673	0.0298869	0.213481	TCF7L1	-0.224	0.00322	0.00941119
ANK3	cg05188948	0.518715	0.364704	7.1324e-06	0.00150711	0.154011	HEPHL1	-0.251	0.0009357	0.00329359
ANK3	cg21342392	0.629568	0.36097	3.12559e-06	0.000892635	0.268599	IMMP2L	-0.377	3.613e-07	2.88875e-06
ANK3	cg10639888	0.317814	0.151521	0.000892661	0.0254787	0.166293	RPRM	-0.224	0.003174	0.00930005
ANK3	cg08575922	0.407477	0.173614	0.000225322	0.0117434	0.233863	DHH	-0.198	0.009524	0.0232392
ANK3	cg09635053	0.177439	0.364438	0.000702771	0.0222971	-0.186999	SOX8	-0.457	3.351e-10	4.22352e-09
ANK3	cg06528063	0.412869	0.249603	0.0012885	0.0313226	0.163265	MYH10	-0.186	0.01462	0.0330613
ANK3	cg09907170	0.519076	0.333006	2.28367e-05	0.00308964	0.18607	BCL2L11	0.307	4.538e-05	0.000236978
ANK3	cg22200633	0.809556	0.654408	0.000271327	0.0130494	0.155149	DCHS1	-0.296	8.475e-05	0.000409676
ANK3	cg05070332	0.44115	0.233009	0.000458707	0.0175526	0.208142	CCDC85A	-0.274	0.0002837	0.00116408
ANK3	cg24631970	0.232354	0.414186	0.000706035	0.0223572	-0.181832	XKR6	-0.68	1.537e-24	7.73763e-23
ANK3	cg01382860	0.802128	0.637362	4.40585e-05	0.00457367	0.164766	TRPM4	-0.332	9.262e-06	5.57185e-05
ANK3	cg21583694	0.574551	0.40213	0.000660993	0.0215437	0.172421	TGFBI	-0.747	9.454e-32	1.07516e-29
ANK3	cg18209212	0.195311	0.379088	0.000728986	0.0227606	-0.183777	FZD10	-0.366	8.615e-07	6.31718e-06
ANK3	cg10277927	0.485852	0.239629	0.000629191	0.020964	0.246223	TRAM1L1	-0.444	1.146e-09	1.34416e-08
ANK3	cg25022355	0.440895	0.288194	0.00226038	0.0428696	0.152701	POM121L2	-0.232	0.002295	0.00705785
ANK3	cg07370141	0.399875	0.229097	0.000942765	0.0262612	0.170778	FSTL4	-0.213	0.005063	0.0137729
ANK3	cg24009722	0.44695	0.291282	0.00265097	0.0468412	0.155668	INHBB	-0.341	5.019e-06	3.18933e-05
ANK3	cg18124907	0.684621	0.483625	0.000286264	0.0134497	0.200996	MAGEH1	-0.315	2.657e-05	0.000144757
ANK3	cg01418667	0.470317	0.26416	0.000394159	0.016106	0.206158	C20orf194	-0.239	0.001639	0.00533296
ANK3	cg19704073	0.615317	0.462045	7.86982e-05	0.00641997	0.153272	PRDM16	0.587	3.065e-17	8.17988e-16
ANK3	cg04525852	0.530605	0.376448	0.000941778	0.0262446	0.154158	ANKRD50	-0.304	5.261e-05	0.000270217
ANK3	cg06836772	0.488512	0.298958	0.00187357	0.0386264	0.189554	PRKAA2	-0.315	2.652e-05	0.000144552
ANK3	cg02288341	0.480768	0.309715	0.00176242	0.0373455	0.171053	GFRA3	-0.332	9.21e-06	5.55202e-05
ANK3	cg17305436	0.408138	0.204614	0.000597679	0.0203714	0.203524	ID4	-0.431	4.051e-09	4.40312e-08
ANK3	cg05833518	0.601096	0.421809	8.44858e-05	0.00668744	0.179287	CLCN5	-0.463	1.764e-10	2.32901e-09
ANK3	cg17619993	0.41396	0.242769	0.0025356	0.0456932	0.171191	BMP6	-0.21	0.005753	0.0152044
ANK3	cg05647859	0.498601	0.285248	0.00132839	0.0318576	0.213353	LIN7A	-0.434	3.107e-09	3.46424e-08
ANK3	cg27366815	0.583453	0.425639	0.000573266	0.0199018	0.157814	ZNF304	0.734	3.697e-30	3.06799e-28
ANK3	cg16553024	0.682975	0.514333	3.82602e-07	0.000218045	0.168642	CAV2	0.365	9.086e-07	6.58525e-06
ANK3	cg14207539	0.667231	0.508609	9.38723e-05	0.00710979	0.158623	C10orf11	-0.296	8.533e-05	0.000412081
ANK3	cg25769889	0.563235	0.380242	0.00134968	0.0321405	0.182993	DSC3	-0.316	2.568e-05	0.000140938
ANK3	cg20232102	0.51984	0.317373	5.59362e-06	0.00129582	0.202467	PPP1R14A	-0.366	8.625e-07	6.31718e-06
ANK3	cg26675876	0.33633	0.53075	0.00129496	0.0314092	-0.19442	XKR6	-0.726	3.04e-29	2.16626e-27
ANK3	cg11031701	0.51791	0.285453	0.000751122	0.0231451	0.232457	TBX2	-0.282	0.0001854	0.000806512
ANK3	cg24808891	0.459316	0.290209	0.000415738	0.0165962	0.169106	HSPA12A	-0.181	0.01768	0.0386448
ANK3	cg14717170	0.491799	0.291134	0.00110491	0.0287123	0.200665	SLITRK3	-0.211	0.005573	0.0148596
ANK3	cg07268058	0.441611	0.268733	0.000389292	0.0159942	0.172878	ISL2	0.267	0.0004142	0.00162158
ANK3	cg19252565	0.893138	0.717581	3.56373e-07	0.000207903	0.175557	KIF25	-0.669	1.611e-23	7.59645e-22
ANK3	cg15301489	0.281244	0.456183	0.00176772	0.0374056	-0.17494	XKR6	-0.731	7.709e-30	5.65456e-28
ANK3	cg02210498	0.539422	0.385101	0.001478	0.0338237	0.154321	CRKL	-0.283	0.0001799	0.000786891
ANK3	cg21162344	0.688306	0.537538	0.000120325	0.00819507	0.150767	PRRX2	0.307	4.503e-05	0.000235467
ANK3	cg18166655	0.783442	0.614178	5.45828e-09	1.12649e-05	0.169264	FAM129A	0.307	4.532e-05	0.000236948
ANK3	cg01472176	0.89112	0.73815	9.08897e-08	8.01234e-05	0.15297	LEFTY1	-0.773	2.801e-35	4.45461e-33
ANK3	cg17617527	0.485532	0.263695	0.00053565	0.0191642	0.221838	NR3C1	-0.204	0.007487	0.0190374
ANK3	cg00086670	0.508408	0.251745	0.00026299	0.0128191	0.256663	AS3MT	-0.411	2.314e-08	2.24708e-07
ANK3	cg25683185	0.678476	0.52733	0.00266833	0.04702	0.151146	ACRBP	-0.331	9.594e-06	5.72238e-05
ANK3	cg21741284	0.558698	0.363985	0.000140557	0.00895603	0.194713	CDKN1C	0.177	0.02071	0.0440165
ANK3	cg15506157	0.592445	0.336567	0.00181406	0.0379469	0.255878	KLRG2	-0.295	8.725e-05	0.000420309
ANK3	cg18069356	0.679309	0.402406	4.86035e-09	1.04609e-05	0.276903	FAM20A	0.278	0.0002301	0.000975847
ANK3	cg25263189	0.529532	0.370966	9.35027e-06	0.00178195	0.158566	RADIL	0.466	1.339e-10	1.80327e-09
ANK3	cg10916569	0.477969	0.265485	0.000186271	0.0105209	0.212484	BNC2	-0.181	0.01793	0.0390182
ANK3	cg17042926	0.340043	0.178812	0.00110327	0.0286885	0.161231	NFASC	-0.36	1.309e-06	9.13793e-06
ANK3	cg20501518	0.515865	0.362807	0.0022636	0.042907	0.153058	SHOX2	-0.193	0.01124	0.0265666
ANK3	cg25124433	0.671019	0.484743	0.00117295	0.0296977	0.186276	KRT20	-0.623	8.651e-20	3.07916e-18
ANK3	cg00848374	0.706173	0.504924	6.15329e-06	0.00137708	0.201249	KCNK2	0.285	0.0001571	0.000698517
ANK3	cg10805039	0.541817	0.371872	0.000965886	0.0266259	0.169944	NXN	0.18	0.01842	0.0398948
ANK3	cg20011402	0.466135	0.239053	0.000676188	0.0218204	0.227082	ST8SIA6	-0.339	5.777e-06	3.64519e-05
ANK3	cg00263677	0.751726	0.577985	0.000922374	0.0259459	0.173741	CRISPLD2	0.233	0.002205	0.00683759
ANK3	cg23483765	0.489368	0.211971	7.53074e-05	0.00625443	0.277397	NIPAL4	-0.188	0.01363	0.0312098
ANK3	cg12489736	0.437387	0.27646	0.00125427	0.0308465	0.160927	PHOSPHO1	-0.209	0.006055	0.0159029
ANK3	cg03044684	0.541554	0.324576	2.25061e-05	0.0030614	0.216978	HUNK	-0.596	7.417e-18	2.14823e-16
ANK3	cg25476565	0.507084	0.334334	0.000455559	0.017482	0.172751	ALDH7A1	-0.453	5.08e-10	6.18653e-09
ANK3	cg07402729	0.392117	0.19252	3.19968e-05	0.00378409	0.199597	VWCE	-0.331	9.954e-06	5.9079e-05
ANK3	cg21926402	0.359862	0.177411	0.000430066	0.0169165	0.182451	HLTF	-0.675	4.436e-24	2.14968e-22
ANK3	cg12102320	0.420949	0.270279	0.000113672	0.00793394	0.150669	RRP15	-0.195	0.01046	0.0251754
ANK3	cg02791851	0.750757	0.582004	2.08778e-06	0.000686746	0.168753	KANK3	0.228	0.002757	0.00822142
ANK3	cg16596102	0.30452	0.151111	0.00195738	0.039569	0.153409	FAM78B	0.278	0.0002293	0.000974699
[truncated: 14,897 more rows]
